# Supplementary material for: Thermal dependence of the hydrated proton and optimal proton transfer in the protonated water hexamer
Source: Nat Commun. 2023 Oct 30;14:6930. doi: 10.1038/s41467-023-42366-4 (PMC10616126; doi:10.1038/s41467-023-42366-4)
Supplement: Supplementary file 4 — Source Data [file 41467_2023_42366_MOESM4_ESM.zip]

Archive with 145 entries (133 files):
- NCOMMS-22-51229C Source Data/SourceData/
- NCOMMS-22-51229C Source Data/SourceData/fig_2/
- NCOMMS-22-51229C Source Data/SourceData/fig_2/dOO_vs_T.gpl
- NCOMMS-22-51229C Source Data/SourceData/fig_2/dOO_vs_T_classical.txt
- NCOMMS-22-51229C Source Data/SourceData/fig_2/dOO_vs_T_quantum.txt
- NCOMMS-22-51229C Source Data/SourceData/fig_2/dOOcross_vs_T.gpl
- NCOMMS-22-51229C Source Data/SourceData/fig_2/dOOcross_vs_T.txt
- NCOMMS-22-51229C Source Data/SourceData/fig_2/dOOinstanton_vs_T.txt
- NCOMMS-22-51229C Source Data/SourceData/fig_2/gOOc100.out
- NCOMMS-22-51229C Source Data/SourceData/fig_2/gOOc200.out
- NCOMMS-22-51229C Source Data/SourceData/fig_2/gOOc250.out
- NCOMMS-22-51229C Source Data/SourceData/fig_2/gOOc300.out
- NCOMMS-22-51229C Source Data/SourceData/fig_2/gOOc350.out
- NCOMMS-22-51229C Source Data/SourceData/fig_2/gOOq100.out
- NCOMMS-22-51229C Source Data/SourceData/fig_2/gOOq200.out
- NCOMMS-22-51229C Source Data/SourceData/fig_2/gOOq250.out
- NCOMMS-22-51229C Source Data/SourceData/fig_2/gOOq300.out
- NCOMMS-22-51229C Source Data/SourceData/fig_2/gOOq350.out
- NCOMMS-22-51229C Source Data/SourceData/fig_2/grr_OO_classical_paper.gpl
- NCOMMS-22-51229C Source Data/SourceData/fig_2/grr_OO_quantum_paper.gpl
- NCOMMS-22-51229C Source Data/SourceData/fig_5/
- NCOMMS-22-51229C Source Data/SourceData/fig_5/cumulative_instanton_freq_distribution_all_paper.gpl
- NCOMMS-22-51229C Source Data/SourceData/fig_5/hopping_frequency.txt
- NCOMMS-22-51229C Source Data/SourceData/fig_5/hopping_frequency_vs_T_paper2.gpl
- NCOMMS-22-51229C Source Data/SourceData/fig_5/instanton_distribution_050.dat
- NCOMMS-22-51229C Source Data/SourceData/fig_5/instanton_distribution_100.dat
- NCOMMS-22-51229C Source Data/SourceData/fig_5/instanton_distribution_150.dat
- NCOMMS-22-51229C Source Data/SourceData/fig_5/instanton_distribution_200.dat
- NCOMMS-22-51229C Source Data/SourceData/fig_5/instanton_distribution_250.dat
- NCOMMS-22-51229C Source Data/SourceData/fig_5/instanton_distribution_300.dat
- NCOMMS-22-51229C Source Data/SourceData/fig_5/instanton_distribution_350.dat
- NCOMMS-22-51229C Source Data/SourceData/fig_5/instanton_distribution_all_paper2.gpl
- NCOMMS-22-51229C Source Data/SourceData/figSI_06/
- NCOMMS-22-51229C Source Data/SourceData/figSI_06/2Dgrr_2_q100.out
- NCOMMS-22-51229C Source Data/SourceData/figSI_06/2Dgrr_2_q200.out
- NCOMMS-22-51229C Source Data/SourceData/figSI_06/2Dgrr_2_q250.out
- NCOMMS-22-51229C Source Data/SourceData/figSI_06/2Dgrr_2_q300.out
- NCOMMS-22-51229C Source Data/SourceData/figSI_06/2Dgrr_2_q350.out
- NCOMMS-22-51229C Source Data/SourceData/figSI_06/2Dgrr_plot_q100.gpl
- NCOMMS-22-51229C Source Data/SourceData/figSI_06/2Dgrr_plot_q200.gpl
- NCOMMS-22-51229C Source Data/SourceData/figSI_06/2Dgrr_plot_q250.gpl
- NCOMMS-22-51229C Source Data/SourceData/figSI_06/2Dgrr_plot_q300.gpl
- NCOMMS-22-51229C Source Data/SourceData/figSI_06/2Dgrr_plot_q350.gpl
- NCOMMS-22-51229C Source Data/SourceData/figSI_06/QMC_distances_hex_AGP_q100.dat
- NCOMMS-22-51229C Source Data/SourceData/figSI_06/QMC_distances_hex_AGP_q200.dat
- NCOMMS-22-51229C Source Data/SourceData/figSI_06/QMC_distances_hex_AGP_q250.dat
- NCOMMS-22-51229C Source Data/SourceData/figSI_06/QMC_distances_hex_AGP_q300.dat
- NCOMMS-22-51229C Source Data/SourceData/figSI_06/QMC_distances_hex_AGP_q350.dat
- NCOMMS-22-51229C Source Data/SourceData/figSI_07/
- NCOMMS-22-51229C Source Data/SourceData/figSI_07/2Dgrr_2_c100.out
- NCOMMS-22-51229C Source Data/SourceData/figSI_07/2Dgrr_2_c200.out
- NCOMMS-22-51229C Source Data/SourceData/figSI_07/2Dgrr_2_c250.out
- NCOMMS-22-51229C Source Data/SourceData/figSI_07/2Dgrr_2_c300.out
- NCOMMS-22-51229C Source Data/SourceData/figSI_07/2Dgrr_2_c350.out
- NCOMMS-22-51229C Source Data/SourceData/figSI_07/2Dgrr_plot_c100.gpl
- NCOMMS-22-51229C Source Data/SourceData/figSI_07/2Dgrr_plot_c200.gpl
- NCOMMS-22-51229C Source Data/SourceData/figSI_07/2Dgrr_plot_c250.gpl
- NCOMMS-22-51229C Source Data/SourceData/figSI_07/2Dgrr_plot_c300.gpl
- NCOMMS-22-51229C Source Data/SourceData/figSI_07/2Dgrr_plot_c350.gpl
- NCOMMS-22-51229C Source Data/SourceData/figSI_07/QMC_distances_hex_AGP_c100.dat
- NCOMMS-22-51229C Source Data/SourceData/figSI_07/QMC_distances_hex_AGP_c200.dat
- NCOMMS-22-51229C Source Data/SourceData/figSI_07/QMC_distances_hex_AGP_c250.dat
- NCOMMS-22-51229C Source Data/SourceData/figSI_07/QMC_distances_hex_AGP_c300.dat
- NCOMMS-22-51229C Source Data/SourceData/figSI_07/QMC_distances_hex_AGP_c350.dat
- NCOMMS-22-51229C Source Data/SourceData/figSI_08/
- NCOMMS-22-51229C Source Data/SourceData/figSI_08/pesOO_100.dat
- NCOMMS-22-51229C Source Data/SourceData/figSI_08/pesOO_250.dat
- NCOMMS-22-51229C Source Data/SourceData/figSI_08/pesOO_350.dat
- NCOMMS-22-51229C Source Data/SourceData/figSI_08/pesOO_energy_new_100.gpl
- NCOMMS-22-51229C Source Data/SourceData/figSI_08/pesOO_energy_new_250.gpl
- NCOMMS-22-51229C Source Data/SourceData/figSI_08/pesOO_energy_new_350.gpl
- NCOMMS-22-51229C Source Data/SourceData/figSI_08/pesOO_force_new_100.gpl
- NCOMMS-22-51229C Source Data/SourceData/figSI_08/pesOO_force_new_250.gpl
- NCOMMS-22-51229C Source Data/SourceData/figSI_08/pesOO_force_new_350.gpl
- NCOMMS-22-51229C Source Data/SourceData/figSI_09/
- NCOMMS-22-51229C Source Data/SourceData/figSI_09/pes_force_symm_100.gpl
- NCOMMS-22-51229C Source Data/SourceData/figSI_09/pes_force_symm_250.gpl
- NCOMMS-22-51229C Source Data/SourceData/figSI_09/pes_force_symm_350.gpl
- NCOMMS-22-51229C Source Data/SourceData/figSI_09/pes_layer_force_symm_100.dat
- NCOMMS-22-51229C Source Data/SourceData/figSI_09/pes_layer_force_symm_250.dat
- NCOMMS-22-51229C Source Data/SourceData/figSI_09/pes_layer_force_symm_350.dat
- NCOMMS-22-51229C Source Data/SourceData/figSI_09/pes_layer_force_symm_denser2_new_100.gpl
- NCOMMS-22-51229C Source Data/SourceData/figSI_09/pes_layer_force_symm_denser2_new_250.gpl
- NCOMMS-22-51229C Source Data/SourceData/figSI_09/pes_layer_force_symm_denser2_new_350.gpl
- NCOMMS-22-51229C Source Data/SourceData/figSI_09/pes_symm_100.dat
- NCOMMS-22-51229C Source Data/SourceData/figSI_09/pes_symm_250.dat
- NCOMMS-22-51229C Source Data/SourceData/figSI_09/pes_symm_350.dat
- NCOMMS-22-51229C Source Data/SourceData/figSI_10/
- NCOMMS-22-51229C Source Data/SourceData/figSI_10/fit.log
- NCOMMS-22-51229C Source Data/SourceData/figSI_10/fitpar_morse.dat
- NCOMMS-22-51229C Source Data/SourceData/figSI_10/fitpar_morse_new.dat
- NCOMMS-22-51229C Source Data/SourceData/figSI_10/morse.fcn
- NCOMMS-22-51229C Source Data/SourceData/figSI_10/pesOO_100.dat
- NCOMMS-22-51229C Source Data/SourceData/figSI_10/pesOO_250.dat
- NCOMMS-22-51229C Source Data/SourceData/figSI_10/pesOO_350.dat
- NCOMMS-22-51229C Source Data/SourceData/figSI_10/pesOO_force_morse_new.gpl
- NCOMMS-22-51229C Source Data/SourceData/figSI_11/
- NCOMMS-22-51229C Source Data/SourceData/figSI_11/fit.log
- NCOMMS-22-51229C Source Data/SourceData/figSI_11/fitpar_morse.dat
- NCOMMS-22-51229C Source Data/SourceData/figSI_11/fitpar_morse_avT250T350.dat
- NCOMMS-22-51229C Source Data/SourceData/figSI_11/morse.fcn
- NCOMMS-22-51229C Source Data/SourceData/figSI_11/pesOO_100.dat
- NCOMMS-22-51229C Source Data/SourceData/figSI_11/pesOO_250.dat
- NCOMMS-22-51229C Source Data/SourceData/figSI_11/pesOO_350.dat
- NCOMMS-22-51229C Source Data/SourceData/figSI_11/pesOO_force_morse_avT250T350_new.gpl
- NCOMMS-22-51229C Source Data/SourceData/figSI_12/
- NCOMMS-22-51229C Source Data/SourceData/figSI_12/fitpar_morse_avT250T350.dat
- NCOMMS-22-51229C Source Data/SourceData/figSI_12/fitpar_morse_new.dat
- NCOMMS-22-51229C Source Data/SourceData/figSI_12/morse.fcn
- NCOMMS-22-51229C Source Data/SourceData/figSI_12/plot_PES_avT250T350_new.gpl
- NCOMMS-22-51229C Source Data/SourceData/figSI_13/
- NCOMMS-22-51229C Source Data/SourceData/figSI_13/fit.log
- NCOMMS-22-51229C Source Data/SourceData/figSI_13/fitpar_landau.dat
- NCOMMS-22-51229C Source Data/SourceData/figSI_13/fitpar_landau_dOO2.315.dat
- NCOMMS-22-51229C Source Data/SourceData/figSI_13/fitpar_landau_dOO2.345.dat
- NCOMMS-22-51229C Source Data/SourceData/figSI_13/fitpar_landau_dOO2.375.dat
- NCOMMS-22-51229C Source Data/SourceData/figSI_13/fitpar_landau_dOO2.405.dat
- NCOMMS-22-51229C Source Data/SourceData/figSI_13/fitpar_landau_dOO2.435.dat
- NCOMMS-22-51229C Source Data/SourceData/figSI_13/fitpar_landau_dOO2.465.dat
- NCOMMS-22-51229C Source Data/SourceData/figSI_13/fitpar_landau_dOO2.495.dat
- NCOMMS-22-51229C Source Data/SourceData/figSI_13/fitpar_landau_dOO2.525.dat
- NCOMMS-22-51229C Source Data/SourceData/figSI_13/fitpar_landau_dOO2.555.dat
- NCOMMS-22-51229C Source Data/SourceData/figSI_13/fitpar_landau_dOO2.585.dat
- NCOMMS-22-51229C Source Data/SourceData/figSI_13/landau.fcn
- NCOMMS-22-51229C Source Data/SourceData/figSI_13/pes_layer_force_symm_250.dat
- NCOMMS-22-51229C Source Data/SourceData/figSI_13/pes_layer_force_symm_350.dat
- NCOMMS-22-51229C Source Data/SourceData/figSI_13/pesOH_dOO2.315_new.gpl
- NCOMMS-22-51229C Source Data/SourceData/figSI_13/pesOH_dOO2.345_new.gpl
- NCOMMS-22-51229C Source Data/SourceData/figSI_13/pesOH_dOO2.375_new.gpl
- NCOMMS-22-51229C Source Data/SourceData/figSI_13/pesOH_dOO2.405_new.gpl
- NCOMMS-22-51229C Source Data/SourceData/figSI_13/pesOH_dOO2.435_new.gpl
- NCOMMS-22-51229C Source Data/SourceData/figSI_13/pesOH_dOO2.465_new.gpl
- NCOMMS-22-51229C Source Data/SourceData/figSI_13/pesOH_dOO2.495_new.gpl
- NCOMMS-22-51229C Source Data/SourceData/figSI_13/pesOH_dOO2.525_new.gpl
- NCOMMS-22-51229C Source Data/SourceData/figSI_13/pesOH_dOO2.555_new.gpl
- NCOMMS-22-51229C Source Data/SourceData/figSI_13/pesOH_dOO2.585_new.gpl
- NCOMMS-22-51229C Source Data/SourceData/figSI_14/
- NCOMMS-22-51229C Source Data/SourceData/figSI_14/fit.log
- NCOMMS-22-51229C Source Data/SourceData/figSI_14/fitpar_landau_bpar_evolution.dat
- NCOMMS-22-51229C Source Data/SourceData/figSI_14/fitpar_landau_cpar_evolution.dat
- NCOMMS-22-51229C Source Data/SourceData/figSI_14/landau_bpar_evolution_new.gpl
- NCOMMS-22-51229C Source Data/SourceData/figSI_14/landau_cpar_evolution_new.gpl
- NCOMMS-22-51229C Source Data/SourceData/figSI_14/landau_par_evolution.dat
- NCOMMS-22-51229C Source Data/SourceData/plotall.sh
- NCOMMS-22-51229C Source Data/SourceData/README
