# Supplementary material for: Thermal dependence of the hydrated proton and optimal proton transfer in the protonated water hexamer
Source: Nat Commun. 2023 Oct 30;14:6930. doi: 10.1038/s41467-023-42366-4 (PMC10616126; doi:10.1038/s41467-023-42366-4)
Supplement: Supplementary file 4 — Source Data [file 41467_2023_42366_MOESM4_ESM.zip › NCOMMS-22-51229C Source Data/SourceData/fig_2/dOO_vs_T_classical.txt]

# T(K)    from_grOO_av    from_direct_av + error_bar
0     2.3930               2.3930          0.
100   2.41445122261843     2.4144277213854202        2.0267223248669436E-003
#100   2.40635653398471     2.4059676506410890        1.6061397643535745E-003 
200   2.42368718940012     2.4239288953726006        1.9929329303038017E-003
250   2.43621060901664     2.4363202941898807        3.6102855501277081E-003
300   2.44742716152916     2.4474613398587164        3.9288818690266037E-003
350   2.44885862311434     2.4491425308186057        5.1844092209612797E-003
400   2.44744999004847     2.4466919043677255        3.4183633343581152E-003
