# Supplementary material for: Thermal dependence of the hydrated proton and optimal proton transfer in the protonated water hexamer
Source: Nat Commun. 2023 Oct 30;14:6930. doi: 10.1038/s41467-023-42366-4 (PMC10616126; doi:10.1038/s41467-023-42366-4)
Supplement: Supplementary file 4 — Source Data [file 41467_2023_42366_MOESM4_ESM.zip › NCOMMS-22-51229C Source Data/SourceData/fig_2/dOO_vs_T_quantum.txt]

# T(K)    from_grOO_av    from_direct_av + error_bar
50   2.41998016736066  2.4200231345775363        1.1037261049257484E-003
100  2.42446182831848  2.4243936073812717        1.3721945421929494E-003
200  2.42547488002057  2.4260546194590820        3.0771641951299624E-003 
250  2.42278460035638  2.4226667674734510        3.8009966994447530E-003  
300  2.43070482697469  2.4302071750780971        4.3309310607234997E-003
350  2.44973154302129  2.4493968211193224        7.3888709625582810E-003
400  2.46310108222139  2.4633166392386383        9.0136922337524308E-003
