# Supplementary material for: Thermal dependence of the hydrated proton and optimal proton transfer in the protonated water hexamer
Source: Nat Commun. 2023 Oct 30;14:6930. doi: 10.1038/s41467-023-42366-4 (PMC10616126; doi:10.1038/s41467-023-42366-4)
Supplement: Supplementary file 4 — Source Data [file 41467_2023_42366_MOESM4_ESM.zip › NCOMMS-22-51229C Source Data/SourceData/fig_2/dOOcross_vs_T.gpl]

set term postscript color enhanced 15
set output 'dOOcross_vs_T.ps'

set encoding iso_8859_1

a0=0.5291772109

Tmax=420
#Tmax=350

ymin=2.38
ymax=2.42

set xrange [0:Tmax] 
set yrange [ymin:ymax]

set key top right

set ylabel "O_1O_2 average distance ({\305})"
set xlabel "T (K)

set arrow from 0,2.3930 to Tmax,2.3930 nohead dt 2 lw 2  

p 'dOOinstanton_vs_T.txt' u 1:2 ti "instanton distribution dOO average" w lp lw 5 lc rgb "violet", \
'dOOinstanton_vs_T.txt' u 1:2:3 ti "" w e lw 5 lc rgb "violet", \
'dOOinstanton_vs_T.txt' u 1:4 ti "crossing events distribution dOO average quantum" w lp lw 5 lc rgb "red", \
'dOOinstanton_vs_T.txt' u 1:4:5 ti "" w e lw 5 lc rgb "red", \
'dOOcross_vs_T.txt' u 1:2 ti "crossing events distribution dOO average classical" w lp lw 5 lc rgb "pink", \
'dOOcross_vs_T.txt' u 1:2:3 ti "" w e lw 5 lc rgb "pink"
