# Supplementary material for: Thermal dependence of the hydrated proton and optimal proton transfer in the protonated water hexamer
Source: Nat Commun. 2023 Oct 30;14:6930. doi: 10.1038/s41467-023-42366-4 (PMC10616126; doi:10.1038/s41467-023-42366-4)
Supplement: Supplementary file 4 — Source Data [file 41467_2023_42366_MOESM4_ESM.zip › NCOMMS-22-51229C Source Data/SourceData/fig_2/dOOcross_vs_T.txt]

50    2.3895879509797218        4.2548411856091570E-003
100   2.3901792191442399        9.9890576005908839E-004
200   2.3930472012525454        1.9863444173815557E-003
250   2.3868982283957765        2.2599977888792776E-003
300   2.3965829036031079        3.3724713949816092E-003
350   2.3967293590601608        1.8495550958330051E-003
400   2.3898047851782183        2.4521141552865406E-003  
