# Supplementary material for: Thermal dependence of the hydrated proton and optimal proton transfer in the protonated water hexamer
Source: Nat Commun. 2023 Oct 30;14:6930. doi: 10.1038/s41467-023-42366-4 (PMC10616126; doi:10.1038/s41467-023-42366-4)
Supplement: Supplementary file 4 — Source Data [file 41467_2023_42366_MOESM4_ESM.zip › NCOMMS-22-51229C Source Data/SourceData/fig_2/dOOinstanton_vs_T.txt]

50   2.4119269836490607        1.4712597699228051E-003  2.4122319659040672        1.1017899456646756E-003
100  2.4159788366554111        1.5561672341104218E-003  2.4164507617533562        1.4374282002228653E-003
#150  2.4090786819322187        3.8749875546270954E-003  2.3996016247615013        3.0330959112113936E-003
200  2.4086124468336854        2.5556254745350742E-003  2.4071502383874499        2.6429518947132004E-003
250  2.3959357183245609        3.9964906733557376E-003  2.3964691537680300        4.2202438170744387E-003
300  2.4040091333065408        3.6464610727312522E-003  2.3997710068698948        4.0214833604822623E-003
350  2.4007656645328623        4.5208869104776759E-003  2.4039857362265415        5.9164665187682085E-003
400  2.4044049467291031        4.4867138800097142E-003  2.3974423482600868        5.3616002421466641E-003
