# Supplementary material for: Thermal dependence of the hydrated proton and optimal proton transfer in the protonated water hexamer
Source: Nat Commun. 2023 Oct 30;14:6930. doi: 10.1038/s41467-023-42366-4 (PMC10616126; doi:10.1038/s41467-023-42366-4)
Supplement: Supplementary file 4 — Source Data [file 41467_2023_42366_MOESM4_ESM.zip › NCOMMS-22-51229C Source Data/SourceData/fig_2/gOOc200.out]

 #  Radius, g(r), error, g(r) counts
      0.0125000000    0.00000000E+00    0.00000000E+00    0.00000000E+00
      0.0375000000    0.00000000E+00    0.00000000E+00    0.00000000E+00
      0.0625000000    0.00000000E+00    0.00000000E+00    0.00000000E+00
      0.0875000000    0.00000000E+00    0.00000000E+00    0.00000000E+00
      0.1125000000    0.00000000E+00    0.00000000E+00    0.00000000E+00
      0.1375000000    0.00000000E+00    0.00000000E+00    0.00000000E+00
      0.1625000000    0.00000000E+00    0.00000000E+00    0.00000000E+00
      0.1875000000    0.00000000E+00    0.00000000E+00    0.00000000E+00
      0.2125000000    0.00000000E+00    0.00000000E+00    0.00000000E+00
      0.2375000000    0.00000000E+00    0.00000000E+00    0.00000000E+00
      0.2625000000    0.00000000E+00    0.00000000E+00    0.00000000E+00
      0.2875000000    0.00000000E+00    0.00000000E+00    0.00000000E+00
      0.3125000000    0.00000000E+00    0.00000000E+00    0.00000000E+00
      0.3375000000    0.00000000E+00    0.00000000E+00    0.00000000E+00
      0.3625000000    0.00000000E+00    0.00000000E+00    0.00000000E+00
      0.3875000000    0.00000000E+00    0.00000000E+00    0.00000000E+00
      0.4125000000    0.00000000E+00    0.00000000E+00    0.00000000E+00
      0.4375000000    0.00000000E+00    0.00000000E+00    0.00000000E+00
      0.4625000000    0.00000000E+00    0.00000000E+00    0.00000000E+00
      0.4875000000    0.00000000E+00    0.00000000E+00    0.00000000E+00
      0.5125000000    0.00000000E+00    0.00000000E+00    0.00000000E+00
      0.5375000000    0.00000000E+00    0.00000000E+00    0.00000000E+00
      0.5625000000    0.00000000E+00    0.00000000E+00    0.00000000E+00
      0.5875000000    0.00000000E+00    0.00000000E+00    0.00000000E+00
      0.6125000000    0.00000000E+00    0.00000000E+00    0.00000000E+00
      0.6375000000    0.00000000E+00    0.00000000E+00    0.00000000E+00
      0.6625000000    0.00000000E+00    0.00000000E+00    0.00000000E+00
      0.6875000000    0.00000000E+00    0.00000000E+00    0.00000000E+00
      0.7125000000    0.00000000E+00    0.00000000E+00    0.00000000E+00
      0.7375000000    0.00000000E+00    0.00000000E+00    0.00000000E+00
      0.7625000000    0.00000000E+00    0.00000000E+00    0.00000000E+00
      0.7875000000    0.00000000E+00    0.00000000E+00    0.00000000E+00
      0.8125000000    0.00000000E+00    0.00000000E+00    0.00000000E+00
      0.8375000000    0.00000000E+00    0.00000000E+00    0.00000000E+00
      0.8625000000    0.00000000E+00    0.00000000E+00    0.00000000E+00
      0.8875000000    0.00000000E+00    0.00000000E+00    0.00000000E+00
      0.9125000000    0.00000000E+00    0.00000000E+00    0.00000000E+00
      0.9375000000    0.00000000E+00    0.00000000E+00    0.00000000E+00
      0.9625000000    0.00000000E+00    0.00000000E+00    0.00000000E+00
      0.9875000000    0.00000000E+00    0.00000000E+00    0.00000000E+00
      1.0125000000    0.00000000E+00    0.00000000E+00    0.00000000E+00
      1.0375000000    0.00000000E+00    0.00000000E+00    0.00000000E+00
      1.0625000000    0.00000000E+00    0.00000000E+00    0.00000000E+00
      1.0875000000    0.00000000E+00    0.00000000E+00    0.00000000E+00
      1.1125000000    0.00000000E+00    0.00000000E+00    0.00000000E+00
      1.1375000000    0.00000000E+00    0.00000000E+00    0.00000000E+00
      1.1625000000    0.00000000E+00    0.00000000E+00    0.00000000E+00
      1.1875000000    0.00000000E+00    0.00000000E+00    0.00000000E+00
      1.2125000000    0.00000000E+00    0.00000000E+00    0.00000000E+00
      1.2375000000    0.00000000E+00    0.00000000E+00    0.00000000E+00
      1.2625000000    0.00000000E+00    0.00000000E+00    0.00000000E+00
      1.2875000000    0.00000000E+00    0.00000000E+00    0.00000000E+00
      1.3125000000    0.00000000E+00    0.00000000E+00    0.00000000E+00
      1.3375000000    0.00000000E+00    0.00000000E+00    0.00000000E+00
      1.3625000000    0.00000000E+00    0.00000000E+00    0.00000000E+00
      1.3875000000    0.00000000E+00    0.00000000E+00    0.00000000E+00
      1.4125000000    0.00000000E+00    0.00000000E+00    0.00000000E+00
      1.4375000000    0.00000000E+00    0.00000000E+00    0.00000000E+00
      1.4625000000    0.00000000E+00    0.00000000E+00    0.00000000E+00
      1.4875000000    0.00000000E+00    0.00000000E+00    0.00000000E+00
      1.5125000000    0.00000000E+00    0.00000000E+00    0.00000000E+00
      1.5375000000    0.00000000E+00    0.00000000E+00    0.00000000E+00
      1.5625000000    0.00000000E+00    0.00000000E+00    0.00000000E+00
      1.5875000000    0.00000000E+00    0.00000000E+00    0.00000000E+00
      1.6125000000    0.00000000E+00    0.00000000E+00    0.00000000E+00
      1.6375000000    0.00000000E+00    0.00000000E+00    0.00000000E+00
      1.6625000000    0.00000000E+00    0.00000000E+00    0.00000000E+00
      1.6875000000    0.00000000E+00    0.00000000E+00    0.00000000E+00
      1.7125000000    0.00000000E+00    0.00000000E+00    0.00000000E+00
      1.7375000000    0.00000000E+00    0.00000000E+00    0.00000000E+00
      1.7625000000    0.00000000E+00    0.00000000E+00    0.00000000E+00
      1.7875000000    0.00000000E+00    0.00000000E+00    0.00000000E+00
      1.8125000000    0.00000000E+00    0.00000000E+00    0.00000000E+00
      1.8375000000    0.00000000E+00    0.00000000E+00    0.00000000E+00
      1.8625000000    0.00000000E+00    0.00000000E+00    0.00000000E+00
      1.8875000000    0.00000000E+00    0.00000000E+00    0.00000000E+00
      1.9125000000    0.00000000E+00    0.00000000E+00    0.00000000E+00
      1.9375000000    0.00000000E+00    0.00000000E+00    0.00000000E+00
      1.9625000000    0.00000000E+00    0.00000000E+00    0.00000000E+00
      1.9875000000    0.00000000E+00    0.00000000E+00    0.00000000E+00
      2.0125000000    0.00000000E+00    0.00000000E+00    0.00000000E+00
      2.0375000000    0.00000000E+00    0.00000000E+00    0.00000000E+00
      2.0625000000    0.00000000E+00    0.00000000E+00    0.00000000E+00
      2.0875000000    0.00000000E+00    0.00000000E+00    0.00000000E+00
      2.1125000000    0.00000000E+00    0.00000000E+00    0.00000000E+00
      2.1375000000    0.00000000E+00    0.00000000E+00    0.00000000E+00
      2.1625000000    0.00000000E+00    0.00000000E+00    0.00000000E+00
      2.1875000000    0.00000000E+00    0.00000000E+00    0.00000000E+00
      2.2125000000    0.00000000E+00    0.00000000E+00    0.00000000E+00
      2.2375000000    0.00000000E+00    0.00000000E+00    0.00000000E+00
      2.2625000000    0.00000000E+00    0.00000000E+00    0.00000000E+00
      2.2875000000    0.00000000E+00    0.00000000E+00    0.00000000E+00
      2.3125000000    0.00000000E+00    0.00000000E+00    0.00000000E+00
      2.3375000000    0.00000000E+00    0.00000000E+00    0.00000000E+00
      2.3625000000    0.00000000E+00    0.00000000E+00    0.00000000E+00
      2.3875000000    0.00000000E+00    0.00000000E+00    0.00000000E+00
      2.4125000000    0.00000000E+00    0.00000000E+00    0.00000000E+00
      2.4375000000    0.00000000E+00    0.00000000E+00    0.00000000E+00
      2.4625000000    0.00000000E+00    0.00000000E+00    0.00000000E+00
      2.4875000000    0.00000000E+00    0.00000000E+00    0.00000000E+00
      2.5125000000    0.00000000E+00    0.00000000E+00    0.00000000E+00
      2.5375000000    0.00000000E+00    0.00000000E+00    0.00000000E+00
      2.5625000000    0.00000000E+00    0.00000000E+00    0.00000000E+00
      2.5875000000    0.00000000E+00    0.00000000E+00    0.00000000E+00
      2.6125000000    0.00000000E+00    0.00000000E+00    0.00000000E+00
      2.6375000000    0.00000000E+00    0.00000000E+00    0.00000000E+00
      2.6625000000    0.00000000E+00    0.00000000E+00    0.00000000E+00
      2.6875000000    0.00000000E+00    0.00000000E+00    0.00000000E+00
      2.7125000000    0.00000000E+00    0.00000000E+00    0.00000000E+00
      2.7375000000    0.00000000E+00    0.00000000E+00    0.00000000E+00
      2.7625000000    0.00000000E+00    0.00000000E+00    0.00000000E+00
      2.7875000000    0.00000000E+00    0.00000000E+00    0.00000000E+00
      2.8125000000    0.00000000E+00    0.00000000E+00    0.00000000E+00
      2.8375000000    0.00000000E+00    0.00000000E+00    0.00000000E+00
      2.8625000000    0.00000000E+00    0.00000000E+00    0.00000000E+00
      2.8875000000    0.00000000E+00    0.00000000E+00    0.00000000E+00
      2.9125000000    0.00000000E+00    0.00000000E+00    0.00000000E+00
      2.9375000000    0.00000000E+00    0.00000000E+00    0.00000000E+00
      2.9625000000    0.00000000E+00    0.00000000E+00    0.00000000E+00
      2.9875000000    0.00000000E+00    0.00000000E+00    0.00000000E+00
      3.0125000000    0.00000000E+00    0.00000000E+00    0.00000000E+00
      3.0375000000    0.00000000E+00    0.00000000E+00    0.00000000E+00
      3.0625000000    0.00000000E+00    0.00000000E+00    0.00000000E+00
      3.0875000000    0.00000000E+00    0.00000000E+00    0.00000000E+00
      3.1125000000    0.00000000E+00    0.00000000E+00    0.00000000E+00
      3.1375000000    0.00000000E+00    0.00000000E+00    0.00000000E+00
      3.1625000000    0.00000000E+00    0.00000000E+00    0.00000000E+00
      3.1875000000    0.00000000E+00    0.00000000E+00    0.00000000E+00
      3.2125000000    0.00000000E+00    0.00000000E+00    0.00000000E+00
      3.2375000000    0.00000000E+00    0.00000000E+00    0.00000000E+00
      3.2625000000    0.00000000E+00    0.00000000E+00    0.00000000E+00
      3.2875000000    0.00000000E+00    0.00000000E+00    0.00000000E+00
      3.3125000000    0.00000000E+00    0.00000000E+00    0.00000000E+00
      3.3375000000    0.00000000E+00    0.00000000E+00    0.00000000E+00
      3.3625000000    0.00000000E+00    0.00000000E+00    0.00000000E+00
      3.3875000000    0.00000000E+00    0.00000000E+00    0.00000000E+00
      3.4125000000    0.00000000E+00    0.00000000E+00    0.00000000E+00
      3.4375000000    0.00000000E+00    0.00000000E+00    0.00000000E+00
      3.4625000000    0.00000000E+00    0.00000000E+00    0.00000000E+00
      3.4875000000    0.00000000E+00    0.00000000E+00    0.00000000E+00
      3.5125000000    0.00000000E+00    0.00000000E+00    0.00000000E+00
      3.5375000000    0.00000000E+00    0.00000000E+00    0.00000000E+00
      3.5625000000    0.00000000E+00    0.00000000E+00    0.00000000E+00
      3.5875000000    0.00000000E+00    0.00000000E+00    0.00000000E+00
      3.6125000000    0.00000000E+00    0.00000000E+00    0.00000000E+00
      3.6375000000    0.00000000E+00    0.00000000E+00    0.00000000E+00
      3.6625000000    0.00000000E+00    0.00000000E+00    0.00000000E+00
      3.6875000000    0.00000000E+00    0.00000000E+00    0.00000000E+00
      3.7125000000    0.00000000E+00    0.00000000E+00    0.00000000E+00
      3.7375000000    0.00000000E+00    0.00000000E+00    0.00000000E+00
      3.7625000000    0.00000000E+00    0.00000000E+00    0.00000000E+00
      3.7875000000    0.00000000E+00    0.00000000E+00    0.00000000E+00
      3.8125000000    0.00000000E+00    0.00000000E+00    0.00000000E+00
      3.8375000000    0.00000000E+00    0.00000000E+00    0.00000000E+00
      3.8625000000    0.00000000E+00    0.00000000E+00    0.00000000E+00
      3.8875000000    0.00000000E+00    0.00000000E+00    0.00000000E+00
      3.9125000000    0.00000000E+00    0.00000000E+00    0.00000000E+00
      3.9375000000    0.00000000E+00    0.00000000E+00    0.00000000E+00
      3.9625000000    0.00000000E+00    0.00000000E+00    0.00000000E+00
      3.9875000000    0.00000000E+00    0.00000000E+00    0.00000000E+00
      4.0125000000    0.00000000E+00    0.00000000E+00    0.00000000E+00
      4.0375000000    0.00000000E+00    0.00000000E+00    0.00000000E+00
      4.0625000000    0.00000000E+00    0.00000000E+00    0.00000000E+00
      4.0875000000    0.00000000E+00    0.00000000E+00    0.00000000E+00
      4.1125000000    0.00000000E+00    0.00000000E+00    0.00000000E+00
      4.1375000000    0.00000000E+00    0.00000000E+00    0.00000000E+00
      4.1625000000    0.00000000E+00    0.00000000E+00    0.00000000E+00
      4.1875000000    0.00000000E+00    0.00000000E+00    0.00000000E+00
      4.2125000000    0.00000000E+00    0.00000000E+00    0.00000000E+00
      4.2375000000    0.00000000E+00    0.00000000E+00    0.00000000E+00
      4.2625000000    0.00000000E+00    0.00000000E+00    0.00000000E+00
      4.2875000000    0.86578615E-05    0.86578615E-05    0.10000000E-03
      4.3125000000    0.17115544E-04    0.11779725E-04    0.20000000E-03
      4.3375000000    0.42297038E-04    0.20811916E-04    0.50000000E-03
      4.3625000000    0.14216641E-03    0.47423311E-04    0.17000000E-02
      4.3875000000    0.58700668E-03    0.95573887E-04    0.71000000E-02
      4.4125000000    0.15367647E-02    0.19611101E-03    0.18800000E-01
      4.4375000000    0.35886014E-02    0.36042874E-03    0.44400000E-01
      4.4625000000    0.70330744E-02    0.43682444E-03    0.88000000E-01
      4.4875000000    0.11459828E-01    0.66495832E-03    0.14500000E+00
      4.5125000000    0.14959825E-01    0.79555257E-03    0.19140000E+00
      4.5375000000    0.18420856E-01    0.62912550E-03    0.23830000E+00
      4.5625000000    0.19840410E-01    0.55053847E-03    0.25950000E+00
      4.5875000000    0.18868503E-01    0.47360028E-03    0.24950000E+00
      4.6125000000    0.16076175E-01    0.49627454E-03    0.21490000E+00
      4.6375000000    0.12691570E-01    0.53070729E-03    0.17150000E+00
      4.6625000000    0.98689578E-02    0.55790881E-03    0.13480000E+00
      4.6875000000    0.68956227E-02    0.45269793E-03    0.95200000E-01
      4.7125000000    0.42784919E-02    0.34507816E-03    0.59700000E-01
      4.7375000000    0.24677430E-02    0.28297602E-03    0.34800000E-01
      4.7625000000    0.14174264E-02    0.25795030E-03    0.20200000E-01
      4.7875000000    0.72216246E-03    0.15789521E-03    0.10400000E-01
      4.8125000000    0.42605862E-03    0.12686864E-03    0.62000000E-02
      4.8375000000    0.24483850E-03    0.74893072E-04    0.36000000E-02
      4.8625000000    0.14808894E-03    0.72366791E-04    0.22000000E-02
      4.8875000000    0.66626292E-04    0.26474604E-04    0.10000000E-02
      4.9125000000    0.26379956E-04    0.15429574E-04    0.40000000E-03
      4.9375000000    0.13056747E-04    0.13056747E-04    0.20000000E-03
      4.9625000000    0.12925524E-04    0.12925524E-04    0.20000000E-03
      4.9875000000    0.12796270E-04    0.12796270E-04    0.20000000E-03
      5.0125000000    0.00000000E+00    0.00000000E+00    0.00000000E+00
      5.0375000000    0.00000000E+00    0.00000000E+00    0.00000000E+00
      5.0625000000    0.00000000E+00    0.00000000E+00    0.00000000E+00
      5.0875000000    0.00000000E+00    0.00000000E+00    0.00000000E+00
      5.1125000000    0.00000000E+00    0.00000000E+00    0.00000000E+00
      5.1375000000    0.00000000E+00    0.00000000E+00    0.00000000E+00
      5.1625000000    0.00000000E+00    0.00000000E+00    0.00000000E+00
      5.1875000000    0.00000000E+00    0.00000000E+00    0.00000000E+00
      5.2125000000    0.00000000E+00    0.00000000E+00    0.00000000E+00
      5.2375000000    0.00000000E+00    0.00000000E+00    0.00000000E+00
      5.2625000000    0.00000000E+00    0.00000000E+00    0.00000000E+00
      5.2875000000    0.00000000E+00    0.00000000E+00    0.00000000E+00
      5.3125000000    0.00000000E+00    0.00000000E+00    0.00000000E+00
      5.3375000000    0.00000000E+00    0.00000000E+00    0.00000000E+00
      5.3625000000    0.00000000E+00    0.00000000E+00    0.00000000E+00
      5.3875000000    0.00000000E+00    0.00000000E+00    0.00000000E+00
      5.4125000000    0.00000000E+00    0.00000000E+00    0.00000000E+00
      5.4375000000    0.00000000E+00    0.00000000E+00    0.00000000E+00
      5.4625000000    0.00000000E+00    0.00000000E+00    0.00000000E+00
      5.4875000000    0.00000000E+00    0.00000000E+00    0.00000000E+00
      5.5125000000    0.00000000E+00    0.00000000E+00    0.00000000E+00
      5.5375000000    0.00000000E+00    0.00000000E+00    0.00000000E+00
      5.5625000000    0.00000000E+00    0.00000000E+00    0.00000000E+00
      5.5875000000    0.00000000E+00    0.00000000E+00    0.00000000E+00
      5.6125000000    0.00000000E+00    0.00000000E+00    0.00000000E+00
      5.6375000000    0.00000000E+00    0.00000000E+00    0.00000000E+00
      5.6625000000    0.00000000E+00    0.00000000E+00    0.00000000E+00
      5.6875000000    0.00000000E+00    0.00000000E+00    0.00000000E+00
      5.7125000000    0.00000000E+00    0.00000000E+00    0.00000000E+00
      5.7375000000    0.00000000E+00    0.00000000E+00    0.00000000E+00
      5.7625000000    0.00000000E+00    0.00000000E+00    0.00000000E+00
      5.7875000000    0.00000000E+00    0.00000000E+00    0.00000000E+00
      5.8125000000    0.00000000E+00    0.00000000E+00    0.00000000E+00
      5.8375000000    0.00000000E+00    0.00000000E+00    0.00000000E+00
      5.8625000000    0.00000000E+00    0.00000000E+00    0.00000000E+00
      5.8875000000    0.00000000E+00    0.00000000E+00    0.00000000E+00
      5.9125000000    0.00000000E+00    0.00000000E+00    0.00000000E+00
      5.9375000000    0.00000000E+00    0.00000000E+00    0.00000000E+00
      5.9625000000    0.00000000E+00    0.00000000E+00    0.00000000E+00
      5.9875000000    0.00000000E+00    0.00000000E+00    0.00000000E+00
      6.0125000000    0.00000000E+00    0.00000000E+00    0.00000000E+00
      6.0375000000    0.00000000E+00    0.00000000E+00    0.00000000E+00
      6.0625000000    0.00000000E+00    0.00000000E+00    0.00000000E+00
      6.0875000000    0.00000000E+00    0.00000000E+00    0.00000000E+00
      6.1125000000    0.00000000E+00    0.00000000E+00    0.00000000E+00
      6.1375000000    0.00000000E+00    0.00000000E+00    0.00000000E+00
      6.1625000000    0.00000000E+00    0.00000000E+00    0.00000000E+00
      6.1875000000    0.00000000E+00    0.00000000E+00    0.00000000E+00
      6.2125000000    0.00000000E+00    0.00000000E+00    0.00000000E+00
      6.2375000000    0.00000000E+00    0.00000000E+00    0.00000000E+00
      6.2625000000    0.00000000E+00    0.00000000E+00    0.00000000E+00
      6.2875000000    0.00000000E+00    0.00000000E+00    0.00000000E+00
      6.3125000000    0.00000000E+00    0.00000000E+00    0.00000000E+00
      6.3375000000    0.00000000E+00    0.00000000E+00    0.00000000E+00
      6.3625000000    0.00000000E+00    0.00000000E+00    0.00000000E+00
      6.3875000000    0.00000000E+00    0.00000000E+00    0.00000000E+00
      6.4125000000    0.00000000E+00    0.00000000E+00    0.00000000E+00
      6.4375000000    0.00000000E+00    0.00000000E+00    0.00000000E+00
      6.4625000000    0.00000000E+00    0.00000000E+00    0.00000000E+00
      6.4875000000    0.00000000E+00    0.00000000E+00    0.00000000E+00
      6.5125000000    0.00000000E+00    0.00000000E+00    0.00000000E+00
      6.5375000000    0.00000000E+00    0.00000000E+00    0.00000000E+00
      6.5625000000    0.00000000E+00    0.00000000E+00    0.00000000E+00
      6.5875000000    0.00000000E+00    0.00000000E+00    0.00000000E+00
      6.6125000000    0.00000000E+00    0.00000000E+00    0.00000000E+00
      6.6375000000    0.00000000E+00    0.00000000E+00    0.00000000E+00
      6.6625000000    0.00000000E+00    0.00000000E+00    0.00000000E+00
      6.6875000000    0.00000000E+00    0.00000000E+00    0.00000000E+00
      6.7125000000    0.00000000E+00    0.00000000E+00    0.00000000E+00
      6.7375000000    0.00000000E+00    0.00000000E+00    0.00000000E+00
      6.7625000000    0.00000000E+00    0.00000000E+00    0.00000000E+00
      6.7875000000    0.00000000E+00    0.00000000E+00    0.00000000E+00
      6.8125000000    0.00000000E+00    0.00000000E+00    0.00000000E+00
      6.8375000000    0.00000000E+00    0.00000000E+00    0.00000000E+00
      6.8625000000    0.00000000E+00    0.00000000E+00    0.00000000E+00
      6.8875000000    0.00000000E+00    0.00000000E+00    0.00000000E+00
      6.9125000000    0.00000000E+00    0.00000000E+00    0.00000000E+00
      6.9375000000    0.00000000E+00    0.00000000E+00    0.00000000E+00
      6.9625000000    0.00000000E+00    0.00000000E+00    0.00000000E+00
      6.9875000000    0.00000000E+00    0.00000000E+00    0.00000000E+00
      7.0125000000    0.00000000E+00    0.00000000E+00    0.00000000E+00
      7.0375000000    0.00000000E+00    0.00000000E+00    0.00000000E+00
      7.0625000000    0.00000000E+00    0.00000000E+00    0.00000000E+00
      7.0875000000    0.00000000E+00    0.00000000E+00    0.00000000E+00
      7.1125000000    0.00000000E+00    0.00000000E+00    0.00000000E+00
      7.1375000000    0.00000000E+00    0.00000000E+00    0.00000000E+00
      7.1625000000    0.00000000E+00    0.00000000E+00    0.00000000E+00
      7.1875000000    0.00000000E+00    0.00000000E+00    0.00000000E+00
      7.2125000000    0.00000000E+00    0.00000000E+00    0.00000000E+00
      7.2375000000    0.00000000E+00    0.00000000E+00    0.00000000E+00
      7.2625000000    0.00000000E+00    0.00000000E+00    0.00000000E+00
      7.2875000000    0.00000000E+00    0.00000000E+00    0.00000000E+00
      7.3125000000    0.00000000E+00    0.00000000E+00    0.00000000E+00
      7.3375000000    0.00000000E+00    0.00000000E+00    0.00000000E+00
      7.3625000000    0.00000000E+00    0.00000000E+00    0.00000000E+00
      7.3875000000    0.00000000E+00    0.00000000E+00    0.00000000E+00
      7.4125000000    0.00000000E+00    0.00000000E+00    0.00000000E+00
      7.4375000000    0.00000000E+00    0.00000000E+00    0.00000000E+00
      7.4625000000    0.00000000E+00    0.00000000E+00    0.00000000E+00
      7.4875000000    0.00000000E+00    0.00000000E+00    0.00000000E+00
      7.5125000000    0.00000000E+00    0.00000000E+00    0.00000000E+00
      7.5375000000    0.00000000E+00    0.00000000E+00    0.00000000E+00
      7.5625000000    0.00000000E+00    0.00000000E+00    0.00000000E+00
      7.5875000000    0.00000000E+00    0.00000000E+00    0.00000000E+00
      7.6125000000    0.00000000E+00    0.00000000E+00    0.00000000E+00
      7.6375000000    0.00000000E+00    0.00000000E+00    0.00000000E+00
      7.6625000000    0.00000000E+00    0.00000000E+00    0.00000000E+00
      7.6875000000    0.00000000E+00    0.00000000E+00    0.00000000E+00
      7.7125000000    0.00000000E+00    0.00000000E+00    0.00000000E+00
      7.7375000000    0.00000000E+00    0.00000000E+00    0.00000000E+00
      7.7625000000    0.00000000E+00    0.00000000E+00    0.00000000E+00
      7.7875000000    0.00000000E+00    0.00000000E+00    0.00000000E+00
      7.8125000000    0.00000000E+00    0.00000000E+00    0.00000000E+00
      7.8375000000    0.00000000E+00    0.00000000E+00    0.00000000E+00
      7.8625000000    0.00000000E+00    0.00000000E+00    0.00000000E+00
      7.8875000000    0.00000000E+00    0.00000000E+00    0.00000000E+00
      7.9125000000    0.00000000E+00    0.00000000E+00    0.00000000E+00
      7.9375000000    0.00000000E+00    0.00000000E+00    0.00000000E+00
      7.9625000000    0.00000000E+00    0.00000000E+00    0.00000000E+00
      7.9875000000    0.00000000E+00    0.00000000E+00    0.00000000E+00
      8.0125000000    0.00000000E+00    0.00000000E+00    0.00000000E+00
      8.0375000000    0.00000000E+00    0.00000000E+00    0.00000000E+00
      8.0625000000    0.00000000E+00    0.00000000E+00    0.00000000E+00
      8.0875000000    0.00000000E+00    0.00000000E+00    0.00000000E+00
      8.1125000000    0.00000000E+00    0.00000000E+00    0.00000000E+00
      8.1375000000    0.00000000E+00    0.00000000E+00    0.00000000E+00
      8.1625000000    0.00000000E+00    0.00000000E+00    0.00000000E+00
      8.1875000000    0.00000000E+00    0.00000000E+00    0.00000000E+00
      8.2125000000    0.00000000E+00    0.00000000E+00    0.00000000E+00
      8.2375000000    0.00000000E+00    0.00000000E+00    0.00000000E+00
      8.2625000000    0.00000000E+00    0.00000000E+00    0.00000000E+00
      8.2875000000    0.00000000E+00    0.00000000E+00    0.00000000E+00
      8.3125000000    0.00000000E+00    0.00000000E+00    0.00000000E+00
      8.3375000000    0.00000000E+00    0.00000000E+00    0.00000000E+00
      8.3625000000    0.00000000E+00    0.00000000E+00    0.00000000E+00
      8.3875000000    0.00000000E+00    0.00000000E+00    0.00000000E+00
      8.4125000000    0.00000000E+00    0.00000000E+00    0.00000000E+00
      8.4375000000    0.00000000E+00    0.00000000E+00    0.00000000E+00
      8.4625000000    0.00000000E+00    0.00000000E+00    0.00000000E+00
      8.4875000000    0.00000000E+00    0.00000000E+00    0.00000000E+00
      8.5125000000    0.00000000E+00    0.00000000E+00    0.00000000E+00
      8.5375000000    0.00000000E+00    0.00000000E+00    0.00000000E+00
      8.5625000000    0.00000000E+00    0.00000000E+00    0.00000000E+00
      8.5875000000    0.00000000E+00    0.00000000E+00    0.00000000E+00
      8.6125000000    0.00000000E+00    0.00000000E+00    0.00000000E+00
      8.6375000000    0.00000000E+00    0.00000000E+00    0.00000000E+00
      8.6625000000    0.00000000E+00    0.00000000E+00    0.00000000E+00
      8.6875000000    0.00000000E+00    0.00000000E+00    0.00000000E+00
      8.7125000000    0.00000000E+00    0.00000000E+00    0.00000000E+00
      8.7375000000    0.00000000E+00    0.00000000E+00    0.00000000E+00
      8.7625000000    0.00000000E+00    0.00000000E+00    0.00000000E+00
      8.7875000000    0.00000000E+00    0.00000000E+00    0.00000000E+00
      8.8125000000    0.00000000E+00    0.00000000E+00    0.00000000E+00
      8.8375000000    0.00000000E+00    0.00000000E+00    0.00000000E+00
      8.8625000000    0.00000000E+00    0.00000000E+00    0.00000000E+00
      8.8875000000    0.00000000E+00    0.00000000E+00    0.00000000E+00
      8.9125000000    0.00000000E+00    0.00000000E+00    0.00000000E+00
      8.9375000000    0.00000000E+00    0.00000000E+00    0.00000000E+00
      8.9625000000    0.00000000E+00    0.00000000E+00    0.00000000E+00
      8.9875000000    0.00000000E+00    0.00000000E+00    0.00000000E+00
      9.0125000000    0.00000000E+00    0.00000000E+00    0.00000000E+00
      9.0375000000    0.00000000E+00    0.00000000E+00    0.00000000E+00
      9.0625000000    0.00000000E+00    0.00000000E+00    0.00000000E+00
      9.0875000000    0.00000000E+00    0.00000000E+00    0.00000000E+00
      9.1125000000    0.00000000E+00    0.00000000E+00    0.00000000E+00
      9.1375000000    0.00000000E+00    0.00000000E+00    0.00000000E+00
      9.1625000000    0.00000000E+00    0.00000000E+00    0.00000000E+00
      9.1875000000    0.00000000E+00    0.00000000E+00    0.00000000E+00
      9.2125000000    0.00000000E+00    0.00000000E+00    0.00000000E+00
      9.2375000000    0.00000000E+00    0.00000000E+00    0.00000000E+00
      9.2625000000    0.00000000E+00    0.00000000E+00    0.00000000E+00
      9.2875000000    0.00000000E+00    0.00000000E+00    0.00000000E+00
      9.3125000000    0.00000000E+00    0.00000000E+00    0.00000000E+00
      9.3375000000    0.00000000E+00    0.00000000E+00    0.00000000E+00
      9.3625000000    0.00000000E+00    0.00000000E+00    0.00000000E+00
      9.3875000000    0.00000000E+00    0.00000000E+00    0.00000000E+00
      9.4125000000    0.00000000E+00    0.00000000E+00    0.00000000E+00
      9.4375000000    0.00000000E+00    0.00000000E+00    0.00000000E+00
      9.4625000000    0.00000000E+00    0.00000000E+00    0.00000000E+00
      9.4875000000    0.00000000E+00    0.00000000E+00    0.00000000E+00
      9.5125000000    0.00000000E+00    0.00000000E+00    0.00000000E+00
      9.5375000000    0.00000000E+00    0.00000000E+00    0.00000000E+00
      9.5625000000    0.00000000E+00    0.00000000E+00    0.00000000E+00
      9.5875000000    0.00000000E+00    0.00000000E+00    0.00000000E+00
      9.6125000000    0.00000000E+00    0.00000000E+00    0.00000000E+00
      9.6375000000    0.00000000E+00    0.00000000E+00    0.00000000E+00
      9.6625000000    0.00000000E+00    0.00000000E+00    0.00000000E+00
      9.6875000000    0.00000000E+00    0.00000000E+00    0.00000000E+00
      9.7125000000    0.00000000E+00    0.00000000E+00    0.00000000E+00
      9.7375000000    0.00000000E+00    0.00000000E+00    0.00000000E+00
      9.7625000000    0.00000000E+00    0.00000000E+00    0.00000000E+00
      9.7875000000    0.00000000E+00    0.00000000E+00    0.00000000E+00
      9.8125000000    0.00000000E+00    0.00000000E+00    0.00000000E+00
      9.8375000000    0.00000000E+00    0.00000000E+00    0.00000000E+00
      9.8625000000    0.00000000E+00    0.00000000E+00    0.00000000E+00
      9.8875000000    0.00000000E+00    0.00000000E+00    0.00000000E+00
      9.9125000000    0.00000000E+00    0.00000000E+00    0.00000000E+00
      9.9375000000    0.00000000E+00    0.00000000E+00    0.00000000E+00
      9.9625000000    0.00000000E+00    0.00000000E+00    0.00000000E+00
      9.9875000000    0.00000000E+00    0.00000000E+00    0.00000000E+00
