# Supplementary material for: Thermal dependence of the hydrated proton and optimal proton transfer in the protonated water hexamer
Source: Nat Commun. 2023 Oct 30;14:6930. doi: 10.1038/s41467-023-42366-4 (PMC10616126; doi:10.1038/s41467-023-42366-4)
Supplement: Supplementary file 4 — Source Data [file 41467_2023_42366_MOESM4_ESM.zip › NCOMMS-22-51229C Source Data/SourceData/fig_2/gOOc250.out]

 #  Radius, g(r), error, g(r) counts
      0.0125000000    0.00000000E+00    0.00000000E+00    0.00000000E+00
      0.0375000000    0.00000000E+00    0.00000000E+00    0.00000000E+00
      0.0625000000    0.00000000E+00    0.00000000E+00    0.00000000E+00
      0.0875000000    0.00000000E+00    0.00000000E+00    0.00000000E+00
      0.1125000000    0.00000000E+00    0.00000000E+00    0.00000000E+00
      0.1375000000    0.00000000E+00    0.00000000E+00    0.00000000E+00
      0.1625000000    0.00000000E+00    0.00000000E+00    0.00000000E+00
      0.1875000000    0.00000000E+00    0.00000000E+00    0.00000000E+00
      0.2125000000    0.00000000E+00    0.00000000E+00    0.00000000E+00
      0.2375000000    0.00000000E+00    0.00000000E+00    0.00000000E+00
      0.2625000000    0.00000000E+00    0.00000000E+00    0.00000000E+00
      0.2875000000    0.00000000E+00    0.00000000E+00    0.00000000E+00
      0.3125000000    0.00000000E+00    0.00000000E+00    0.00000000E+00
      0.3375000000    0.00000000E+00    0.00000000E+00    0.00000000E+00
      0.3625000000    0.00000000E+00    0.00000000E+00    0.00000000E+00
      0.3875000000    0.00000000E+00    0.00000000E+00    0.00000000E+00
      0.4125000000    0.00000000E+00    0.00000000E+00    0.00000000E+00
      0.4375000000    0.00000000E+00    0.00000000E+00    0.00000000E+00
      0.4625000000    0.00000000E+00    0.00000000E+00    0.00000000E+00
      0.4875000000    0.00000000E+00    0.00000000E+00    0.00000000E+00
      0.5125000000    0.00000000E+00    0.00000000E+00    0.00000000E+00
      0.5375000000    0.00000000E+00    0.00000000E+00    0.00000000E+00
      0.5625000000    0.00000000E+00    0.00000000E+00    0.00000000E+00
      0.5875000000    0.00000000E+00    0.00000000E+00    0.00000000E+00
      0.6125000000    0.00000000E+00    0.00000000E+00    0.00000000E+00
      0.6375000000    0.00000000E+00    0.00000000E+00    0.00000000E+00
      0.6625000000    0.00000000E+00    0.00000000E+00    0.00000000E+00
      0.6875000000    0.00000000E+00    0.00000000E+00    0.00000000E+00
      0.7125000000    0.00000000E+00    0.00000000E+00    0.00000000E+00
      0.7375000000    0.00000000E+00    0.00000000E+00    0.00000000E+00
      0.7625000000    0.00000000E+00    0.00000000E+00    0.00000000E+00
      0.7875000000    0.00000000E+00    0.00000000E+00    0.00000000E+00
      0.8125000000    0.00000000E+00    0.00000000E+00    0.00000000E+00
      0.8375000000    0.00000000E+00    0.00000000E+00    0.00000000E+00
      0.8625000000    0.00000000E+00    0.00000000E+00    0.00000000E+00
      0.8875000000    0.00000000E+00    0.00000000E+00    0.00000000E+00
      0.9125000000    0.00000000E+00    0.00000000E+00    0.00000000E+00
      0.9375000000    0.00000000E+00    0.00000000E+00    0.00000000E+00
      0.9625000000    0.00000000E+00    0.00000000E+00    0.00000000E+00
      0.9875000000    0.00000000E+00    0.00000000E+00    0.00000000E+00
      1.0125000000    0.00000000E+00    0.00000000E+00    0.00000000E+00
      1.0375000000    0.00000000E+00    0.00000000E+00    0.00000000E+00
      1.0625000000    0.00000000E+00    0.00000000E+00    0.00000000E+00
      1.0875000000    0.00000000E+00    0.00000000E+00    0.00000000E+00
      1.1125000000    0.00000000E+00    0.00000000E+00    0.00000000E+00
      1.1375000000    0.00000000E+00    0.00000000E+00    0.00000000E+00
      1.1625000000    0.00000000E+00    0.00000000E+00    0.00000000E+00
      1.1875000000    0.00000000E+00    0.00000000E+00    0.00000000E+00
      1.2125000000    0.00000000E+00    0.00000000E+00    0.00000000E+00
      1.2375000000    0.00000000E+00    0.00000000E+00    0.00000000E+00
      1.2625000000    0.00000000E+00    0.00000000E+00    0.00000000E+00
      1.2875000000    0.00000000E+00    0.00000000E+00    0.00000000E+00
      1.3125000000    0.00000000E+00    0.00000000E+00    0.00000000E+00
      1.3375000000    0.00000000E+00    0.00000000E+00    0.00000000E+00
      1.3625000000    0.00000000E+00    0.00000000E+00    0.00000000E+00
      1.3875000000    0.00000000E+00    0.00000000E+00    0.00000000E+00
      1.4125000000    0.00000000E+00    0.00000000E+00    0.00000000E+00
      1.4375000000    0.00000000E+00    0.00000000E+00    0.00000000E+00
      1.4625000000    0.00000000E+00    0.00000000E+00    0.00000000E+00
      1.4875000000    0.00000000E+00    0.00000000E+00    0.00000000E+00
      1.5125000000    0.00000000E+00    0.00000000E+00    0.00000000E+00
      1.5375000000    0.00000000E+00    0.00000000E+00    0.00000000E+00
      1.5625000000    0.00000000E+00    0.00000000E+00    0.00000000E+00
      1.5875000000    0.00000000E+00    0.00000000E+00    0.00000000E+00
      1.6125000000    0.00000000E+00    0.00000000E+00    0.00000000E+00
      1.6375000000    0.00000000E+00    0.00000000E+00    0.00000000E+00
      1.6625000000    0.00000000E+00    0.00000000E+00    0.00000000E+00
      1.6875000000    0.00000000E+00    0.00000000E+00    0.00000000E+00
      1.7125000000    0.00000000E+00    0.00000000E+00    0.00000000E+00
      1.7375000000    0.00000000E+00    0.00000000E+00    0.00000000E+00
      1.7625000000    0.00000000E+00    0.00000000E+00    0.00000000E+00
      1.7875000000    0.00000000E+00    0.00000000E+00    0.00000000E+00
      1.8125000000    0.00000000E+00    0.00000000E+00    0.00000000E+00
      1.8375000000    0.00000000E+00    0.00000000E+00    0.00000000E+00
      1.8625000000    0.00000000E+00    0.00000000E+00    0.00000000E+00
      1.8875000000    0.00000000E+00    0.00000000E+00    0.00000000E+00
      1.9125000000    0.00000000E+00    0.00000000E+00    0.00000000E+00
      1.9375000000    0.00000000E+00    0.00000000E+00    0.00000000E+00
      1.9625000000    0.00000000E+00    0.00000000E+00    0.00000000E+00
      1.9875000000    0.00000000E+00    0.00000000E+00    0.00000000E+00
      2.0125000000    0.00000000E+00    0.00000000E+00    0.00000000E+00
      2.0375000000    0.00000000E+00    0.00000000E+00    0.00000000E+00
      2.0625000000    0.00000000E+00    0.00000000E+00    0.00000000E+00
      2.0875000000    0.00000000E+00    0.00000000E+00    0.00000000E+00
      2.1125000000    0.00000000E+00    0.00000000E+00    0.00000000E+00
      2.1375000000    0.00000000E+00    0.00000000E+00    0.00000000E+00
      2.1625000000    0.00000000E+00    0.00000000E+00    0.00000000E+00
      2.1875000000    0.00000000E+00    0.00000000E+00    0.00000000E+00
      2.2125000000    0.00000000E+00    0.00000000E+00    0.00000000E+00
      2.2375000000    0.00000000E+00    0.00000000E+00    0.00000000E+00
      2.2625000000    0.00000000E+00    0.00000000E+00    0.00000000E+00
      2.2875000000    0.00000000E+00    0.00000000E+00    0.00000000E+00
      2.3125000000    0.00000000E+00    0.00000000E+00    0.00000000E+00
      2.3375000000    0.00000000E+00    0.00000000E+00    0.00000000E+00
      2.3625000000    0.00000000E+00    0.00000000E+00    0.00000000E+00
      2.3875000000    0.00000000E+00    0.00000000E+00    0.00000000E+00
      2.4125000000    0.00000000E+00    0.00000000E+00    0.00000000E+00
      2.4375000000    0.00000000E+00    0.00000000E+00    0.00000000E+00
      2.4625000000    0.00000000E+00    0.00000000E+00    0.00000000E+00
      2.4875000000    0.00000000E+00    0.00000000E+00    0.00000000E+00
      2.5125000000    0.00000000E+00    0.00000000E+00    0.00000000E+00
      2.5375000000    0.00000000E+00    0.00000000E+00    0.00000000E+00
      2.5625000000    0.00000000E+00    0.00000000E+00    0.00000000E+00
      2.5875000000    0.00000000E+00    0.00000000E+00    0.00000000E+00
      2.6125000000    0.00000000E+00    0.00000000E+00    0.00000000E+00
      2.6375000000    0.00000000E+00    0.00000000E+00    0.00000000E+00
      2.6625000000    0.00000000E+00    0.00000000E+00    0.00000000E+00
      2.6875000000    0.00000000E+00    0.00000000E+00    0.00000000E+00
      2.7125000000    0.00000000E+00    0.00000000E+00    0.00000000E+00
      2.7375000000    0.00000000E+00    0.00000000E+00    0.00000000E+00
      2.7625000000    0.00000000E+00    0.00000000E+00    0.00000000E+00
      2.7875000000    0.00000000E+00    0.00000000E+00    0.00000000E+00
      2.8125000000    0.00000000E+00    0.00000000E+00    0.00000000E+00
      2.8375000000    0.00000000E+00    0.00000000E+00    0.00000000E+00
      2.8625000000    0.00000000E+00    0.00000000E+00    0.00000000E+00
      2.8875000000    0.00000000E+00    0.00000000E+00    0.00000000E+00
      2.9125000000    0.00000000E+00    0.00000000E+00    0.00000000E+00
      2.9375000000    0.00000000E+00    0.00000000E+00    0.00000000E+00
      2.9625000000    0.00000000E+00    0.00000000E+00    0.00000000E+00
      2.9875000000    0.00000000E+00    0.00000000E+00    0.00000000E+00
      3.0125000000    0.00000000E+00    0.00000000E+00    0.00000000E+00
      3.0375000000    0.00000000E+00    0.00000000E+00    0.00000000E+00
      3.0625000000    0.00000000E+00    0.00000000E+00    0.00000000E+00
      3.0875000000    0.00000000E+00    0.00000000E+00    0.00000000E+00
      3.1125000000    0.00000000E+00    0.00000000E+00    0.00000000E+00
      3.1375000000    0.00000000E+00    0.00000000E+00    0.00000000E+00
      3.1625000000    0.00000000E+00    0.00000000E+00    0.00000000E+00
      3.1875000000    0.00000000E+00    0.00000000E+00    0.00000000E+00
      3.2125000000    0.00000000E+00    0.00000000E+00    0.00000000E+00
      3.2375000000    0.00000000E+00    0.00000000E+00    0.00000000E+00
      3.2625000000    0.00000000E+00    0.00000000E+00    0.00000000E+00
      3.2875000000    0.00000000E+00    0.00000000E+00    0.00000000E+00
      3.3125000000    0.00000000E+00    0.00000000E+00    0.00000000E+00
      3.3375000000    0.00000000E+00    0.00000000E+00    0.00000000E+00
      3.3625000000    0.00000000E+00    0.00000000E+00    0.00000000E+00
      3.3875000000    0.00000000E+00    0.00000000E+00    0.00000000E+00
      3.4125000000    0.00000000E+00    0.00000000E+00    0.00000000E+00
      3.4375000000    0.00000000E+00    0.00000000E+00    0.00000000E+00
      3.4625000000    0.00000000E+00    0.00000000E+00    0.00000000E+00
      3.4875000000    0.00000000E+00    0.00000000E+00    0.00000000E+00
      3.5125000000    0.00000000E+00    0.00000000E+00    0.00000000E+00
      3.5375000000    0.00000000E+00    0.00000000E+00    0.00000000E+00
      3.5625000000    0.00000000E+00    0.00000000E+00    0.00000000E+00
      3.5875000000    0.00000000E+00    0.00000000E+00    0.00000000E+00
      3.6125000000    0.00000000E+00    0.00000000E+00    0.00000000E+00
      3.6375000000    0.00000000E+00    0.00000000E+00    0.00000000E+00
      3.6625000000    0.00000000E+00    0.00000000E+00    0.00000000E+00
      3.6875000000    0.00000000E+00    0.00000000E+00    0.00000000E+00
      3.7125000000    0.00000000E+00    0.00000000E+00    0.00000000E+00
      3.7375000000    0.00000000E+00    0.00000000E+00    0.00000000E+00
      3.7625000000    0.00000000E+00    0.00000000E+00    0.00000000E+00
      3.7875000000    0.00000000E+00    0.00000000E+00    0.00000000E+00
      3.8125000000    0.00000000E+00    0.00000000E+00    0.00000000E+00
      3.8375000000    0.00000000E+00    0.00000000E+00    0.00000000E+00
      3.8625000000    0.00000000E+00    0.00000000E+00    0.00000000E+00
      3.8875000000    0.00000000E+00    0.00000000E+00    0.00000000E+00
      3.9125000000    0.00000000E+00    0.00000000E+00    0.00000000E+00
      3.9375000000    0.00000000E+00    0.00000000E+00    0.00000000E+00
      3.9625000000    0.00000000E+00    0.00000000E+00    0.00000000E+00
      3.9875000000    0.00000000E+00    0.00000000E+00    0.00000000E+00
      4.0125000000    0.00000000E+00    0.00000000E+00    0.00000000E+00
      4.0375000000    0.00000000E+00    0.00000000E+00    0.00000000E+00
      4.0625000000    0.00000000E+00    0.00000000E+00    0.00000000E+00
      4.0875000000    0.00000000E+00    0.00000000E+00    0.00000000E+00
      4.1125000000    0.00000000E+00    0.00000000E+00    0.00000000E+00
      4.1375000000    0.00000000E+00    0.00000000E+00    0.00000000E+00
      4.1625000000    0.00000000E+00    0.00000000E+00    0.00000000E+00
      4.1875000000    0.00000000E+00    0.00000000E+00    0.00000000E+00
      4.2125000000    0.00000000E+00    0.00000000E+00    0.00000000E+00
      4.2375000000    0.00000000E+00    0.00000000E+00    0.00000000E+00
      4.2625000000    0.00000000E+00    0.00000000E+00    0.00000000E+00
      4.2875000000    0.28859538E-04    0.16879876E-04    0.33333333E-03
      4.3125000000    0.85577718E-04    0.46735590E-04    0.10000000E-02
      4.3375000000    0.20443568E-03    0.47400016E-04    0.24166667E-02
      4.3625000000    0.45298120E-03    0.14402380E-03    0.54166667E-02
      4.3875000000    0.11781472E-02    0.22341562E-03    0.14250000E-01
      4.4125000000    0.21116891E-02    0.30117050E-03    0.25833333E-01
      4.4375000000    0.39334520E-02    0.56085375E-03    0.48666667E-01
      4.4625000000    0.65602067E-02    0.70343881E-03    0.82083333E-01
      4.4875000000    0.93720315E-02    0.94925010E-03    0.11858333E+00
      4.5125000000    0.11652354E-01    0.81671871E-03    0.14908333E+00
      4.5375000000    0.13489045E-01    0.81590208E-03    0.17450000E+00
      4.5625000000    0.15558858E-01    0.63833522E-03    0.20350000E+00
      4.5875000000    0.15131355E-01    0.45550569E-03    0.20008333E+00
      4.6125000000    0.14163591E-01    0.56685349E-03    0.18933333E+00
      4.6375000000    0.12728572E-01    0.63609739E-03    0.17200000E+00
      4.6625000000    0.10457093E-01    0.63496569E-03    0.14283333E+00
      4.6875000000    0.93016059E-02    0.73507695E-03    0.12841667E+00
      4.7125000000    0.74413749E-02    0.66481706E-03    0.10383333E+00
      4.7375000000    0.54543265E-02    0.59039164E-03    0.76916667E-01
      4.7625000000    0.36605154E-02    0.44241892E-03    0.52166667E-01
      4.7875000000    0.27081092E-02    0.30612680E-03    0.39000000E-01
      4.8125000000    0.18038772E-02    0.27818148E-03    0.26250000E-01
      4.8375000000    0.12581978E-02    0.28030674E-03    0.18500000E-01
      4.8625000000    0.75166356E-03    0.19227725E-03    0.11166667E-01
      4.8875000000    0.47748843E-03    0.14943762E-03    0.71666667E-02
      4.9125000000    0.19235384E-03    0.46411507E-04    0.29166667E-02
      4.9375000000    0.87044979E-04    0.36686291E-04    0.13333333E-02
      4.9625000000    0.43085081E-04    0.22647995E-04    0.66666667E-03
      4.9875000000    0.42654234E-04    0.16227503E-04    0.66666667E-03
      5.0125000000    0.21114909E-04    0.12350060E-04    0.33333333E-03
      5.0375000000    0.15679389E-04    0.15679389E-04    0.25000000E-03
      5.0625000000    0.00000000E+00    0.00000000E+00    0.00000000E+00
      5.0875000000    0.25621183E-04    0.20864484E-04    0.41666667E-03
      5.1125000000    0.50742444E-05    0.50742444E-05    0.83333333E-04
      5.1375000000    0.00000000E+00    0.00000000E+00    0.00000000E+00
      5.1625000000    0.00000000E+00    0.00000000E+00    0.00000000E+00
      5.1875000000    0.00000000E+00    0.00000000E+00    0.00000000E+00
      5.2125000000    0.00000000E+00    0.00000000E+00    0.00000000E+00
      5.2375000000    0.00000000E+00    0.00000000E+00    0.00000000E+00
      5.2625000000    0.00000000E+00    0.00000000E+00    0.00000000E+00
      5.2875000000    0.00000000E+00    0.00000000E+00    0.00000000E+00
      5.3125000000    0.00000000E+00    0.00000000E+00    0.00000000E+00
      5.3375000000    0.00000000E+00    0.00000000E+00    0.00000000E+00
      5.3625000000    0.00000000E+00    0.00000000E+00    0.00000000E+00
      5.3875000000    0.00000000E+00    0.00000000E+00    0.00000000E+00
      5.4125000000    0.00000000E+00    0.00000000E+00    0.00000000E+00
      5.4375000000    0.00000000E+00    0.00000000E+00    0.00000000E+00
      5.4625000000    0.00000000E+00    0.00000000E+00    0.00000000E+00
      5.4875000000    0.00000000E+00    0.00000000E+00    0.00000000E+00
      5.5125000000    0.00000000E+00    0.00000000E+00    0.00000000E+00
      5.5375000000    0.00000000E+00    0.00000000E+00    0.00000000E+00
      5.5625000000    0.00000000E+00    0.00000000E+00    0.00000000E+00
      5.5875000000    0.00000000E+00    0.00000000E+00    0.00000000E+00
      5.6125000000    0.00000000E+00    0.00000000E+00    0.00000000E+00
      5.6375000000    0.00000000E+00    0.00000000E+00    0.00000000E+00
      5.6625000000    0.00000000E+00    0.00000000E+00    0.00000000E+00
      5.6875000000    0.00000000E+00    0.00000000E+00    0.00000000E+00
      5.7125000000    0.00000000E+00    0.00000000E+00    0.00000000E+00
      5.7375000000    0.00000000E+00    0.00000000E+00    0.00000000E+00
      5.7625000000    0.00000000E+00    0.00000000E+00    0.00000000E+00
      5.7875000000    0.00000000E+00    0.00000000E+00    0.00000000E+00
      5.8125000000    0.00000000E+00    0.00000000E+00    0.00000000E+00
      5.8375000000    0.00000000E+00    0.00000000E+00    0.00000000E+00
      5.8625000000    0.00000000E+00    0.00000000E+00    0.00000000E+00
      5.8875000000    0.00000000E+00    0.00000000E+00    0.00000000E+00
      5.9125000000    0.00000000E+00    0.00000000E+00    0.00000000E+00
      5.9375000000    0.00000000E+00    0.00000000E+00    0.00000000E+00
      5.9625000000    0.00000000E+00    0.00000000E+00    0.00000000E+00
      5.9875000000    0.00000000E+00    0.00000000E+00    0.00000000E+00
      6.0125000000    0.00000000E+00    0.00000000E+00    0.00000000E+00
      6.0375000000    0.00000000E+00    0.00000000E+00    0.00000000E+00
      6.0625000000    0.00000000E+00    0.00000000E+00    0.00000000E+00
      6.0875000000    0.00000000E+00    0.00000000E+00    0.00000000E+00
      6.1125000000    0.00000000E+00    0.00000000E+00    0.00000000E+00
      6.1375000000    0.00000000E+00    0.00000000E+00    0.00000000E+00
      6.1625000000    0.00000000E+00    0.00000000E+00    0.00000000E+00
      6.1875000000    0.00000000E+00    0.00000000E+00    0.00000000E+00
      6.2125000000    0.00000000E+00    0.00000000E+00    0.00000000E+00
      6.2375000000    0.00000000E+00    0.00000000E+00    0.00000000E+00
      6.2625000000    0.00000000E+00    0.00000000E+00    0.00000000E+00
      6.2875000000    0.00000000E+00    0.00000000E+00    0.00000000E+00
      6.3125000000    0.00000000E+00    0.00000000E+00    0.00000000E+00
      6.3375000000    0.00000000E+00    0.00000000E+00    0.00000000E+00
      6.3625000000    0.00000000E+00    0.00000000E+00    0.00000000E+00
      6.3875000000    0.00000000E+00    0.00000000E+00    0.00000000E+00
      6.4125000000    0.00000000E+00    0.00000000E+00    0.00000000E+00
      6.4375000000    0.00000000E+00    0.00000000E+00    0.00000000E+00
      6.4625000000    0.00000000E+00    0.00000000E+00    0.00000000E+00
      6.4875000000    0.00000000E+00    0.00000000E+00    0.00000000E+00
      6.5125000000    0.00000000E+00    0.00000000E+00    0.00000000E+00
      6.5375000000    0.00000000E+00    0.00000000E+00    0.00000000E+00
      6.5625000000    0.00000000E+00    0.00000000E+00    0.00000000E+00
      6.5875000000    0.00000000E+00    0.00000000E+00    0.00000000E+00
      6.6125000000    0.00000000E+00    0.00000000E+00    0.00000000E+00
      6.6375000000    0.00000000E+00    0.00000000E+00    0.00000000E+00
      6.6625000000    0.00000000E+00    0.00000000E+00    0.00000000E+00
      6.6875000000    0.00000000E+00    0.00000000E+00    0.00000000E+00
      6.7125000000    0.00000000E+00    0.00000000E+00    0.00000000E+00
      6.7375000000    0.00000000E+00    0.00000000E+00    0.00000000E+00
      6.7625000000    0.00000000E+00    0.00000000E+00    0.00000000E+00
      6.7875000000    0.00000000E+00    0.00000000E+00    0.00000000E+00
      6.8125000000    0.00000000E+00    0.00000000E+00    0.00000000E+00
      6.8375000000    0.00000000E+00    0.00000000E+00    0.00000000E+00
      6.8625000000    0.00000000E+00    0.00000000E+00    0.00000000E+00
      6.8875000000    0.00000000E+00    0.00000000E+00    0.00000000E+00
      6.9125000000    0.00000000E+00    0.00000000E+00    0.00000000E+00
      6.9375000000    0.00000000E+00    0.00000000E+00    0.00000000E+00
      6.9625000000    0.00000000E+00    0.00000000E+00    0.00000000E+00
      6.9875000000    0.00000000E+00    0.00000000E+00    0.00000000E+00
      7.0125000000    0.00000000E+00    0.00000000E+00    0.00000000E+00
      7.0375000000    0.00000000E+00    0.00000000E+00    0.00000000E+00
      7.0625000000    0.00000000E+00    0.00000000E+00    0.00000000E+00
      7.0875000000    0.00000000E+00    0.00000000E+00    0.00000000E+00
      7.1125000000    0.00000000E+00    0.00000000E+00    0.00000000E+00
      7.1375000000    0.00000000E+00    0.00000000E+00    0.00000000E+00
      7.1625000000    0.00000000E+00    0.00000000E+00    0.00000000E+00
      7.1875000000    0.00000000E+00    0.00000000E+00    0.00000000E+00
      7.2125000000    0.00000000E+00    0.00000000E+00    0.00000000E+00
      7.2375000000    0.00000000E+00    0.00000000E+00    0.00000000E+00
      7.2625000000    0.00000000E+00    0.00000000E+00    0.00000000E+00
      7.2875000000    0.00000000E+00    0.00000000E+00    0.00000000E+00
      7.3125000000    0.00000000E+00    0.00000000E+00    0.00000000E+00
      7.3375000000    0.00000000E+00    0.00000000E+00    0.00000000E+00
      7.3625000000    0.00000000E+00    0.00000000E+00    0.00000000E+00
      7.3875000000    0.00000000E+00    0.00000000E+00    0.00000000E+00
      7.4125000000    0.00000000E+00    0.00000000E+00    0.00000000E+00
      7.4375000000    0.00000000E+00    0.00000000E+00    0.00000000E+00
      7.4625000000    0.00000000E+00    0.00000000E+00    0.00000000E+00
      7.4875000000    0.00000000E+00    0.00000000E+00    0.00000000E+00
      7.5125000000    0.00000000E+00    0.00000000E+00    0.00000000E+00
      7.5375000000    0.00000000E+00    0.00000000E+00    0.00000000E+00
      7.5625000000    0.00000000E+00    0.00000000E+00    0.00000000E+00
      7.5875000000    0.00000000E+00    0.00000000E+00    0.00000000E+00
      7.6125000000    0.00000000E+00    0.00000000E+00    0.00000000E+00
      7.6375000000    0.00000000E+00    0.00000000E+00    0.00000000E+00
      7.6625000000    0.00000000E+00    0.00000000E+00    0.00000000E+00
      7.6875000000    0.00000000E+00    0.00000000E+00    0.00000000E+00
      7.7125000000    0.00000000E+00    0.00000000E+00    0.00000000E+00
      7.7375000000    0.00000000E+00    0.00000000E+00    0.00000000E+00
      7.7625000000    0.00000000E+00    0.00000000E+00    0.00000000E+00
      7.7875000000    0.00000000E+00    0.00000000E+00    0.00000000E+00
      7.8125000000    0.00000000E+00    0.00000000E+00    0.00000000E+00
      7.8375000000    0.00000000E+00    0.00000000E+00    0.00000000E+00
      7.8625000000    0.00000000E+00    0.00000000E+00    0.00000000E+00
      7.8875000000    0.00000000E+00    0.00000000E+00    0.00000000E+00
      7.9125000000    0.00000000E+00    0.00000000E+00    0.00000000E+00
      7.9375000000    0.00000000E+00    0.00000000E+00    0.00000000E+00
      7.9625000000    0.00000000E+00    0.00000000E+00    0.00000000E+00
      7.9875000000    0.00000000E+00    0.00000000E+00    0.00000000E+00
      8.0125000000    0.00000000E+00    0.00000000E+00    0.00000000E+00
      8.0375000000    0.00000000E+00    0.00000000E+00    0.00000000E+00
      8.0625000000    0.00000000E+00    0.00000000E+00    0.00000000E+00
      8.0875000000    0.00000000E+00    0.00000000E+00    0.00000000E+00
      8.1125000000    0.00000000E+00    0.00000000E+00    0.00000000E+00
      8.1375000000    0.00000000E+00    0.00000000E+00    0.00000000E+00
      8.1625000000    0.00000000E+00    0.00000000E+00    0.00000000E+00
      8.1875000000    0.00000000E+00    0.00000000E+00    0.00000000E+00
      8.2125000000    0.00000000E+00    0.00000000E+00    0.00000000E+00
      8.2375000000    0.00000000E+00    0.00000000E+00    0.00000000E+00
      8.2625000000    0.00000000E+00    0.00000000E+00    0.00000000E+00
      8.2875000000    0.00000000E+00    0.00000000E+00    0.00000000E+00
      8.3125000000    0.00000000E+00    0.00000000E+00    0.00000000E+00
      8.3375000000    0.00000000E+00    0.00000000E+00    0.00000000E+00
      8.3625000000    0.00000000E+00    0.00000000E+00    0.00000000E+00
      8.3875000000    0.00000000E+00    0.00000000E+00    0.00000000E+00
      8.4125000000    0.00000000E+00    0.00000000E+00    0.00000000E+00
      8.4375000000    0.00000000E+00    0.00000000E+00    0.00000000E+00
      8.4625000000    0.00000000E+00    0.00000000E+00    0.00000000E+00
      8.4875000000    0.00000000E+00    0.00000000E+00    0.00000000E+00
      8.5125000000    0.00000000E+00    0.00000000E+00    0.00000000E+00
      8.5375000000    0.00000000E+00    0.00000000E+00    0.00000000E+00
      8.5625000000    0.00000000E+00    0.00000000E+00    0.00000000E+00
      8.5875000000    0.00000000E+00    0.00000000E+00    0.00000000E+00
      8.6125000000    0.00000000E+00    0.00000000E+00    0.00000000E+00
      8.6375000000    0.00000000E+00    0.00000000E+00    0.00000000E+00
      8.6625000000    0.00000000E+00    0.00000000E+00    0.00000000E+00
      8.6875000000    0.00000000E+00    0.00000000E+00    0.00000000E+00
      8.7125000000    0.00000000E+00    0.00000000E+00    0.00000000E+00
      8.7375000000    0.00000000E+00    0.00000000E+00    0.00000000E+00
      8.7625000000    0.00000000E+00    0.00000000E+00    0.00000000E+00
      8.7875000000    0.00000000E+00    0.00000000E+00    0.00000000E+00
      8.8125000000    0.00000000E+00    0.00000000E+00    0.00000000E+00
      8.8375000000    0.00000000E+00    0.00000000E+00    0.00000000E+00
      8.8625000000    0.00000000E+00    0.00000000E+00    0.00000000E+00
      8.8875000000    0.00000000E+00    0.00000000E+00    0.00000000E+00
      8.9125000000    0.00000000E+00    0.00000000E+00    0.00000000E+00
      8.9375000000    0.00000000E+00    0.00000000E+00    0.00000000E+00
      8.9625000000    0.00000000E+00    0.00000000E+00    0.00000000E+00
      8.9875000000    0.00000000E+00    0.00000000E+00    0.00000000E+00
      9.0125000000    0.00000000E+00    0.00000000E+00    0.00000000E+00
      9.0375000000    0.00000000E+00    0.00000000E+00    0.00000000E+00
      9.0625000000    0.00000000E+00    0.00000000E+00    0.00000000E+00
      9.0875000000    0.00000000E+00    0.00000000E+00    0.00000000E+00
      9.1125000000    0.00000000E+00    0.00000000E+00    0.00000000E+00
      9.1375000000    0.00000000E+00    0.00000000E+00    0.00000000E+00
      9.1625000000    0.00000000E+00    0.00000000E+00    0.00000000E+00
      9.1875000000    0.00000000E+00    0.00000000E+00    0.00000000E+00
      9.2125000000    0.00000000E+00    0.00000000E+00    0.00000000E+00
      9.2375000000    0.00000000E+00    0.00000000E+00    0.00000000E+00
      9.2625000000    0.00000000E+00    0.00000000E+00    0.00000000E+00
      9.2875000000    0.00000000E+00    0.00000000E+00    0.00000000E+00
      9.3125000000    0.00000000E+00    0.00000000E+00    0.00000000E+00
      9.3375000000    0.00000000E+00    0.00000000E+00    0.00000000E+00
      9.3625000000    0.00000000E+00    0.00000000E+00    0.00000000E+00
      9.3875000000    0.00000000E+00    0.00000000E+00    0.00000000E+00
      9.4125000000    0.00000000E+00    0.00000000E+00    0.00000000E+00
      9.4375000000    0.00000000E+00    0.00000000E+00    0.00000000E+00
      9.4625000000    0.00000000E+00    0.00000000E+00    0.00000000E+00
      9.4875000000    0.00000000E+00    0.00000000E+00    0.00000000E+00
      9.5125000000    0.00000000E+00    0.00000000E+00    0.00000000E+00
      9.5375000000    0.00000000E+00    0.00000000E+00    0.00000000E+00
      9.5625000000    0.00000000E+00    0.00000000E+00    0.00000000E+00
      9.5875000000    0.00000000E+00    0.00000000E+00    0.00000000E+00
      9.6125000000    0.00000000E+00    0.00000000E+00    0.00000000E+00
      9.6375000000    0.00000000E+00    0.00000000E+00    0.00000000E+00
      9.6625000000    0.00000000E+00    0.00000000E+00    0.00000000E+00
      9.6875000000    0.00000000E+00    0.00000000E+00    0.00000000E+00
      9.7125000000    0.00000000E+00    0.00000000E+00    0.00000000E+00
      9.7375000000    0.00000000E+00    0.00000000E+00    0.00000000E+00
      9.7625000000    0.00000000E+00    0.00000000E+00    0.00000000E+00
      9.7875000000    0.00000000E+00    0.00000000E+00    0.00000000E+00
      9.8125000000    0.00000000E+00    0.00000000E+00    0.00000000E+00
      9.8375000000    0.00000000E+00    0.00000000E+00    0.00000000E+00
      9.8625000000    0.00000000E+00    0.00000000E+00    0.00000000E+00
      9.8875000000    0.00000000E+00    0.00000000E+00    0.00000000E+00
      9.9125000000    0.00000000E+00    0.00000000E+00    0.00000000E+00
      9.9375000000    0.00000000E+00    0.00000000E+00    0.00000000E+00
      9.9625000000    0.00000000E+00    0.00000000E+00    0.00000000E+00
      9.9875000000    0.00000000E+00    0.00000000E+00    0.00000000E+00
