# Supplementary material for: Thermal dependence of the hydrated proton and optimal proton transfer in the protonated water hexamer
Source: Nat Commun. 2023 Oct 30;14:6930. doi: 10.1038/s41467-023-42366-4 (PMC10616126; doi:10.1038/s41467-023-42366-4)
Supplement: Supplementary file 4 — Source Data [file 41467_2023_42366_MOESM4_ESM.zip › NCOMMS-22-51229C Source Data/SourceData/fig_2/gOOq100.out]

 #  Radius, g(r), error, g(r) counts
      0.0125000000    0.00000000E+00    0.00000000E+00    0.00000000E+00
      0.0375000000    0.00000000E+00    0.00000000E+00    0.00000000E+00
      0.0625000000    0.00000000E+00    0.00000000E+00    0.00000000E+00
      0.0875000000    0.00000000E+00    0.00000000E+00    0.00000000E+00
      0.1125000000    0.00000000E+00    0.00000000E+00    0.00000000E+00
      0.1375000000    0.00000000E+00    0.00000000E+00    0.00000000E+00
      0.1625000000    0.00000000E+00    0.00000000E+00    0.00000000E+00
      0.1875000000    0.00000000E+00    0.00000000E+00    0.00000000E+00
      0.2125000000    0.00000000E+00    0.00000000E+00    0.00000000E+00
      0.2375000000    0.00000000E+00    0.00000000E+00    0.00000000E+00
      0.2625000000    0.00000000E+00    0.00000000E+00    0.00000000E+00
      0.2875000000    0.00000000E+00    0.00000000E+00    0.00000000E+00
      0.3125000000    0.00000000E+00    0.00000000E+00    0.00000000E+00
      0.3375000000    0.00000000E+00    0.00000000E+00    0.00000000E+00
      0.3625000000    0.00000000E+00    0.00000000E+00    0.00000000E+00
      0.3875000000    0.00000000E+00    0.00000000E+00    0.00000000E+00
      0.4125000000    0.00000000E+00    0.00000000E+00    0.00000000E+00
      0.4375000000    0.00000000E+00    0.00000000E+00    0.00000000E+00
      0.4625000000    0.00000000E+00    0.00000000E+00    0.00000000E+00
      0.4875000000    0.00000000E+00    0.00000000E+00    0.00000000E+00
      0.5125000000    0.00000000E+00    0.00000000E+00    0.00000000E+00
      0.5375000000    0.00000000E+00    0.00000000E+00    0.00000000E+00
      0.5625000000    0.00000000E+00    0.00000000E+00    0.00000000E+00
      0.5875000000    0.00000000E+00    0.00000000E+00    0.00000000E+00
      0.6125000000    0.00000000E+00    0.00000000E+00    0.00000000E+00
      0.6375000000    0.00000000E+00    0.00000000E+00    0.00000000E+00
      0.6625000000    0.00000000E+00    0.00000000E+00    0.00000000E+00
      0.6875000000    0.00000000E+00    0.00000000E+00    0.00000000E+00
      0.7125000000    0.00000000E+00    0.00000000E+00    0.00000000E+00
      0.7375000000    0.00000000E+00    0.00000000E+00    0.00000000E+00
      0.7625000000    0.00000000E+00    0.00000000E+00    0.00000000E+00
      0.7875000000    0.00000000E+00    0.00000000E+00    0.00000000E+00
      0.8125000000    0.00000000E+00    0.00000000E+00    0.00000000E+00
      0.8375000000    0.00000000E+00    0.00000000E+00    0.00000000E+00
      0.8625000000    0.00000000E+00    0.00000000E+00    0.00000000E+00
      0.8875000000    0.00000000E+00    0.00000000E+00    0.00000000E+00
      0.9125000000    0.00000000E+00    0.00000000E+00    0.00000000E+00
      0.9375000000    0.00000000E+00    0.00000000E+00    0.00000000E+00
      0.9625000000    0.00000000E+00    0.00000000E+00    0.00000000E+00
      0.9875000000    0.00000000E+00    0.00000000E+00    0.00000000E+00
      1.0125000000    0.00000000E+00    0.00000000E+00    0.00000000E+00
      1.0375000000    0.00000000E+00    0.00000000E+00    0.00000000E+00
      1.0625000000    0.00000000E+00    0.00000000E+00    0.00000000E+00
      1.0875000000    0.00000000E+00    0.00000000E+00    0.00000000E+00
      1.1125000000    0.00000000E+00    0.00000000E+00    0.00000000E+00
      1.1375000000    0.00000000E+00    0.00000000E+00    0.00000000E+00
      1.1625000000    0.00000000E+00    0.00000000E+00    0.00000000E+00
      1.1875000000    0.00000000E+00    0.00000000E+00    0.00000000E+00
      1.2125000000    0.00000000E+00    0.00000000E+00    0.00000000E+00
      1.2375000000    0.00000000E+00    0.00000000E+00    0.00000000E+00
      1.2625000000    0.00000000E+00    0.00000000E+00    0.00000000E+00
      1.2875000000    0.00000000E+00    0.00000000E+00    0.00000000E+00
      1.3125000000    0.00000000E+00    0.00000000E+00    0.00000000E+00
      1.3375000000    0.00000000E+00    0.00000000E+00    0.00000000E+00
      1.3625000000    0.00000000E+00    0.00000000E+00    0.00000000E+00
      1.3875000000    0.00000000E+00    0.00000000E+00    0.00000000E+00
      1.4125000000    0.00000000E+00    0.00000000E+00    0.00000000E+00
      1.4375000000    0.00000000E+00    0.00000000E+00    0.00000000E+00
      1.4625000000    0.00000000E+00    0.00000000E+00    0.00000000E+00
      1.4875000000    0.00000000E+00    0.00000000E+00    0.00000000E+00
      1.5125000000    0.00000000E+00    0.00000000E+00    0.00000000E+00
      1.5375000000    0.00000000E+00    0.00000000E+00    0.00000000E+00
      1.5625000000    0.00000000E+00    0.00000000E+00    0.00000000E+00
      1.5875000000    0.00000000E+00    0.00000000E+00    0.00000000E+00
      1.6125000000    0.00000000E+00    0.00000000E+00    0.00000000E+00
      1.6375000000    0.00000000E+00    0.00000000E+00    0.00000000E+00
      1.6625000000    0.00000000E+00    0.00000000E+00    0.00000000E+00
      1.6875000000    0.00000000E+00    0.00000000E+00    0.00000000E+00
      1.7125000000    0.00000000E+00    0.00000000E+00    0.00000000E+00
      1.7375000000    0.00000000E+00    0.00000000E+00    0.00000000E+00
      1.7625000000    0.00000000E+00    0.00000000E+00    0.00000000E+00
      1.7875000000    0.00000000E+00    0.00000000E+00    0.00000000E+00
      1.8125000000    0.00000000E+00    0.00000000E+00    0.00000000E+00
      1.8375000000    0.00000000E+00    0.00000000E+00    0.00000000E+00
      1.8625000000    0.00000000E+00    0.00000000E+00    0.00000000E+00
      1.8875000000    0.00000000E+00    0.00000000E+00    0.00000000E+00
      1.9125000000    0.00000000E+00    0.00000000E+00    0.00000000E+00
      1.9375000000    0.00000000E+00    0.00000000E+00    0.00000000E+00
      1.9625000000    0.00000000E+00    0.00000000E+00    0.00000000E+00
      1.9875000000    0.00000000E+00    0.00000000E+00    0.00000000E+00
      2.0125000000    0.00000000E+00    0.00000000E+00    0.00000000E+00
      2.0375000000    0.00000000E+00    0.00000000E+00    0.00000000E+00
      2.0625000000    0.00000000E+00    0.00000000E+00    0.00000000E+00
      2.0875000000    0.00000000E+00    0.00000000E+00    0.00000000E+00
      2.1125000000    0.00000000E+00    0.00000000E+00    0.00000000E+00
      2.1375000000    0.00000000E+00    0.00000000E+00    0.00000000E+00
      2.1625000000    0.00000000E+00    0.00000000E+00    0.00000000E+00
      2.1875000000    0.00000000E+00    0.00000000E+00    0.00000000E+00
      2.2125000000    0.00000000E+00    0.00000000E+00    0.00000000E+00
      2.2375000000    0.00000000E+00    0.00000000E+00    0.00000000E+00
      2.2625000000    0.00000000E+00    0.00000000E+00    0.00000000E+00
      2.2875000000    0.00000000E+00    0.00000000E+00    0.00000000E+00
      2.3125000000    0.00000000E+00    0.00000000E+00    0.00000000E+00
      2.3375000000    0.00000000E+00    0.00000000E+00    0.00000000E+00
      2.3625000000    0.00000000E+00    0.00000000E+00    0.00000000E+00
      2.3875000000    0.00000000E+00    0.00000000E+00    0.00000000E+00
      2.4125000000    0.00000000E+00    0.00000000E+00    0.00000000E+00
      2.4375000000    0.00000000E+00    0.00000000E+00    0.00000000E+00
      2.4625000000    0.00000000E+00    0.00000000E+00    0.00000000E+00
      2.4875000000    0.00000000E+00    0.00000000E+00    0.00000000E+00
      2.5125000000    0.00000000E+00    0.00000000E+00    0.00000000E+00
      2.5375000000    0.00000000E+00    0.00000000E+00    0.00000000E+00
      2.5625000000    0.00000000E+00    0.00000000E+00    0.00000000E+00
      2.5875000000    0.00000000E+00    0.00000000E+00    0.00000000E+00
      2.6125000000    0.00000000E+00    0.00000000E+00    0.00000000E+00
      2.6375000000    0.00000000E+00    0.00000000E+00    0.00000000E+00
      2.6625000000    0.00000000E+00    0.00000000E+00    0.00000000E+00
      2.6875000000    0.00000000E+00    0.00000000E+00    0.00000000E+00
      2.7125000000    0.00000000E+00    0.00000000E+00    0.00000000E+00
      2.7375000000    0.00000000E+00    0.00000000E+00    0.00000000E+00
      2.7625000000    0.00000000E+00    0.00000000E+00    0.00000000E+00
      2.7875000000    0.00000000E+00    0.00000000E+00    0.00000000E+00
      2.8125000000    0.00000000E+00    0.00000000E+00    0.00000000E+00
      2.8375000000    0.00000000E+00    0.00000000E+00    0.00000000E+00
      2.8625000000    0.00000000E+00    0.00000000E+00    0.00000000E+00
      2.8875000000    0.00000000E+00    0.00000000E+00    0.00000000E+00
      2.9125000000    0.00000000E+00    0.00000000E+00    0.00000000E+00
      2.9375000000    0.00000000E+00    0.00000000E+00    0.00000000E+00
      2.9625000000    0.00000000E+00    0.00000000E+00    0.00000000E+00
      2.9875000000    0.00000000E+00    0.00000000E+00    0.00000000E+00
      3.0125000000    0.00000000E+00    0.00000000E+00    0.00000000E+00
      3.0375000000    0.00000000E+00    0.00000000E+00    0.00000000E+00
      3.0625000000    0.00000000E+00    0.00000000E+00    0.00000000E+00
      3.0875000000    0.00000000E+00    0.00000000E+00    0.00000000E+00
      3.1125000000    0.00000000E+00    0.00000000E+00    0.00000000E+00
      3.1375000000    0.00000000E+00    0.00000000E+00    0.00000000E+00
      3.1625000000    0.00000000E+00    0.00000000E+00    0.00000000E+00
      3.1875000000    0.00000000E+00    0.00000000E+00    0.00000000E+00
      3.2125000000    0.00000000E+00    0.00000000E+00    0.00000000E+00
      3.2375000000    0.00000000E+00    0.00000000E+00    0.00000000E+00
      3.2625000000    0.00000000E+00    0.00000000E+00    0.00000000E+00
      3.2875000000    0.00000000E+00    0.00000000E+00    0.00000000E+00
      3.3125000000    0.00000000E+00    0.00000000E+00    0.00000000E+00
      3.3375000000    0.00000000E+00    0.00000000E+00    0.00000000E+00
      3.3625000000    0.00000000E+00    0.00000000E+00    0.00000000E+00
      3.3875000000    0.00000000E+00    0.00000000E+00    0.00000000E+00
      3.4125000000    0.00000000E+00    0.00000000E+00    0.00000000E+00
      3.4375000000    0.00000000E+00    0.00000000E+00    0.00000000E+00
      3.4625000000    0.00000000E+00    0.00000000E+00    0.00000000E+00
      3.4875000000    0.00000000E+00    0.00000000E+00    0.00000000E+00
      3.5125000000    0.00000000E+00    0.00000000E+00    0.00000000E+00
      3.5375000000    0.00000000E+00    0.00000000E+00    0.00000000E+00
      3.5625000000    0.00000000E+00    0.00000000E+00    0.00000000E+00
      3.5875000000    0.00000000E+00    0.00000000E+00    0.00000000E+00
      3.6125000000    0.00000000E+00    0.00000000E+00    0.00000000E+00
      3.6375000000    0.00000000E+00    0.00000000E+00    0.00000000E+00
      3.6625000000    0.00000000E+00    0.00000000E+00    0.00000000E+00
      3.6875000000    0.00000000E+00    0.00000000E+00    0.00000000E+00
      3.7125000000    0.00000000E+00    0.00000000E+00    0.00000000E+00
      3.7375000000    0.00000000E+00    0.00000000E+00    0.00000000E+00
      3.7625000000    0.00000000E+00    0.00000000E+00    0.00000000E+00
      3.7875000000    0.00000000E+00    0.00000000E+00    0.00000000E+00
      3.8125000000    0.00000000E+00    0.00000000E+00    0.00000000E+00
      3.8375000000    0.00000000E+00    0.00000000E+00    0.00000000E+00
      3.8625000000    0.00000000E+00    0.00000000E+00    0.00000000E+00
      3.8875000000    0.00000000E+00    0.00000000E+00    0.00000000E+00
      3.9125000000    0.00000000E+00    0.00000000E+00    0.00000000E+00
      3.9375000000    0.00000000E+00    0.00000000E+00    0.00000000E+00
      3.9625000000    0.00000000E+00    0.00000000E+00    0.00000000E+00
      3.9875000000    0.00000000E+00    0.00000000E+00    0.00000000E+00
      4.0125000000    0.00000000E+00    0.00000000E+00    0.00000000E+00
      4.0375000000    0.00000000E+00    0.00000000E+00    0.00000000E+00
      4.0625000000    0.00000000E+00    0.00000000E+00    0.00000000E+00
      4.0875000000    0.00000000E+00    0.00000000E+00    0.00000000E+00
      4.1125000000    0.11310548E-06    0.68121534E-07    0.12019231E-05
      4.1375000000    0.53077820E-06    0.18293583E-06    0.57091346E-05
      4.1625000000    0.25117037E-05    0.59236949E-06    0.27343750E-04
      4.1875000000    0.10363572E-04    0.15936943E-05    0.11418269E-03
      4.2125000000    0.24982474E-04    0.28926827E-05    0.27854567E-03
      4.2375000000    0.60829218E-04    0.57606483E-05    0.68629808E-03
      4.2625000000    0.13760758E-03    0.11783017E-04    0.15709135E-02
      4.2875000000    0.29173455E-03    0.22523779E-04    0.33695913E-02
      4.3125000000    0.55530373E-03    0.36710879E-04    0.64888822E-02
      4.3375000000    0.10158152E-02    0.57636819E-04    0.12008113E-01
      4.3625000000    0.17502932E-02    0.88690450E-04    0.20929688E-01
      4.3875000000    0.28052544E-02    0.12355186E-03    0.33930288E-01
      4.4125000000    0.42897288E-02    0.16059018E-03    0.52478365E-01
      4.4375000000    0.60698654E-02    0.19365540E-03    0.75099459E-01
      4.4625000000    0.81082176E-02    0.22028834E-03    0.10145252E+00
      4.4875000000    0.10218592E-01    0.22422740E-03    0.12929477E+00
      4.5125000000    0.12144675E-01    0.21100172E-03    0.15538221E+00
      4.5375000000    0.13610664E-01    0.17988399E-03    0.17607332E+00
      4.5625000000    0.14399125E-01    0.12895714E-03    0.18833143E+00
      4.5875000000    0.14347553E-01    0.95192023E-04    0.18971905E+00
      4.6125000000    0.13549590E-01    0.10938041E-03    0.18112560E+00
      4.6375000000    0.12056205E-01    0.14796244E-03    0.16291436E+00
      4.6625000000    0.10153503E-01    0.17880523E-03    0.13868660E+00
      4.6875000000    0.80912767E-02    0.20072758E-03    0.11170703E+00
      4.7125000000    0.60931626E-02    0.19366441E-03    0.85021034E-01
      4.7375000000    0.43707286E-02    0.17444843E-03    0.61635817E-01
      4.7625000000    0.29940165E-02    0.14462137E-03    0.42668269E-01
      4.7875000000    0.19643348E-02    0.11269816E-03    0.28288762E-01
      4.8125000000    0.12274460E-02    0.82916693E-04    0.17861779E-01
      4.8375000000    0.72498419E-03    0.57851909E-04    0.10659856E-01
      4.8625000000    0.40608360E-03    0.37132950E-04    0.60327524E-02
      4.8875000000    0.21046941E-03    0.23047054E-04    0.31589543E-02
      4.9125000000    0.10459240E-03    0.13350817E-04    0.15859375E-02
      4.9375000000    0.50571354E-04    0.80506517E-05    0.77463942E-03
      4.9625000000    0.23128455E-04    0.45044202E-05    0.35787260E-03
      4.9875000000    0.10727642E-04    0.27585371E-05    0.16766827E-03
      5.0125000000    0.40542147E-05    0.12310311E-05    0.64002404E-04
      5.0375000000    0.17714694E-05    0.67442010E-06    0.28245192E-04
      5.0625000000    0.80236932E-06    0.39407858E-06    0.12920673E-04
      5.0875000000    0.29562903E-06    0.22779747E-06    0.48076923E-05
      5.1125000000    0.54889663E-07    0.54889663E-07    0.90144231E-06
      5.1375000000    0.18118919E-07    0.18118919E-07    0.30048077E-06
      5.1625000000    0.00000000E+00    0.00000000E+00    0.00000000E+00
      5.1875000000    0.00000000E+00    0.00000000E+00    0.00000000E+00
      5.2125000000    0.00000000E+00    0.00000000E+00    0.00000000E+00
      5.2375000000    0.00000000E+00    0.00000000E+00    0.00000000E+00
      5.2625000000    0.00000000E+00    0.00000000E+00    0.00000000E+00
      5.2875000000    0.00000000E+00    0.00000000E+00    0.00000000E+00
      5.3125000000    0.00000000E+00    0.00000000E+00    0.00000000E+00
      5.3375000000    0.00000000E+00    0.00000000E+00    0.00000000E+00
      5.3625000000    0.00000000E+00    0.00000000E+00    0.00000000E+00
      5.3875000000    0.00000000E+00    0.00000000E+00    0.00000000E+00
      5.4125000000    0.00000000E+00    0.00000000E+00    0.00000000E+00
      5.4375000000    0.00000000E+00    0.00000000E+00    0.00000000E+00
      5.4625000000    0.00000000E+00    0.00000000E+00    0.00000000E+00
      5.4875000000    0.00000000E+00    0.00000000E+00    0.00000000E+00
      5.5125000000    0.00000000E+00    0.00000000E+00    0.00000000E+00
      5.5375000000    0.00000000E+00    0.00000000E+00    0.00000000E+00
      5.5625000000    0.00000000E+00    0.00000000E+00    0.00000000E+00
      5.5875000000    0.00000000E+00    0.00000000E+00    0.00000000E+00
      5.6125000000    0.00000000E+00    0.00000000E+00    0.00000000E+00
      5.6375000000    0.00000000E+00    0.00000000E+00    0.00000000E+00
      5.6625000000    0.00000000E+00    0.00000000E+00    0.00000000E+00
      5.6875000000    0.00000000E+00    0.00000000E+00    0.00000000E+00
      5.7125000000    0.00000000E+00    0.00000000E+00    0.00000000E+00
      5.7375000000    0.00000000E+00    0.00000000E+00    0.00000000E+00
      5.7625000000    0.00000000E+00    0.00000000E+00    0.00000000E+00
      5.7875000000    0.00000000E+00    0.00000000E+00    0.00000000E+00
      5.8125000000    0.00000000E+00    0.00000000E+00    0.00000000E+00
      5.8375000000    0.00000000E+00    0.00000000E+00    0.00000000E+00
      5.8625000000    0.00000000E+00    0.00000000E+00    0.00000000E+00
      5.8875000000    0.00000000E+00    0.00000000E+00    0.00000000E+00
      5.9125000000    0.00000000E+00    0.00000000E+00    0.00000000E+00
      5.9375000000    0.00000000E+00    0.00000000E+00    0.00000000E+00
      5.9625000000    0.00000000E+00    0.00000000E+00    0.00000000E+00
      5.9875000000    0.00000000E+00    0.00000000E+00    0.00000000E+00
      6.0125000000    0.00000000E+00    0.00000000E+00    0.00000000E+00
      6.0375000000    0.00000000E+00    0.00000000E+00    0.00000000E+00
      6.0625000000    0.00000000E+00    0.00000000E+00    0.00000000E+00
      6.0875000000    0.00000000E+00    0.00000000E+00    0.00000000E+00
      6.1125000000    0.00000000E+00    0.00000000E+00    0.00000000E+00
      6.1375000000    0.00000000E+00    0.00000000E+00    0.00000000E+00
      6.1625000000    0.00000000E+00    0.00000000E+00    0.00000000E+00
      6.1875000000    0.00000000E+00    0.00000000E+00    0.00000000E+00
      6.2125000000    0.00000000E+00    0.00000000E+00    0.00000000E+00
      6.2375000000    0.00000000E+00    0.00000000E+00    0.00000000E+00
      6.2625000000    0.00000000E+00    0.00000000E+00    0.00000000E+00
      6.2875000000    0.00000000E+00    0.00000000E+00    0.00000000E+00
      6.3125000000    0.00000000E+00    0.00000000E+00    0.00000000E+00
      6.3375000000    0.00000000E+00    0.00000000E+00    0.00000000E+00
      6.3625000000    0.00000000E+00    0.00000000E+00    0.00000000E+00
      6.3875000000    0.00000000E+00    0.00000000E+00    0.00000000E+00
      6.4125000000    0.00000000E+00    0.00000000E+00    0.00000000E+00
      6.4375000000    0.00000000E+00    0.00000000E+00    0.00000000E+00
      6.4625000000    0.00000000E+00    0.00000000E+00    0.00000000E+00
      6.4875000000    0.00000000E+00    0.00000000E+00    0.00000000E+00
      6.5125000000    0.00000000E+00    0.00000000E+00    0.00000000E+00
      6.5375000000    0.00000000E+00    0.00000000E+00    0.00000000E+00
      6.5625000000    0.00000000E+00    0.00000000E+00    0.00000000E+00
      6.5875000000    0.00000000E+00    0.00000000E+00    0.00000000E+00
      6.6125000000    0.00000000E+00    0.00000000E+00    0.00000000E+00
      6.6375000000    0.00000000E+00    0.00000000E+00    0.00000000E+00
      6.6625000000    0.00000000E+00    0.00000000E+00    0.00000000E+00
      6.6875000000    0.00000000E+00    0.00000000E+00    0.00000000E+00
      6.7125000000    0.00000000E+00    0.00000000E+00    0.00000000E+00
      6.7375000000    0.00000000E+00    0.00000000E+00    0.00000000E+00
      6.7625000000    0.00000000E+00    0.00000000E+00    0.00000000E+00
      6.7875000000    0.00000000E+00    0.00000000E+00    0.00000000E+00
      6.8125000000    0.00000000E+00    0.00000000E+00    0.00000000E+00
      6.8375000000    0.00000000E+00    0.00000000E+00    0.00000000E+00
      6.8625000000    0.00000000E+00    0.00000000E+00    0.00000000E+00
      6.8875000000    0.00000000E+00    0.00000000E+00    0.00000000E+00
      6.9125000000    0.00000000E+00    0.00000000E+00    0.00000000E+00
      6.9375000000    0.00000000E+00    0.00000000E+00    0.00000000E+00
      6.9625000000    0.00000000E+00    0.00000000E+00    0.00000000E+00
      6.9875000000    0.00000000E+00    0.00000000E+00    0.00000000E+00
      7.0125000000    0.00000000E+00    0.00000000E+00    0.00000000E+00
      7.0375000000    0.00000000E+00    0.00000000E+00    0.00000000E+00
      7.0625000000    0.00000000E+00    0.00000000E+00    0.00000000E+00
      7.0875000000    0.00000000E+00    0.00000000E+00    0.00000000E+00
      7.1125000000    0.00000000E+00    0.00000000E+00    0.00000000E+00
      7.1375000000    0.00000000E+00    0.00000000E+00    0.00000000E+00
      7.1625000000    0.00000000E+00    0.00000000E+00    0.00000000E+00
      7.1875000000    0.00000000E+00    0.00000000E+00    0.00000000E+00
      7.2125000000    0.00000000E+00    0.00000000E+00    0.00000000E+00
      7.2375000000    0.00000000E+00    0.00000000E+00    0.00000000E+00
      7.2625000000    0.00000000E+00    0.00000000E+00    0.00000000E+00
      7.2875000000    0.00000000E+00    0.00000000E+00    0.00000000E+00
      7.3125000000    0.00000000E+00    0.00000000E+00    0.00000000E+00
      7.3375000000    0.00000000E+00    0.00000000E+00    0.00000000E+00
      7.3625000000    0.00000000E+00    0.00000000E+00    0.00000000E+00
      7.3875000000    0.00000000E+00    0.00000000E+00    0.00000000E+00
      7.4125000000    0.00000000E+00    0.00000000E+00    0.00000000E+00
      7.4375000000    0.00000000E+00    0.00000000E+00    0.00000000E+00
      7.4625000000    0.00000000E+00    0.00000000E+00    0.00000000E+00
      7.4875000000    0.00000000E+00    0.00000000E+00    0.00000000E+00
      7.5125000000    0.00000000E+00    0.00000000E+00    0.00000000E+00
      7.5375000000    0.00000000E+00    0.00000000E+00    0.00000000E+00
      7.5625000000    0.00000000E+00    0.00000000E+00    0.00000000E+00
      7.5875000000    0.00000000E+00    0.00000000E+00    0.00000000E+00
      7.6125000000    0.00000000E+00    0.00000000E+00    0.00000000E+00
      7.6375000000    0.00000000E+00    0.00000000E+00    0.00000000E+00
      7.6625000000    0.00000000E+00    0.00000000E+00    0.00000000E+00
      7.6875000000    0.00000000E+00    0.00000000E+00    0.00000000E+00
      7.7125000000    0.00000000E+00    0.00000000E+00    0.00000000E+00
      7.7375000000    0.00000000E+00    0.00000000E+00    0.00000000E+00
      7.7625000000    0.00000000E+00    0.00000000E+00    0.00000000E+00
      7.7875000000    0.00000000E+00    0.00000000E+00    0.00000000E+00
      7.8125000000    0.00000000E+00    0.00000000E+00    0.00000000E+00
      7.8375000000    0.00000000E+00    0.00000000E+00    0.00000000E+00
      7.8625000000    0.00000000E+00    0.00000000E+00    0.00000000E+00
      7.8875000000    0.00000000E+00    0.00000000E+00    0.00000000E+00
      7.9125000000    0.00000000E+00    0.00000000E+00    0.00000000E+00
      7.9375000000    0.00000000E+00    0.00000000E+00    0.00000000E+00
      7.9625000000    0.00000000E+00    0.00000000E+00    0.00000000E+00
      7.9875000000    0.00000000E+00    0.00000000E+00    0.00000000E+00
      8.0125000000    0.00000000E+00    0.00000000E+00    0.00000000E+00
      8.0375000000    0.00000000E+00    0.00000000E+00    0.00000000E+00
      8.0625000000    0.00000000E+00    0.00000000E+00    0.00000000E+00
      8.0875000000    0.00000000E+00    0.00000000E+00    0.00000000E+00
      8.1125000000    0.00000000E+00    0.00000000E+00    0.00000000E+00
      8.1375000000    0.00000000E+00    0.00000000E+00    0.00000000E+00
      8.1625000000    0.00000000E+00    0.00000000E+00    0.00000000E+00
      8.1875000000    0.00000000E+00    0.00000000E+00    0.00000000E+00
      8.2125000000    0.00000000E+00    0.00000000E+00    0.00000000E+00
      8.2375000000    0.00000000E+00    0.00000000E+00    0.00000000E+00
      8.2625000000    0.00000000E+00    0.00000000E+00    0.00000000E+00
      8.2875000000    0.00000000E+00    0.00000000E+00    0.00000000E+00
      8.3125000000    0.00000000E+00    0.00000000E+00    0.00000000E+00
      8.3375000000    0.00000000E+00    0.00000000E+00    0.00000000E+00
      8.3625000000    0.00000000E+00    0.00000000E+00    0.00000000E+00
      8.3875000000    0.00000000E+00    0.00000000E+00    0.00000000E+00
      8.4125000000    0.00000000E+00    0.00000000E+00    0.00000000E+00
      8.4375000000    0.00000000E+00    0.00000000E+00    0.00000000E+00
      8.4625000000    0.00000000E+00    0.00000000E+00    0.00000000E+00
      8.4875000000    0.00000000E+00    0.00000000E+00    0.00000000E+00
      8.5125000000    0.00000000E+00    0.00000000E+00    0.00000000E+00
      8.5375000000    0.00000000E+00    0.00000000E+00    0.00000000E+00
      8.5625000000    0.00000000E+00    0.00000000E+00    0.00000000E+00
      8.5875000000    0.00000000E+00    0.00000000E+00    0.00000000E+00
      8.6125000000    0.00000000E+00    0.00000000E+00    0.00000000E+00
      8.6375000000    0.00000000E+00    0.00000000E+00    0.00000000E+00
      8.6625000000    0.00000000E+00    0.00000000E+00    0.00000000E+00
      8.6875000000    0.00000000E+00    0.00000000E+00    0.00000000E+00
      8.7125000000    0.00000000E+00    0.00000000E+00    0.00000000E+00
      8.7375000000    0.00000000E+00    0.00000000E+00    0.00000000E+00
      8.7625000000    0.00000000E+00    0.00000000E+00    0.00000000E+00
      8.7875000000    0.00000000E+00    0.00000000E+00    0.00000000E+00
      8.8125000000    0.00000000E+00    0.00000000E+00    0.00000000E+00
      8.8375000000    0.00000000E+00    0.00000000E+00    0.00000000E+00
      8.8625000000    0.00000000E+00    0.00000000E+00    0.00000000E+00
      8.8875000000    0.00000000E+00    0.00000000E+00    0.00000000E+00
      8.9125000000    0.00000000E+00    0.00000000E+00    0.00000000E+00
      8.9375000000    0.00000000E+00    0.00000000E+00    0.00000000E+00
      8.9625000000    0.00000000E+00    0.00000000E+00    0.00000000E+00
      8.9875000000    0.00000000E+00    0.00000000E+00    0.00000000E+00
      9.0125000000    0.00000000E+00    0.00000000E+00    0.00000000E+00
      9.0375000000    0.00000000E+00    0.00000000E+00    0.00000000E+00
      9.0625000000    0.00000000E+00    0.00000000E+00    0.00000000E+00
      9.0875000000    0.00000000E+00    0.00000000E+00    0.00000000E+00
      9.1125000000    0.00000000E+00    0.00000000E+00    0.00000000E+00
      9.1375000000    0.00000000E+00    0.00000000E+00    0.00000000E+00
      9.1625000000    0.00000000E+00    0.00000000E+00    0.00000000E+00
      9.1875000000    0.00000000E+00    0.00000000E+00    0.00000000E+00
      9.2125000000    0.00000000E+00    0.00000000E+00    0.00000000E+00
      9.2375000000    0.00000000E+00    0.00000000E+00    0.00000000E+00
      9.2625000000    0.00000000E+00    0.00000000E+00    0.00000000E+00
      9.2875000000    0.00000000E+00    0.00000000E+00    0.00000000E+00
      9.3125000000    0.00000000E+00    0.00000000E+00    0.00000000E+00
      9.3375000000    0.00000000E+00    0.00000000E+00    0.00000000E+00
      9.3625000000    0.00000000E+00    0.00000000E+00    0.00000000E+00
      9.3875000000    0.00000000E+00    0.00000000E+00    0.00000000E+00
      9.4125000000    0.00000000E+00    0.00000000E+00    0.00000000E+00
      9.4375000000    0.00000000E+00    0.00000000E+00    0.00000000E+00
      9.4625000000    0.00000000E+00    0.00000000E+00    0.00000000E+00
      9.4875000000    0.00000000E+00    0.00000000E+00    0.00000000E+00
      9.5125000000    0.00000000E+00    0.00000000E+00    0.00000000E+00
      9.5375000000    0.00000000E+00    0.00000000E+00    0.00000000E+00
      9.5625000000    0.00000000E+00    0.00000000E+00    0.00000000E+00
      9.5875000000    0.00000000E+00    0.00000000E+00    0.00000000E+00
      9.6125000000    0.00000000E+00    0.00000000E+00    0.00000000E+00
      9.6375000000    0.00000000E+00    0.00000000E+00    0.00000000E+00
      9.6625000000    0.00000000E+00    0.00000000E+00    0.00000000E+00
      9.6875000000    0.00000000E+00    0.00000000E+00    0.00000000E+00
      9.7125000000    0.00000000E+00    0.00000000E+00    0.00000000E+00
      9.7375000000    0.00000000E+00    0.00000000E+00    0.00000000E+00
      9.7625000000    0.00000000E+00    0.00000000E+00    0.00000000E+00
      9.7875000000    0.00000000E+00    0.00000000E+00    0.00000000E+00
      9.8125000000    0.00000000E+00    0.00000000E+00    0.00000000E+00
      9.8375000000    0.00000000E+00    0.00000000E+00    0.00000000E+00
      9.8625000000    0.00000000E+00    0.00000000E+00    0.00000000E+00
      9.8875000000    0.00000000E+00    0.00000000E+00    0.00000000E+00
      9.9125000000    0.00000000E+00    0.00000000E+00    0.00000000E+00
      9.9375000000    0.00000000E+00    0.00000000E+00    0.00000000E+00
      9.9625000000    0.00000000E+00    0.00000000E+00    0.00000000E+00
      9.9875000000    0.00000000E+00    0.00000000E+00    0.00000000E+00
