# Supplementary material for: Thermal dependence of the hydrated proton and optimal proton transfer in the protonated water hexamer
Source: Nat Commun. 2023 Oct 30;14:6930. doi: 10.1038/s41467-023-42366-4 (PMC10616126; doi:10.1038/s41467-023-42366-4)
Supplement: Supplementary file 4 — Source Data [file 41467_2023_42366_MOESM4_ESM.zip › NCOMMS-22-51229C Source Data/SourceData/fig_2/gOOq200.out]

 #  Radius, g(r), error, g(r) counts
      0.0125000000    0.00000000E+00    0.00000000E+00    0.00000000E+00
      0.0375000000    0.00000000E+00    0.00000000E+00    0.00000000E+00
      0.0625000000    0.00000000E+00    0.00000000E+00    0.00000000E+00
      0.0875000000    0.00000000E+00    0.00000000E+00    0.00000000E+00
      0.1125000000    0.00000000E+00    0.00000000E+00    0.00000000E+00
      0.1375000000    0.00000000E+00    0.00000000E+00    0.00000000E+00
      0.1625000000    0.00000000E+00    0.00000000E+00    0.00000000E+00
      0.1875000000    0.00000000E+00    0.00000000E+00    0.00000000E+00
      0.2125000000    0.00000000E+00    0.00000000E+00    0.00000000E+00
      0.2375000000    0.00000000E+00    0.00000000E+00    0.00000000E+00
      0.2625000000    0.00000000E+00    0.00000000E+00    0.00000000E+00
      0.2875000000    0.00000000E+00    0.00000000E+00    0.00000000E+00
      0.3125000000    0.00000000E+00    0.00000000E+00    0.00000000E+00
      0.3375000000    0.00000000E+00    0.00000000E+00    0.00000000E+00
      0.3625000000    0.00000000E+00    0.00000000E+00    0.00000000E+00
      0.3875000000    0.00000000E+00    0.00000000E+00    0.00000000E+00
      0.4125000000    0.00000000E+00    0.00000000E+00    0.00000000E+00
      0.4375000000    0.00000000E+00    0.00000000E+00    0.00000000E+00
      0.4625000000    0.00000000E+00    0.00000000E+00    0.00000000E+00
      0.4875000000    0.00000000E+00    0.00000000E+00    0.00000000E+00
      0.5125000000    0.00000000E+00    0.00000000E+00    0.00000000E+00
      0.5375000000    0.00000000E+00    0.00000000E+00    0.00000000E+00
      0.5625000000    0.00000000E+00    0.00000000E+00    0.00000000E+00
      0.5875000000    0.00000000E+00    0.00000000E+00    0.00000000E+00
      0.6125000000    0.00000000E+00    0.00000000E+00    0.00000000E+00
      0.6375000000    0.00000000E+00    0.00000000E+00    0.00000000E+00
      0.6625000000    0.00000000E+00    0.00000000E+00    0.00000000E+00
      0.6875000000    0.00000000E+00    0.00000000E+00    0.00000000E+00
      0.7125000000    0.00000000E+00    0.00000000E+00    0.00000000E+00
      0.7375000000    0.00000000E+00    0.00000000E+00    0.00000000E+00
      0.7625000000    0.00000000E+00    0.00000000E+00    0.00000000E+00
      0.7875000000    0.00000000E+00    0.00000000E+00    0.00000000E+00
      0.8125000000    0.00000000E+00    0.00000000E+00    0.00000000E+00
      0.8375000000    0.00000000E+00    0.00000000E+00    0.00000000E+00
      0.8625000000    0.00000000E+00    0.00000000E+00    0.00000000E+00
      0.8875000000    0.00000000E+00    0.00000000E+00    0.00000000E+00
      0.9125000000    0.00000000E+00    0.00000000E+00    0.00000000E+00
      0.9375000000    0.00000000E+00    0.00000000E+00    0.00000000E+00
      0.9625000000    0.00000000E+00    0.00000000E+00    0.00000000E+00
      0.9875000000    0.00000000E+00    0.00000000E+00    0.00000000E+00
      1.0125000000    0.00000000E+00    0.00000000E+00    0.00000000E+00
      1.0375000000    0.00000000E+00    0.00000000E+00    0.00000000E+00
      1.0625000000    0.00000000E+00    0.00000000E+00    0.00000000E+00
      1.0875000000    0.00000000E+00    0.00000000E+00    0.00000000E+00
      1.1125000000    0.00000000E+00    0.00000000E+00    0.00000000E+00
      1.1375000000    0.00000000E+00    0.00000000E+00    0.00000000E+00
      1.1625000000    0.00000000E+00    0.00000000E+00    0.00000000E+00
      1.1875000000    0.00000000E+00    0.00000000E+00    0.00000000E+00
      1.2125000000    0.00000000E+00    0.00000000E+00    0.00000000E+00
      1.2375000000    0.00000000E+00    0.00000000E+00    0.00000000E+00
      1.2625000000    0.00000000E+00    0.00000000E+00    0.00000000E+00
      1.2875000000    0.00000000E+00    0.00000000E+00    0.00000000E+00
      1.3125000000    0.00000000E+00    0.00000000E+00    0.00000000E+00
      1.3375000000    0.00000000E+00    0.00000000E+00    0.00000000E+00
      1.3625000000    0.00000000E+00    0.00000000E+00    0.00000000E+00
      1.3875000000    0.00000000E+00    0.00000000E+00    0.00000000E+00
      1.4125000000    0.00000000E+00    0.00000000E+00    0.00000000E+00
      1.4375000000    0.00000000E+00    0.00000000E+00    0.00000000E+00
      1.4625000000    0.00000000E+00    0.00000000E+00    0.00000000E+00
      1.4875000000    0.00000000E+00    0.00000000E+00    0.00000000E+00
      1.5125000000    0.00000000E+00    0.00000000E+00    0.00000000E+00
      1.5375000000    0.00000000E+00    0.00000000E+00    0.00000000E+00
      1.5625000000    0.00000000E+00    0.00000000E+00    0.00000000E+00
      1.5875000000    0.00000000E+00    0.00000000E+00    0.00000000E+00
      1.6125000000    0.00000000E+00    0.00000000E+00    0.00000000E+00
      1.6375000000    0.00000000E+00    0.00000000E+00    0.00000000E+00
      1.6625000000    0.00000000E+00    0.00000000E+00    0.00000000E+00
      1.6875000000    0.00000000E+00    0.00000000E+00    0.00000000E+00
      1.7125000000    0.00000000E+00    0.00000000E+00    0.00000000E+00
      1.7375000000    0.00000000E+00    0.00000000E+00    0.00000000E+00
      1.7625000000    0.00000000E+00    0.00000000E+00    0.00000000E+00
      1.7875000000    0.00000000E+00    0.00000000E+00    0.00000000E+00
      1.8125000000    0.00000000E+00    0.00000000E+00    0.00000000E+00
      1.8375000000    0.00000000E+00    0.00000000E+00    0.00000000E+00
      1.8625000000    0.00000000E+00    0.00000000E+00    0.00000000E+00
      1.8875000000    0.00000000E+00    0.00000000E+00    0.00000000E+00
      1.9125000000    0.00000000E+00    0.00000000E+00    0.00000000E+00
      1.9375000000    0.00000000E+00    0.00000000E+00    0.00000000E+00
      1.9625000000    0.00000000E+00    0.00000000E+00    0.00000000E+00
      1.9875000000    0.00000000E+00    0.00000000E+00    0.00000000E+00
      2.0125000000    0.00000000E+00    0.00000000E+00    0.00000000E+00
      2.0375000000    0.00000000E+00    0.00000000E+00    0.00000000E+00
      2.0625000000    0.00000000E+00    0.00000000E+00    0.00000000E+00
      2.0875000000    0.00000000E+00    0.00000000E+00    0.00000000E+00
      2.1125000000    0.00000000E+00    0.00000000E+00    0.00000000E+00
      2.1375000000    0.00000000E+00    0.00000000E+00    0.00000000E+00
      2.1625000000    0.00000000E+00    0.00000000E+00    0.00000000E+00
      2.1875000000    0.00000000E+00    0.00000000E+00    0.00000000E+00
      2.2125000000    0.00000000E+00    0.00000000E+00    0.00000000E+00
      2.2375000000    0.00000000E+00    0.00000000E+00    0.00000000E+00
      2.2625000000    0.00000000E+00    0.00000000E+00    0.00000000E+00
      2.2875000000    0.00000000E+00    0.00000000E+00    0.00000000E+00
      2.3125000000    0.00000000E+00    0.00000000E+00    0.00000000E+00
      2.3375000000    0.00000000E+00    0.00000000E+00    0.00000000E+00
      2.3625000000    0.00000000E+00    0.00000000E+00    0.00000000E+00
      2.3875000000    0.00000000E+00    0.00000000E+00    0.00000000E+00
      2.4125000000    0.00000000E+00    0.00000000E+00    0.00000000E+00
      2.4375000000    0.00000000E+00    0.00000000E+00    0.00000000E+00
      2.4625000000    0.00000000E+00    0.00000000E+00    0.00000000E+00
      2.4875000000    0.00000000E+00    0.00000000E+00    0.00000000E+00
      2.5125000000    0.00000000E+00    0.00000000E+00    0.00000000E+00
      2.5375000000    0.00000000E+00    0.00000000E+00    0.00000000E+00
      2.5625000000    0.00000000E+00    0.00000000E+00    0.00000000E+00
      2.5875000000    0.00000000E+00    0.00000000E+00    0.00000000E+00
      2.6125000000    0.00000000E+00    0.00000000E+00    0.00000000E+00
      2.6375000000    0.00000000E+00    0.00000000E+00    0.00000000E+00
      2.6625000000    0.00000000E+00    0.00000000E+00    0.00000000E+00
      2.6875000000    0.00000000E+00    0.00000000E+00    0.00000000E+00
      2.7125000000    0.00000000E+00    0.00000000E+00    0.00000000E+00
      2.7375000000    0.00000000E+00    0.00000000E+00    0.00000000E+00
      2.7625000000    0.00000000E+00    0.00000000E+00    0.00000000E+00
      2.7875000000    0.00000000E+00    0.00000000E+00    0.00000000E+00
      2.8125000000    0.00000000E+00    0.00000000E+00    0.00000000E+00
      2.8375000000    0.00000000E+00    0.00000000E+00    0.00000000E+00
      2.8625000000    0.00000000E+00    0.00000000E+00    0.00000000E+00
      2.8875000000    0.00000000E+00    0.00000000E+00    0.00000000E+00
      2.9125000000    0.00000000E+00    0.00000000E+00    0.00000000E+00
      2.9375000000    0.00000000E+00    0.00000000E+00    0.00000000E+00
      2.9625000000    0.00000000E+00    0.00000000E+00    0.00000000E+00
      2.9875000000    0.00000000E+00    0.00000000E+00    0.00000000E+00
      3.0125000000    0.00000000E+00    0.00000000E+00    0.00000000E+00
      3.0375000000    0.00000000E+00    0.00000000E+00    0.00000000E+00
      3.0625000000    0.00000000E+00    0.00000000E+00    0.00000000E+00
      3.0875000000    0.00000000E+00    0.00000000E+00    0.00000000E+00
      3.1125000000    0.00000000E+00    0.00000000E+00    0.00000000E+00
      3.1375000000    0.00000000E+00    0.00000000E+00    0.00000000E+00
      3.1625000000    0.00000000E+00    0.00000000E+00    0.00000000E+00
      3.1875000000    0.00000000E+00    0.00000000E+00    0.00000000E+00
      3.2125000000    0.00000000E+00    0.00000000E+00    0.00000000E+00
      3.2375000000    0.00000000E+00    0.00000000E+00    0.00000000E+00
      3.2625000000    0.00000000E+00    0.00000000E+00    0.00000000E+00
      3.2875000000    0.00000000E+00    0.00000000E+00    0.00000000E+00
      3.3125000000    0.00000000E+00    0.00000000E+00    0.00000000E+00
      3.3375000000    0.00000000E+00    0.00000000E+00    0.00000000E+00
      3.3625000000    0.00000000E+00    0.00000000E+00    0.00000000E+00
      3.3875000000    0.00000000E+00    0.00000000E+00    0.00000000E+00
      3.4125000000    0.00000000E+00    0.00000000E+00    0.00000000E+00
      3.4375000000    0.00000000E+00    0.00000000E+00    0.00000000E+00
      3.4625000000    0.00000000E+00    0.00000000E+00    0.00000000E+00
      3.4875000000    0.00000000E+00    0.00000000E+00    0.00000000E+00
      3.5125000000    0.00000000E+00    0.00000000E+00    0.00000000E+00
      3.5375000000    0.00000000E+00    0.00000000E+00    0.00000000E+00
      3.5625000000    0.00000000E+00    0.00000000E+00    0.00000000E+00
      3.5875000000    0.00000000E+00    0.00000000E+00    0.00000000E+00
      3.6125000000    0.00000000E+00    0.00000000E+00    0.00000000E+00
      3.6375000000    0.00000000E+00    0.00000000E+00    0.00000000E+00
      3.6625000000    0.00000000E+00    0.00000000E+00    0.00000000E+00
      3.6875000000    0.00000000E+00    0.00000000E+00    0.00000000E+00
      3.7125000000    0.00000000E+00    0.00000000E+00    0.00000000E+00
      3.7375000000    0.00000000E+00    0.00000000E+00    0.00000000E+00
      3.7625000000    0.00000000E+00    0.00000000E+00    0.00000000E+00
      3.7875000000    0.00000000E+00    0.00000000E+00    0.00000000E+00
      3.8125000000    0.00000000E+00    0.00000000E+00    0.00000000E+00
      3.8375000000    0.00000000E+00    0.00000000E+00    0.00000000E+00
      3.8625000000    0.00000000E+00    0.00000000E+00    0.00000000E+00
      3.8875000000    0.00000000E+00    0.00000000E+00    0.00000000E+00
      3.9125000000    0.00000000E+00    0.00000000E+00    0.00000000E+00
      3.9375000000    0.00000000E+00    0.00000000E+00    0.00000000E+00
      3.9625000000    0.00000000E+00    0.00000000E+00    0.00000000E+00
      3.9875000000    0.00000000E+00    0.00000000E+00    0.00000000E+00
      4.0125000000    0.00000000E+00    0.00000000E+00    0.00000000E+00
      4.0375000000    0.00000000E+00    0.00000000E+00    0.00000000E+00
      4.0625000000    0.00000000E+00    0.00000000E+00    0.00000000E+00
      4.0875000000    0.00000000E+00    0.00000000E+00    0.00000000E+00
      4.1125000000    0.90484384E-07    0.90484384E-07    0.96153846E-06
      4.1375000000    0.71515379E-06    0.29900330E-06    0.76923077E-05
      4.1625000000    0.32679749E-05    0.11873496E-05    0.35576923E-04
      4.1875000000    0.12218106E-04    0.34787643E-05    0.13461538E-03
      4.2125000000    0.32684730E-04    0.87175801E-05    0.36442308E-03
      4.2375000000    0.80793133E-04    0.18934331E-04    0.91153846E-03
      4.2625000000    0.17519435E-03    0.34363891E-04    0.20000000E-02
      4.2875000000    0.36071648E-03    0.58190849E-04    0.41663462E-02
      4.3125000000    0.68799548E-03    0.95171499E-04    0.80394231E-02
      4.3375000000    0.12254753E-02    0.13698679E-03    0.14486538E-01
      4.3625000000    0.20288465E-02    0.18807913E-03    0.24260577E-01
      4.3875000000    0.31548429E-02    0.24163952E-03    0.38158654E-01
      4.4125000000    0.46124163E-02    0.29717394E-03    0.56425962E-01
      4.4375000000    0.63847355E-02    0.35532780E-03    0.78995192E-01
      4.4625000000    0.82692417E-02    0.38321666E-03    0.10346731E+00
      4.4875000000    0.10201526E-01    0.40148403E-03    0.12907885E+00
      4.5125000000    0.11781043E-01    0.37094104E-03    0.15072981E+00
      4.5375000000    0.12930990E-01    0.33537879E-03    0.16728077E+00
      4.5625000000    0.13476379E-01    0.27634248E-03    0.17626250E+00
      4.5875000000    0.13459624E-01    0.23284780E-03    0.17797788E+00
      4.6125000000    0.12675877E-01    0.22765434E-03    0.16944615E+00
      4.6375000000    0.11463257E-01    0.26319119E-03    0.15490192E+00
      4.6625000000    0.98839522E-02    0.30886064E-03    0.13500481E+00
      4.6875000000    0.80533669E-02    0.34276528E-03    0.11118365E+00
      4.7125000000    0.63415233E-02    0.35034643E-03    0.88486538E-01
      4.7375000000    0.47217949E-02    0.32422178E-03    0.66586538E-01
      4.7625000000    0.34063980E-02    0.28495852E-03    0.48545192E-01
      4.7875000000    0.23492313E-02    0.23586011E-03    0.33831731E-01
      4.8125000000    0.15655408E-02    0.18674501E-03    0.22781731E-01
      4.8375000000    0.10153212E-02    0.13989267E-03    0.14928846E-01
      4.8625000000    0.62361755E-03    0.99281674E-04    0.92644231E-02
      4.8875000000    0.36561178E-03    0.65366719E-04    0.54875000E-02
      4.9125000000    0.21015186E-03    0.42650294E-04    0.31865385E-02
      4.9375000000    0.11223780E-03    0.30395754E-04    0.17192308E-02
      4.9625000000    0.65621893E-04    0.23700444E-04    0.10153846E-02
      4.9875000000    0.29960498E-04    0.15024343E-04    0.46826923E-03
      5.0125000000    0.15044372E-04    0.84298386E-05    0.23750000E-03
      5.0375000000    0.60908395E-05    0.40587556E-05    0.97115385E-04
      5.0625000000    0.18510474E-05    0.11229140E-05    0.29807692E-04
      5.0875000000    0.47300645E-06    0.29802134E-06    0.76923077E-05
      5.1125000000    0.17564692E-06    0.13009866E-06    0.28846154E-05
      5.1375000000    0.57980541E-07    0.57980541E-07    0.96153846E-06
      5.1625000000    0.57420347E-07    0.57420347E-07    0.96153846E-06
      5.1875000000    0.00000000E+00    0.00000000E+00    0.00000000E+00
      5.2125000000    0.00000000E+00    0.00000000E+00    0.00000000E+00
      5.2375000000    0.00000000E+00    0.00000000E+00    0.00000000E+00
      5.2625000000    0.00000000E+00    0.00000000E+00    0.00000000E+00
      5.2875000000    0.00000000E+00    0.00000000E+00    0.00000000E+00
      5.3125000000    0.00000000E+00    0.00000000E+00    0.00000000E+00
      5.3375000000    0.00000000E+00    0.00000000E+00    0.00000000E+00
      5.3625000000    0.00000000E+00    0.00000000E+00    0.00000000E+00
      5.3875000000    0.00000000E+00    0.00000000E+00    0.00000000E+00
      5.4125000000    0.00000000E+00    0.00000000E+00    0.00000000E+00
      5.4375000000    0.00000000E+00    0.00000000E+00    0.00000000E+00
      5.4625000000    0.00000000E+00    0.00000000E+00    0.00000000E+00
      5.4875000000    0.00000000E+00    0.00000000E+00    0.00000000E+00
      5.5125000000    0.00000000E+00    0.00000000E+00    0.00000000E+00
      5.5375000000    0.00000000E+00    0.00000000E+00    0.00000000E+00
      5.5625000000    0.00000000E+00    0.00000000E+00    0.00000000E+00
      5.5875000000    0.00000000E+00    0.00000000E+00    0.00000000E+00
      5.6125000000    0.00000000E+00    0.00000000E+00    0.00000000E+00
      5.6375000000    0.00000000E+00    0.00000000E+00    0.00000000E+00
      5.6625000000    0.00000000E+00    0.00000000E+00    0.00000000E+00
      5.6875000000    0.00000000E+00    0.00000000E+00    0.00000000E+00
      5.7125000000    0.00000000E+00    0.00000000E+00    0.00000000E+00
      5.7375000000    0.00000000E+00    0.00000000E+00    0.00000000E+00
      5.7625000000    0.00000000E+00    0.00000000E+00    0.00000000E+00
      5.7875000000    0.00000000E+00    0.00000000E+00    0.00000000E+00
      5.8125000000    0.00000000E+00    0.00000000E+00    0.00000000E+00
      5.8375000000    0.00000000E+00    0.00000000E+00    0.00000000E+00
      5.8625000000    0.00000000E+00    0.00000000E+00    0.00000000E+00
      5.8875000000    0.00000000E+00    0.00000000E+00    0.00000000E+00
      5.9125000000    0.00000000E+00    0.00000000E+00    0.00000000E+00
      5.9375000000    0.00000000E+00    0.00000000E+00    0.00000000E+00
      5.9625000000    0.00000000E+00    0.00000000E+00    0.00000000E+00
      5.9875000000    0.00000000E+00    0.00000000E+00    0.00000000E+00
      6.0125000000    0.00000000E+00    0.00000000E+00    0.00000000E+00
      6.0375000000    0.00000000E+00    0.00000000E+00    0.00000000E+00
      6.0625000000    0.00000000E+00    0.00000000E+00    0.00000000E+00
      6.0875000000    0.00000000E+00    0.00000000E+00    0.00000000E+00
      6.1125000000    0.00000000E+00    0.00000000E+00    0.00000000E+00
      6.1375000000    0.00000000E+00    0.00000000E+00    0.00000000E+00
      6.1625000000    0.00000000E+00    0.00000000E+00    0.00000000E+00
      6.1875000000    0.00000000E+00    0.00000000E+00    0.00000000E+00
      6.2125000000    0.00000000E+00    0.00000000E+00    0.00000000E+00
      6.2375000000    0.00000000E+00    0.00000000E+00    0.00000000E+00
      6.2625000000    0.00000000E+00    0.00000000E+00    0.00000000E+00
      6.2875000000    0.00000000E+00    0.00000000E+00    0.00000000E+00
      6.3125000000    0.00000000E+00    0.00000000E+00    0.00000000E+00
      6.3375000000    0.00000000E+00    0.00000000E+00    0.00000000E+00
      6.3625000000    0.00000000E+00    0.00000000E+00    0.00000000E+00
      6.3875000000    0.00000000E+00    0.00000000E+00    0.00000000E+00
      6.4125000000    0.00000000E+00    0.00000000E+00    0.00000000E+00
      6.4375000000    0.00000000E+00    0.00000000E+00    0.00000000E+00
      6.4625000000    0.00000000E+00    0.00000000E+00    0.00000000E+00
      6.4875000000    0.00000000E+00    0.00000000E+00    0.00000000E+00
      6.5125000000    0.00000000E+00    0.00000000E+00    0.00000000E+00
      6.5375000000    0.00000000E+00    0.00000000E+00    0.00000000E+00
      6.5625000000    0.00000000E+00    0.00000000E+00    0.00000000E+00
      6.5875000000    0.00000000E+00    0.00000000E+00    0.00000000E+00
      6.6125000000    0.00000000E+00    0.00000000E+00    0.00000000E+00
      6.6375000000    0.00000000E+00    0.00000000E+00    0.00000000E+00
      6.6625000000    0.00000000E+00    0.00000000E+00    0.00000000E+00
      6.6875000000    0.00000000E+00    0.00000000E+00    0.00000000E+00
      6.7125000000    0.00000000E+00    0.00000000E+00    0.00000000E+00
      6.7375000000    0.00000000E+00    0.00000000E+00    0.00000000E+00
      6.7625000000    0.00000000E+00    0.00000000E+00    0.00000000E+00
      6.7875000000    0.00000000E+00    0.00000000E+00    0.00000000E+00
      6.8125000000    0.00000000E+00    0.00000000E+00    0.00000000E+00
      6.8375000000    0.00000000E+00    0.00000000E+00    0.00000000E+00
      6.8625000000    0.00000000E+00    0.00000000E+00    0.00000000E+00
      6.8875000000    0.00000000E+00    0.00000000E+00    0.00000000E+00
      6.9125000000    0.00000000E+00    0.00000000E+00    0.00000000E+00
      6.9375000000    0.00000000E+00    0.00000000E+00    0.00000000E+00
      6.9625000000    0.00000000E+00    0.00000000E+00    0.00000000E+00
      6.9875000000    0.00000000E+00    0.00000000E+00    0.00000000E+00
      7.0125000000    0.00000000E+00    0.00000000E+00    0.00000000E+00
      7.0375000000    0.00000000E+00    0.00000000E+00    0.00000000E+00
      7.0625000000    0.00000000E+00    0.00000000E+00    0.00000000E+00
      7.0875000000    0.00000000E+00    0.00000000E+00    0.00000000E+00
      7.1125000000    0.00000000E+00    0.00000000E+00    0.00000000E+00
      7.1375000000    0.00000000E+00    0.00000000E+00    0.00000000E+00
      7.1625000000    0.00000000E+00    0.00000000E+00    0.00000000E+00
      7.1875000000    0.00000000E+00    0.00000000E+00    0.00000000E+00
      7.2125000000    0.00000000E+00    0.00000000E+00    0.00000000E+00
      7.2375000000    0.00000000E+00    0.00000000E+00    0.00000000E+00
      7.2625000000    0.00000000E+00    0.00000000E+00    0.00000000E+00
      7.2875000000    0.00000000E+00    0.00000000E+00    0.00000000E+00
      7.3125000000    0.00000000E+00    0.00000000E+00    0.00000000E+00
      7.3375000000    0.00000000E+00    0.00000000E+00    0.00000000E+00
      7.3625000000    0.00000000E+00    0.00000000E+00    0.00000000E+00
      7.3875000000    0.00000000E+00    0.00000000E+00    0.00000000E+00
      7.4125000000    0.00000000E+00    0.00000000E+00    0.00000000E+00
      7.4375000000    0.00000000E+00    0.00000000E+00    0.00000000E+00
      7.4625000000    0.00000000E+00    0.00000000E+00    0.00000000E+00
      7.4875000000    0.00000000E+00    0.00000000E+00    0.00000000E+00
      7.5125000000    0.00000000E+00    0.00000000E+00    0.00000000E+00
      7.5375000000    0.00000000E+00    0.00000000E+00    0.00000000E+00
      7.5625000000    0.00000000E+00    0.00000000E+00    0.00000000E+00
      7.5875000000    0.00000000E+00    0.00000000E+00    0.00000000E+00
      7.6125000000    0.00000000E+00    0.00000000E+00    0.00000000E+00
      7.6375000000    0.00000000E+00    0.00000000E+00    0.00000000E+00
      7.6625000000    0.00000000E+00    0.00000000E+00    0.00000000E+00
      7.6875000000    0.00000000E+00    0.00000000E+00    0.00000000E+00
      7.7125000000    0.00000000E+00    0.00000000E+00    0.00000000E+00
      7.7375000000    0.00000000E+00    0.00000000E+00    0.00000000E+00
      7.7625000000    0.00000000E+00    0.00000000E+00    0.00000000E+00
      7.7875000000    0.00000000E+00    0.00000000E+00    0.00000000E+00
      7.8125000000    0.00000000E+00    0.00000000E+00    0.00000000E+00
      7.8375000000    0.00000000E+00    0.00000000E+00    0.00000000E+00
      7.8625000000    0.00000000E+00    0.00000000E+00    0.00000000E+00
      7.8875000000    0.00000000E+00    0.00000000E+00    0.00000000E+00
      7.9125000000    0.00000000E+00    0.00000000E+00    0.00000000E+00
      7.9375000000    0.00000000E+00    0.00000000E+00    0.00000000E+00
      7.9625000000    0.00000000E+00    0.00000000E+00    0.00000000E+00
      7.9875000000    0.00000000E+00    0.00000000E+00    0.00000000E+00
      8.0125000000    0.00000000E+00    0.00000000E+00    0.00000000E+00
      8.0375000000    0.00000000E+00    0.00000000E+00    0.00000000E+00
      8.0625000000    0.00000000E+00    0.00000000E+00    0.00000000E+00
      8.0875000000    0.00000000E+00    0.00000000E+00    0.00000000E+00
      8.1125000000    0.00000000E+00    0.00000000E+00    0.00000000E+00
      8.1375000000    0.00000000E+00    0.00000000E+00    0.00000000E+00
      8.1625000000    0.00000000E+00    0.00000000E+00    0.00000000E+00
      8.1875000000    0.00000000E+00    0.00000000E+00    0.00000000E+00
      8.2125000000    0.00000000E+00    0.00000000E+00    0.00000000E+00
      8.2375000000    0.00000000E+00    0.00000000E+00    0.00000000E+00
      8.2625000000    0.00000000E+00    0.00000000E+00    0.00000000E+00
      8.2875000000    0.00000000E+00    0.00000000E+00    0.00000000E+00
      8.3125000000    0.00000000E+00    0.00000000E+00    0.00000000E+00
      8.3375000000    0.00000000E+00    0.00000000E+00    0.00000000E+00
      8.3625000000    0.00000000E+00    0.00000000E+00    0.00000000E+00
      8.3875000000    0.00000000E+00    0.00000000E+00    0.00000000E+00
      8.4125000000    0.00000000E+00    0.00000000E+00    0.00000000E+00
      8.4375000000    0.00000000E+00    0.00000000E+00    0.00000000E+00
      8.4625000000    0.00000000E+00    0.00000000E+00    0.00000000E+00
      8.4875000000    0.00000000E+00    0.00000000E+00    0.00000000E+00
      8.5125000000    0.00000000E+00    0.00000000E+00    0.00000000E+00
      8.5375000000    0.00000000E+00    0.00000000E+00    0.00000000E+00
      8.5625000000    0.00000000E+00    0.00000000E+00    0.00000000E+00
      8.5875000000    0.00000000E+00    0.00000000E+00    0.00000000E+00
      8.6125000000    0.00000000E+00    0.00000000E+00    0.00000000E+00
      8.6375000000    0.00000000E+00    0.00000000E+00    0.00000000E+00
      8.6625000000    0.00000000E+00    0.00000000E+00    0.00000000E+00
      8.6875000000    0.00000000E+00    0.00000000E+00    0.00000000E+00
      8.7125000000    0.00000000E+00    0.00000000E+00    0.00000000E+00
      8.7375000000    0.00000000E+00    0.00000000E+00    0.00000000E+00
      8.7625000000    0.00000000E+00    0.00000000E+00    0.00000000E+00
      8.7875000000    0.00000000E+00    0.00000000E+00    0.00000000E+00
      8.8125000000    0.00000000E+00    0.00000000E+00    0.00000000E+00
      8.8375000000    0.00000000E+00    0.00000000E+00    0.00000000E+00
      8.8625000000    0.00000000E+00    0.00000000E+00    0.00000000E+00
      8.8875000000    0.00000000E+00    0.00000000E+00    0.00000000E+00
      8.9125000000    0.00000000E+00    0.00000000E+00    0.00000000E+00
      8.9375000000    0.00000000E+00    0.00000000E+00    0.00000000E+00
      8.9625000000    0.00000000E+00    0.00000000E+00    0.00000000E+00
      8.9875000000    0.00000000E+00    0.00000000E+00    0.00000000E+00
      9.0125000000    0.00000000E+00    0.00000000E+00    0.00000000E+00
      9.0375000000    0.00000000E+00    0.00000000E+00    0.00000000E+00
      9.0625000000    0.00000000E+00    0.00000000E+00    0.00000000E+00
      9.0875000000    0.00000000E+00    0.00000000E+00    0.00000000E+00
      9.1125000000    0.00000000E+00    0.00000000E+00    0.00000000E+00
      9.1375000000    0.00000000E+00    0.00000000E+00    0.00000000E+00
      9.1625000000    0.00000000E+00    0.00000000E+00    0.00000000E+00
      9.1875000000    0.00000000E+00    0.00000000E+00    0.00000000E+00
      9.2125000000    0.00000000E+00    0.00000000E+00    0.00000000E+00
      9.2375000000    0.00000000E+00    0.00000000E+00    0.00000000E+00
      9.2625000000    0.00000000E+00    0.00000000E+00    0.00000000E+00
      9.2875000000    0.00000000E+00    0.00000000E+00    0.00000000E+00
      9.3125000000    0.00000000E+00    0.00000000E+00    0.00000000E+00
      9.3375000000    0.00000000E+00    0.00000000E+00    0.00000000E+00
      9.3625000000    0.00000000E+00    0.00000000E+00    0.00000000E+00
      9.3875000000    0.00000000E+00    0.00000000E+00    0.00000000E+00
      9.4125000000    0.00000000E+00    0.00000000E+00    0.00000000E+00
      9.4375000000    0.00000000E+00    0.00000000E+00    0.00000000E+00
      9.4625000000    0.00000000E+00    0.00000000E+00    0.00000000E+00
      9.4875000000    0.00000000E+00    0.00000000E+00    0.00000000E+00
      9.5125000000    0.00000000E+00    0.00000000E+00    0.00000000E+00
      9.5375000000    0.00000000E+00    0.00000000E+00    0.00000000E+00
      9.5625000000    0.00000000E+00    0.00000000E+00    0.00000000E+00
      9.5875000000    0.00000000E+00    0.00000000E+00    0.00000000E+00
      9.6125000000    0.00000000E+00    0.00000000E+00    0.00000000E+00
      9.6375000000    0.00000000E+00    0.00000000E+00    0.00000000E+00
      9.6625000000    0.00000000E+00    0.00000000E+00    0.00000000E+00
      9.6875000000    0.00000000E+00    0.00000000E+00    0.00000000E+00
      9.7125000000    0.00000000E+00    0.00000000E+00    0.00000000E+00
      9.7375000000    0.00000000E+00    0.00000000E+00    0.00000000E+00
      9.7625000000    0.00000000E+00    0.00000000E+00    0.00000000E+00
      9.7875000000    0.00000000E+00    0.00000000E+00    0.00000000E+00
      9.8125000000    0.00000000E+00    0.00000000E+00    0.00000000E+00
      9.8375000000    0.00000000E+00    0.00000000E+00    0.00000000E+00
      9.8625000000    0.00000000E+00    0.00000000E+00    0.00000000E+00
      9.8875000000    0.00000000E+00    0.00000000E+00    0.00000000E+00
      9.9125000000    0.00000000E+00    0.00000000E+00    0.00000000E+00
      9.9375000000    0.00000000E+00    0.00000000E+00    0.00000000E+00
      9.9625000000    0.00000000E+00    0.00000000E+00    0.00000000E+00
      9.9875000000    0.00000000E+00    0.00000000E+00    0.00000000E+00
