# Supplementary material for: Thermal dependence of the hydrated proton and optimal proton transfer in the protonated water hexamer
Source: Nat Commun. 2023 Oct 30;14:6930. doi: 10.1038/s41467-023-42366-4 (PMC10616126; doi:10.1038/s41467-023-42366-4)
Supplement: Supplementary file 4 — Source Data [file 41467_2023_42366_MOESM4_ESM.zip › NCOMMS-22-51229C Source Data/SourceData/fig_2/gOOq250.out]

 #  Radius, g(r), error, g(r) counts
      0.0125000000    0.00000000E+00    0.00000000E+00    0.00000000E+00
      0.0375000000    0.00000000E+00    0.00000000E+00    0.00000000E+00
      0.0625000000    0.00000000E+00    0.00000000E+00    0.00000000E+00
      0.0875000000    0.00000000E+00    0.00000000E+00    0.00000000E+00
      0.1125000000    0.00000000E+00    0.00000000E+00    0.00000000E+00
      0.1375000000    0.00000000E+00    0.00000000E+00    0.00000000E+00
      0.1625000000    0.00000000E+00    0.00000000E+00    0.00000000E+00
      0.1875000000    0.00000000E+00    0.00000000E+00    0.00000000E+00
      0.2125000000    0.00000000E+00    0.00000000E+00    0.00000000E+00
      0.2375000000    0.00000000E+00    0.00000000E+00    0.00000000E+00
      0.2625000000    0.00000000E+00    0.00000000E+00    0.00000000E+00
      0.2875000000    0.00000000E+00    0.00000000E+00    0.00000000E+00
      0.3125000000    0.00000000E+00    0.00000000E+00    0.00000000E+00
      0.3375000000    0.00000000E+00    0.00000000E+00    0.00000000E+00
      0.3625000000    0.00000000E+00    0.00000000E+00    0.00000000E+00
      0.3875000000    0.00000000E+00    0.00000000E+00    0.00000000E+00
      0.4125000000    0.00000000E+00    0.00000000E+00    0.00000000E+00
      0.4375000000    0.00000000E+00    0.00000000E+00    0.00000000E+00
      0.4625000000    0.00000000E+00    0.00000000E+00    0.00000000E+00
      0.4875000000    0.00000000E+00    0.00000000E+00    0.00000000E+00
      0.5125000000    0.00000000E+00    0.00000000E+00    0.00000000E+00
      0.5375000000    0.00000000E+00    0.00000000E+00    0.00000000E+00
      0.5625000000    0.00000000E+00    0.00000000E+00    0.00000000E+00
      0.5875000000    0.00000000E+00    0.00000000E+00    0.00000000E+00
      0.6125000000    0.00000000E+00    0.00000000E+00    0.00000000E+00
      0.6375000000    0.00000000E+00    0.00000000E+00    0.00000000E+00
      0.6625000000    0.00000000E+00    0.00000000E+00    0.00000000E+00
      0.6875000000    0.00000000E+00    0.00000000E+00    0.00000000E+00
      0.7125000000    0.00000000E+00    0.00000000E+00    0.00000000E+00
      0.7375000000    0.00000000E+00    0.00000000E+00    0.00000000E+00
      0.7625000000    0.00000000E+00    0.00000000E+00    0.00000000E+00
      0.7875000000    0.00000000E+00    0.00000000E+00    0.00000000E+00
      0.8125000000    0.00000000E+00    0.00000000E+00    0.00000000E+00
      0.8375000000    0.00000000E+00    0.00000000E+00    0.00000000E+00
      0.8625000000    0.00000000E+00    0.00000000E+00    0.00000000E+00
      0.8875000000    0.00000000E+00    0.00000000E+00    0.00000000E+00
      0.9125000000    0.00000000E+00    0.00000000E+00    0.00000000E+00
      0.9375000000    0.00000000E+00    0.00000000E+00    0.00000000E+00
      0.9625000000    0.00000000E+00    0.00000000E+00    0.00000000E+00
      0.9875000000    0.00000000E+00    0.00000000E+00    0.00000000E+00
      1.0125000000    0.00000000E+00    0.00000000E+00    0.00000000E+00
      1.0375000000    0.00000000E+00    0.00000000E+00    0.00000000E+00
      1.0625000000    0.00000000E+00    0.00000000E+00    0.00000000E+00
      1.0875000000    0.00000000E+00    0.00000000E+00    0.00000000E+00
      1.1125000000    0.00000000E+00    0.00000000E+00    0.00000000E+00
      1.1375000000    0.00000000E+00    0.00000000E+00    0.00000000E+00
      1.1625000000    0.00000000E+00    0.00000000E+00    0.00000000E+00
      1.1875000000    0.00000000E+00    0.00000000E+00    0.00000000E+00
      1.2125000000    0.00000000E+00    0.00000000E+00    0.00000000E+00
      1.2375000000    0.00000000E+00    0.00000000E+00    0.00000000E+00
      1.2625000000    0.00000000E+00    0.00000000E+00    0.00000000E+00
      1.2875000000    0.00000000E+00    0.00000000E+00    0.00000000E+00
      1.3125000000    0.00000000E+00    0.00000000E+00    0.00000000E+00
      1.3375000000    0.00000000E+00    0.00000000E+00    0.00000000E+00
      1.3625000000    0.00000000E+00    0.00000000E+00    0.00000000E+00
      1.3875000000    0.00000000E+00    0.00000000E+00    0.00000000E+00
      1.4125000000    0.00000000E+00    0.00000000E+00    0.00000000E+00
      1.4375000000    0.00000000E+00    0.00000000E+00    0.00000000E+00
      1.4625000000    0.00000000E+00    0.00000000E+00    0.00000000E+00
      1.4875000000    0.00000000E+00    0.00000000E+00    0.00000000E+00
      1.5125000000    0.00000000E+00    0.00000000E+00    0.00000000E+00
      1.5375000000    0.00000000E+00    0.00000000E+00    0.00000000E+00
      1.5625000000    0.00000000E+00    0.00000000E+00    0.00000000E+00
      1.5875000000    0.00000000E+00    0.00000000E+00    0.00000000E+00
      1.6125000000    0.00000000E+00    0.00000000E+00    0.00000000E+00
      1.6375000000    0.00000000E+00    0.00000000E+00    0.00000000E+00
      1.6625000000    0.00000000E+00    0.00000000E+00    0.00000000E+00
      1.6875000000    0.00000000E+00    0.00000000E+00    0.00000000E+00
      1.7125000000    0.00000000E+00    0.00000000E+00    0.00000000E+00
      1.7375000000    0.00000000E+00    0.00000000E+00    0.00000000E+00
      1.7625000000    0.00000000E+00    0.00000000E+00    0.00000000E+00
      1.7875000000    0.00000000E+00    0.00000000E+00    0.00000000E+00
      1.8125000000    0.00000000E+00    0.00000000E+00    0.00000000E+00
      1.8375000000    0.00000000E+00    0.00000000E+00    0.00000000E+00
      1.8625000000    0.00000000E+00    0.00000000E+00    0.00000000E+00
      1.8875000000    0.00000000E+00    0.00000000E+00    0.00000000E+00
      1.9125000000    0.00000000E+00    0.00000000E+00    0.00000000E+00
      1.9375000000    0.00000000E+00    0.00000000E+00    0.00000000E+00
      1.9625000000    0.00000000E+00    0.00000000E+00    0.00000000E+00
      1.9875000000    0.00000000E+00    0.00000000E+00    0.00000000E+00
      2.0125000000    0.00000000E+00    0.00000000E+00    0.00000000E+00
      2.0375000000    0.00000000E+00    0.00000000E+00    0.00000000E+00
      2.0625000000    0.00000000E+00    0.00000000E+00    0.00000000E+00
      2.0875000000    0.00000000E+00    0.00000000E+00    0.00000000E+00
      2.1125000000    0.00000000E+00    0.00000000E+00    0.00000000E+00
      2.1375000000    0.00000000E+00    0.00000000E+00    0.00000000E+00
      2.1625000000    0.00000000E+00    0.00000000E+00    0.00000000E+00
      2.1875000000    0.00000000E+00    0.00000000E+00    0.00000000E+00
      2.2125000000    0.00000000E+00    0.00000000E+00    0.00000000E+00
      2.2375000000    0.00000000E+00    0.00000000E+00    0.00000000E+00
      2.2625000000    0.00000000E+00    0.00000000E+00    0.00000000E+00
      2.2875000000    0.00000000E+00    0.00000000E+00    0.00000000E+00
      2.3125000000    0.00000000E+00    0.00000000E+00    0.00000000E+00
      2.3375000000    0.00000000E+00    0.00000000E+00    0.00000000E+00
      2.3625000000    0.00000000E+00    0.00000000E+00    0.00000000E+00
      2.3875000000    0.00000000E+00    0.00000000E+00    0.00000000E+00
      2.4125000000    0.00000000E+00    0.00000000E+00    0.00000000E+00
      2.4375000000    0.00000000E+00    0.00000000E+00    0.00000000E+00
      2.4625000000    0.00000000E+00    0.00000000E+00    0.00000000E+00
      2.4875000000    0.00000000E+00    0.00000000E+00    0.00000000E+00
      2.5125000000    0.00000000E+00    0.00000000E+00    0.00000000E+00
      2.5375000000    0.00000000E+00    0.00000000E+00    0.00000000E+00
      2.5625000000    0.00000000E+00    0.00000000E+00    0.00000000E+00
      2.5875000000    0.00000000E+00    0.00000000E+00    0.00000000E+00
      2.6125000000    0.00000000E+00    0.00000000E+00    0.00000000E+00
      2.6375000000    0.00000000E+00    0.00000000E+00    0.00000000E+00
      2.6625000000    0.00000000E+00    0.00000000E+00    0.00000000E+00
      2.6875000000    0.00000000E+00    0.00000000E+00    0.00000000E+00
      2.7125000000    0.00000000E+00    0.00000000E+00    0.00000000E+00
      2.7375000000    0.00000000E+00    0.00000000E+00    0.00000000E+00
      2.7625000000    0.00000000E+00    0.00000000E+00    0.00000000E+00
      2.7875000000    0.00000000E+00    0.00000000E+00    0.00000000E+00
      2.8125000000    0.00000000E+00    0.00000000E+00    0.00000000E+00
      2.8375000000    0.00000000E+00    0.00000000E+00    0.00000000E+00
      2.8625000000    0.00000000E+00    0.00000000E+00    0.00000000E+00
      2.8875000000    0.00000000E+00    0.00000000E+00    0.00000000E+00
      2.9125000000    0.00000000E+00    0.00000000E+00    0.00000000E+00
      2.9375000000    0.00000000E+00    0.00000000E+00    0.00000000E+00
      2.9625000000    0.00000000E+00    0.00000000E+00    0.00000000E+00
      2.9875000000    0.00000000E+00    0.00000000E+00    0.00000000E+00
      3.0125000000    0.00000000E+00    0.00000000E+00    0.00000000E+00
      3.0375000000    0.00000000E+00    0.00000000E+00    0.00000000E+00
      3.0625000000    0.00000000E+00    0.00000000E+00    0.00000000E+00
      3.0875000000    0.00000000E+00    0.00000000E+00    0.00000000E+00
      3.1125000000    0.00000000E+00    0.00000000E+00    0.00000000E+00
      3.1375000000    0.00000000E+00    0.00000000E+00    0.00000000E+00
      3.1625000000    0.00000000E+00    0.00000000E+00    0.00000000E+00
      3.1875000000    0.00000000E+00    0.00000000E+00    0.00000000E+00
      3.2125000000    0.00000000E+00    0.00000000E+00    0.00000000E+00
      3.2375000000    0.00000000E+00    0.00000000E+00    0.00000000E+00
      3.2625000000    0.00000000E+00    0.00000000E+00    0.00000000E+00
      3.2875000000    0.00000000E+00    0.00000000E+00    0.00000000E+00
      3.3125000000    0.00000000E+00    0.00000000E+00    0.00000000E+00
      3.3375000000    0.00000000E+00    0.00000000E+00    0.00000000E+00
      3.3625000000    0.00000000E+00    0.00000000E+00    0.00000000E+00
      3.3875000000    0.00000000E+00    0.00000000E+00    0.00000000E+00
      3.4125000000    0.00000000E+00    0.00000000E+00    0.00000000E+00
      3.4375000000    0.00000000E+00    0.00000000E+00    0.00000000E+00
      3.4625000000    0.00000000E+00    0.00000000E+00    0.00000000E+00
      3.4875000000    0.00000000E+00    0.00000000E+00    0.00000000E+00
      3.5125000000    0.00000000E+00    0.00000000E+00    0.00000000E+00
      3.5375000000    0.00000000E+00    0.00000000E+00    0.00000000E+00
      3.5625000000    0.00000000E+00    0.00000000E+00    0.00000000E+00
      3.5875000000    0.00000000E+00    0.00000000E+00    0.00000000E+00
      3.6125000000    0.00000000E+00    0.00000000E+00    0.00000000E+00
      3.6375000000    0.00000000E+00    0.00000000E+00    0.00000000E+00
      3.6625000000    0.00000000E+00    0.00000000E+00    0.00000000E+00
      3.6875000000    0.00000000E+00    0.00000000E+00    0.00000000E+00
      3.7125000000    0.00000000E+00    0.00000000E+00    0.00000000E+00
      3.7375000000    0.00000000E+00    0.00000000E+00    0.00000000E+00
      3.7625000000    0.00000000E+00    0.00000000E+00    0.00000000E+00
      3.7875000000    0.00000000E+00    0.00000000E+00    0.00000000E+00
      3.8125000000    0.00000000E+00    0.00000000E+00    0.00000000E+00
      3.8375000000    0.00000000E+00    0.00000000E+00    0.00000000E+00
      3.8625000000    0.00000000E+00    0.00000000E+00    0.00000000E+00
      3.8875000000    0.00000000E+00    0.00000000E+00    0.00000000E+00
      3.9125000000    0.00000000E+00    0.00000000E+00    0.00000000E+00
      3.9375000000    0.00000000E+00    0.00000000E+00    0.00000000E+00
      3.9625000000    0.00000000E+00    0.00000000E+00    0.00000000E+00
      3.9875000000    0.00000000E+00    0.00000000E+00    0.00000000E+00
      4.0125000000    0.00000000E+00    0.00000000E+00    0.00000000E+00
      4.0375000000    0.00000000E+00    0.00000000E+00    0.00000000E+00
      4.0625000000    0.00000000E+00    0.00000000E+00    0.00000000E+00
      4.0875000000    0.00000000E+00    0.00000000E+00    0.00000000E+00
      4.1125000000    0.00000000E+00    0.00000000E+00    0.00000000E+00
      4.1375000000    0.12648979E-05    0.81190285E-06    0.13605442E-04
      4.1625000000    0.54988981E-05    0.22173812E-05    0.59863946E-04
      4.1875000000    0.18276102E-04    0.52187031E-05    0.20136054E-03
      4.2125000000    0.43929291E-04    0.10863724E-04    0.48979592E-03
      4.2375000000    0.11263127E-03    0.25554204E-04    0.12707483E-02
      4.2625000000    0.25123108E-03    0.46904918E-04    0.28680272E-02
      4.2875000000    0.52630375E-03    0.81514799E-04    0.60789116E-02
      4.3125000000    0.96708642E-03    0.13862448E-03    0.11300680E-01
      4.3375000000    0.16506779E-02    0.20025910E-03    0.19512925E-01
      4.3625000000    0.25864160E-02    0.28133339E-03    0.30927891E-01
      4.3875000000    0.37885188E-02    0.35757614E-03    0.45823129E-01
      4.4125000000    0.53859055E-02    0.45326940E-03    0.65888435E-01
      4.4375000000    0.71200209E-02    0.51789126E-03    0.88092517E-01
      4.4625000000    0.89139977E-02    0.58008653E-03    0.11153469E+00
      4.4875000000    0.10533256E-01    0.59821044E-03    0.13327619E+00
      4.5125000000    0.11841826E-01    0.56618141E-03    0.15150748E+00
      4.5375000000    0.12605866E-01    0.49150653E-03    0.16307483E+00
      4.5625000000    0.12928917E-01    0.39546699E-03    0.16910204E+00
      4.5875000000    0.12475802E-01    0.35325377E-03    0.16496871E+00
      4.6125000000    0.11789287E-01    0.35160978E-03    0.15759456E+00
      4.6375000000    0.10494980E-01    0.40844541E-03    0.14181769E+00
      4.6625000000    0.91101444E-02    0.46586919E-03    0.12443537E+00
      4.6875000000    0.75927535E-02    0.49652478E-03    0.10482449E+00
      4.7125000000    0.61243195E-02    0.49200329E-03    0.85455782E-01
      4.7375000000    0.46919726E-02    0.45632846E-03    0.66165986E-01
      4.7625000000    0.34809862E-02    0.41606150E-03    0.49608163E-01
      4.7875000000    0.25016826E-02    0.35974122E-03    0.36027211E-01
      4.8125000000    0.17276083E-02    0.28881288E-03    0.25140136E-01
      4.8375000000    0.11546088E-02    0.21725201E-03    0.16976871E-01
      4.8625000000    0.73284335E-03    0.16108571E-03    0.10887075E-01
      4.8875000000    0.45559693E-03    0.11254705E-03    0.68380952E-02
      4.9125000000    0.26128718E-03    0.73143795E-04    0.39619048E-02
      4.9375000000    0.14033782E-03    0.42043329E-04    0.21496599E-02
      4.9625000000    0.74211854E-04    0.21842036E-04    0.11482993E-02
      4.9875000000    0.36560772E-04    0.13726239E-04    0.57142857E-03
      5.0125000000    0.16202460E-04    0.70808904E-05    0.25578231E-03
      5.0375000000    0.64850806E-05    0.41575946E-05    0.10340136E-03
      5.0625000000    0.18587651E-05    0.79796577E-06    0.29931973E-04
      5.0875000000    0.10039321E-05    0.54987623E-06    0.16326531E-04
      5.1125000000    0.00000000E+00    0.00000000E+00    0.00000000E+00
      5.1375000000    0.00000000E+00    0.00000000E+00    0.00000000E+00
      5.1625000000    0.00000000E+00    0.00000000E+00    0.00000000E+00
      5.1875000000    0.00000000E+00    0.00000000E+00    0.00000000E+00
      5.2125000000    0.00000000E+00    0.00000000E+00    0.00000000E+00
      5.2375000000    0.00000000E+00    0.00000000E+00    0.00000000E+00
      5.2625000000    0.00000000E+00    0.00000000E+00    0.00000000E+00
      5.2875000000    0.00000000E+00    0.00000000E+00    0.00000000E+00
      5.3125000000    0.00000000E+00    0.00000000E+00    0.00000000E+00
      5.3375000000    0.00000000E+00    0.00000000E+00    0.00000000E+00
      5.3625000000    0.00000000E+00    0.00000000E+00    0.00000000E+00
      5.3875000000    0.00000000E+00    0.00000000E+00    0.00000000E+00
      5.4125000000    0.00000000E+00    0.00000000E+00    0.00000000E+00
      5.4375000000    0.00000000E+00    0.00000000E+00    0.00000000E+00
      5.4625000000    0.00000000E+00    0.00000000E+00    0.00000000E+00
      5.4875000000    0.00000000E+00    0.00000000E+00    0.00000000E+00
      5.5125000000    0.00000000E+00    0.00000000E+00    0.00000000E+00
      5.5375000000    0.00000000E+00    0.00000000E+00    0.00000000E+00
      5.5625000000    0.00000000E+00    0.00000000E+00    0.00000000E+00
      5.5875000000    0.00000000E+00    0.00000000E+00    0.00000000E+00
      5.6125000000    0.00000000E+00    0.00000000E+00    0.00000000E+00
      5.6375000000    0.00000000E+00    0.00000000E+00    0.00000000E+00
      5.6625000000    0.00000000E+00    0.00000000E+00    0.00000000E+00
      5.6875000000    0.00000000E+00    0.00000000E+00    0.00000000E+00
      5.7125000000    0.00000000E+00    0.00000000E+00    0.00000000E+00
      5.7375000000    0.00000000E+00    0.00000000E+00    0.00000000E+00
      5.7625000000    0.00000000E+00    0.00000000E+00    0.00000000E+00
      5.7875000000    0.00000000E+00    0.00000000E+00    0.00000000E+00
      5.8125000000    0.00000000E+00    0.00000000E+00    0.00000000E+00
      5.8375000000    0.00000000E+00    0.00000000E+00    0.00000000E+00
      5.8625000000    0.00000000E+00    0.00000000E+00    0.00000000E+00
      5.8875000000    0.00000000E+00    0.00000000E+00    0.00000000E+00
      5.9125000000    0.00000000E+00    0.00000000E+00    0.00000000E+00
      5.9375000000    0.00000000E+00    0.00000000E+00    0.00000000E+00
      5.9625000000    0.00000000E+00    0.00000000E+00    0.00000000E+00
      5.9875000000    0.00000000E+00    0.00000000E+00    0.00000000E+00
      6.0125000000    0.00000000E+00    0.00000000E+00    0.00000000E+00
      6.0375000000    0.00000000E+00    0.00000000E+00    0.00000000E+00
      6.0625000000    0.00000000E+00    0.00000000E+00    0.00000000E+00
      6.0875000000    0.00000000E+00    0.00000000E+00    0.00000000E+00
      6.1125000000    0.00000000E+00    0.00000000E+00    0.00000000E+00
      6.1375000000    0.00000000E+00    0.00000000E+00    0.00000000E+00
      6.1625000000    0.00000000E+00    0.00000000E+00    0.00000000E+00
      6.1875000000    0.00000000E+00    0.00000000E+00    0.00000000E+00
      6.2125000000    0.00000000E+00    0.00000000E+00    0.00000000E+00
      6.2375000000    0.00000000E+00    0.00000000E+00    0.00000000E+00
      6.2625000000    0.00000000E+00    0.00000000E+00    0.00000000E+00
      6.2875000000    0.00000000E+00    0.00000000E+00    0.00000000E+00
      6.3125000000    0.00000000E+00    0.00000000E+00    0.00000000E+00
      6.3375000000    0.00000000E+00    0.00000000E+00    0.00000000E+00
      6.3625000000    0.00000000E+00    0.00000000E+00    0.00000000E+00
      6.3875000000    0.00000000E+00    0.00000000E+00    0.00000000E+00
      6.4125000000    0.00000000E+00    0.00000000E+00    0.00000000E+00
      6.4375000000    0.00000000E+00    0.00000000E+00    0.00000000E+00
      6.4625000000    0.00000000E+00    0.00000000E+00    0.00000000E+00
      6.4875000000    0.00000000E+00    0.00000000E+00    0.00000000E+00
      6.5125000000    0.00000000E+00    0.00000000E+00    0.00000000E+00
      6.5375000000    0.00000000E+00    0.00000000E+00    0.00000000E+00
      6.5625000000    0.00000000E+00    0.00000000E+00    0.00000000E+00
      6.5875000000    0.00000000E+00    0.00000000E+00    0.00000000E+00
      6.6125000000    0.00000000E+00    0.00000000E+00    0.00000000E+00
      6.6375000000    0.00000000E+00    0.00000000E+00    0.00000000E+00
      6.6625000000    0.00000000E+00    0.00000000E+00    0.00000000E+00
      6.6875000000    0.00000000E+00    0.00000000E+00    0.00000000E+00
      6.7125000000    0.00000000E+00    0.00000000E+00    0.00000000E+00
      6.7375000000    0.00000000E+00    0.00000000E+00    0.00000000E+00
      6.7625000000    0.00000000E+00    0.00000000E+00    0.00000000E+00
      6.7875000000    0.00000000E+00    0.00000000E+00    0.00000000E+00
      6.8125000000    0.00000000E+00    0.00000000E+00    0.00000000E+00
      6.8375000000    0.00000000E+00    0.00000000E+00    0.00000000E+00
      6.8625000000    0.00000000E+00    0.00000000E+00    0.00000000E+00
      6.8875000000    0.00000000E+00    0.00000000E+00    0.00000000E+00
      6.9125000000    0.00000000E+00    0.00000000E+00    0.00000000E+00
      6.9375000000    0.00000000E+00    0.00000000E+00    0.00000000E+00
      6.9625000000    0.00000000E+00    0.00000000E+00    0.00000000E+00
      6.9875000000    0.00000000E+00    0.00000000E+00    0.00000000E+00
      7.0125000000    0.00000000E+00    0.00000000E+00    0.00000000E+00
      7.0375000000    0.00000000E+00    0.00000000E+00    0.00000000E+00
      7.0625000000    0.00000000E+00    0.00000000E+00    0.00000000E+00
      7.0875000000    0.00000000E+00    0.00000000E+00    0.00000000E+00
      7.1125000000    0.00000000E+00    0.00000000E+00    0.00000000E+00
      7.1375000000    0.00000000E+00    0.00000000E+00    0.00000000E+00
      7.1625000000    0.00000000E+00    0.00000000E+00    0.00000000E+00
      7.1875000000    0.00000000E+00    0.00000000E+00    0.00000000E+00
      7.2125000000    0.00000000E+00    0.00000000E+00    0.00000000E+00
      7.2375000000    0.00000000E+00    0.00000000E+00    0.00000000E+00
      7.2625000000    0.00000000E+00    0.00000000E+00    0.00000000E+00
      7.2875000000    0.00000000E+00    0.00000000E+00    0.00000000E+00
      7.3125000000    0.00000000E+00    0.00000000E+00    0.00000000E+00
      7.3375000000    0.00000000E+00    0.00000000E+00    0.00000000E+00
      7.3625000000    0.00000000E+00    0.00000000E+00    0.00000000E+00
      7.3875000000    0.00000000E+00    0.00000000E+00    0.00000000E+00
      7.4125000000    0.00000000E+00    0.00000000E+00    0.00000000E+00
      7.4375000000    0.00000000E+00    0.00000000E+00    0.00000000E+00
      7.4625000000    0.00000000E+00    0.00000000E+00    0.00000000E+00
      7.4875000000    0.00000000E+00    0.00000000E+00    0.00000000E+00
      7.5125000000    0.00000000E+00    0.00000000E+00    0.00000000E+00
      7.5375000000    0.00000000E+00    0.00000000E+00    0.00000000E+00
      7.5625000000    0.00000000E+00    0.00000000E+00    0.00000000E+00
      7.5875000000    0.00000000E+00    0.00000000E+00    0.00000000E+00
      7.6125000000    0.00000000E+00    0.00000000E+00    0.00000000E+00
      7.6375000000    0.00000000E+00    0.00000000E+00    0.00000000E+00
      7.6625000000    0.00000000E+00    0.00000000E+00    0.00000000E+00
      7.6875000000    0.00000000E+00    0.00000000E+00    0.00000000E+00
      7.7125000000    0.00000000E+00    0.00000000E+00    0.00000000E+00
      7.7375000000    0.00000000E+00    0.00000000E+00    0.00000000E+00
      7.7625000000    0.00000000E+00    0.00000000E+00    0.00000000E+00
      7.7875000000    0.00000000E+00    0.00000000E+00    0.00000000E+00
      7.8125000000    0.00000000E+00    0.00000000E+00    0.00000000E+00
      7.8375000000    0.00000000E+00    0.00000000E+00    0.00000000E+00
      7.8625000000    0.00000000E+00    0.00000000E+00    0.00000000E+00
      7.8875000000    0.00000000E+00    0.00000000E+00    0.00000000E+00
      7.9125000000    0.00000000E+00    0.00000000E+00    0.00000000E+00
      7.9375000000    0.00000000E+00    0.00000000E+00    0.00000000E+00
      7.9625000000    0.00000000E+00    0.00000000E+00    0.00000000E+00
      7.9875000000    0.00000000E+00    0.00000000E+00    0.00000000E+00
      8.0125000000    0.00000000E+00    0.00000000E+00    0.00000000E+00
      8.0375000000    0.00000000E+00    0.00000000E+00    0.00000000E+00
      8.0625000000    0.00000000E+00    0.00000000E+00    0.00000000E+00
      8.0875000000    0.00000000E+00    0.00000000E+00    0.00000000E+00
      8.1125000000    0.00000000E+00    0.00000000E+00    0.00000000E+00
      8.1375000000    0.00000000E+00    0.00000000E+00    0.00000000E+00
      8.1625000000    0.00000000E+00    0.00000000E+00    0.00000000E+00
      8.1875000000    0.00000000E+00    0.00000000E+00    0.00000000E+00
      8.2125000000    0.00000000E+00    0.00000000E+00    0.00000000E+00
      8.2375000000    0.00000000E+00    0.00000000E+00    0.00000000E+00
      8.2625000000    0.00000000E+00    0.00000000E+00    0.00000000E+00
      8.2875000000    0.00000000E+00    0.00000000E+00    0.00000000E+00
      8.3125000000    0.00000000E+00    0.00000000E+00    0.00000000E+00
      8.3375000000    0.00000000E+00    0.00000000E+00    0.00000000E+00
      8.3625000000    0.00000000E+00    0.00000000E+00    0.00000000E+00
      8.3875000000    0.00000000E+00    0.00000000E+00    0.00000000E+00
      8.4125000000    0.00000000E+00    0.00000000E+00    0.00000000E+00
      8.4375000000    0.00000000E+00    0.00000000E+00    0.00000000E+00
      8.4625000000    0.00000000E+00    0.00000000E+00    0.00000000E+00
      8.4875000000    0.00000000E+00    0.00000000E+00    0.00000000E+00
      8.5125000000    0.00000000E+00    0.00000000E+00    0.00000000E+00
      8.5375000000    0.00000000E+00    0.00000000E+00    0.00000000E+00
      8.5625000000    0.00000000E+00    0.00000000E+00    0.00000000E+00
      8.5875000000    0.00000000E+00    0.00000000E+00    0.00000000E+00
      8.6125000000    0.00000000E+00    0.00000000E+00    0.00000000E+00
      8.6375000000    0.00000000E+00    0.00000000E+00    0.00000000E+00
      8.6625000000    0.00000000E+00    0.00000000E+00    0.00000000E+00
      8.6875000000    0.00000000E+00    0.00000000E+00    0.00000000E+00
      8.7125000000    0.00000000E+00    0.00000000E+00    0.00000000E+00
      8.7375000000    0.00000000E+00    0.00000000E+00    0.00000000E+00
      8.7625000000    0.00000000E+00    0.00000000E+00    0.00000000E+00
      8.7875000000    0.00000000E+00    0.00000000E+00    0.00000000E+00
      8.8125000000    0.00000000E+00    0.00000000E+00    0.00000000E+00
      8.8375000000    0.00000000E+00    0.00000000E+00    0.00000000E+00
      8.8625000000    0.00000000E+00    0.00000000E+00    0.00000000E+00
      8.8875000000    0.00000000E+00    0.00000000E+00    0.00000000E+00
      8.9125000000    0.00000000E+00    0.00000000E+00    0.00000000E+00
      8.9375000000    0.00000000E+00    0.00000000E+00    0.00000000E+00
      8.9625000000    0.00000000E+00    0.00000000E+00    0.00000000E+00
      8.9875000000    0.00000000E+00    0.00000000E+00    0.00000000E+00
      9.0125000000    0.00000000E+00    0.00000000E+00    0.00000000E+00
      9.0375000000    0.00000000E+00    0.00000000E+00    0.00000000E+00
      9.0625000000    0.00000000E+00    0.00000000E+00    0.00000000E+00
      9.0875000000    0.00000000E+00    0.00000000E+00    0.00000000E+00
      9.1125000000    0.00000000E+00    0.00000000E+00    0.00000000E+00
      9.1375000000    0.00000000E+00    0.00000000E+00    0.00000000E+00
      9.1625000000    0.00000000E+00    0.00000000E+00    0.00000000E+00
      9.1875000000    0.00000000E+00    0.00000000E+00    0.00000000E+00
      9.2125000000    0.00000000E+00    0.00000000E+00    0.00000000E+00
      9.2375000000    0.00000000E+00    0.00000000E+00    0.00000000E+00
      9.2625000000    0.00000000E+00    0.00000000E+00    0.00000000E+00
      9.2875000000    0.00000000E+00    0.00000000E+00    0.00000000E+00
      9.3125000000    0.00000000E+00    0.00000000E+00    0.00000000E+00
      9.3375000000    0.00000000E+00    0.00000000E+00    0.00000000E+00
      9.3625000000    0.00000000E+00    0.00000000E+00    0.00000000E+00
      9.3875000000    0.00000000E+00    0.00000000E+00    0.00000000E+00
      9.4125000000    0.00000000E+00    0.00000000E+00    0.00000000E+00
      9.4375000000    0.00000000E+00    0.00000000E+00    0.00000000E+00
      9.4625000000    0.00000000E+00    0.00000000E+00    0.00000000E+00
      9.4875000000    0.00000000E+00    0.00000000E+00    0.00000000E+00
      9.5125000000    0.00000000E+00    0.00000000E+00    0.00000000E+00
      9.5375000000    0.00000000E+00    0.00000000E+00    0.00000000E+00
      9.5625000000    0.00000000E+00    0.00000000E+00    0.00000000E+00
      9.5875000000    0.00000000E+00    0.00000000E+00    0.00000000E+00
      9.6125000000    0.00000000E+00    0.00000000E+00    0.00000000E+00
      9.6375000000    0.00000000E+00    0.00000000E+00    0.00000000E+00
      9.6625000000    0.00000000E+00    0.00000000E+00    0.00000000E+00
      9.6875000000    0.00000000E+00    0.00000000E+00    0.00000000E+00
      9.7125000000    0.00000000E+00    0.00000000E+00    0.00000000E+00
      9.7375000000    0.00000000E+00    0.00000000E+00    0.00000000E+00
      9.7625000000    0.00000000E+00    0.00000000E+00    0.00000000E+00
      9.7875000000    0.00000000E+00    0.00000000E+00    0.00000000E+00
      9.8125000000    0.00000000E+00    0.00000000E+00    0.00000000E+00
      9.8375000000    0.00000000E+00    0.00000000E+00    0.00000000E+00
      9.8625000000    0.00000000E+00    0.00000000E+00    0.00000000E+00
      9.8875000000    0.00000000E+00    0.00000000E+00    0.00000000E+00
      9.9125000000    0.00000000E+00    0.00000000E+00    0.00000000E+00
      9.9375000000    0.00000000E+00    0.00000000E+00    0.00000000E+00
      9.9625000000    0.00000000E+00    0.00000000E+00    0.00000000E+00
      9.9875000000    0.00000000E+00    0.00000000E+00    0.00000000E+00
