# Supplementary material for: Thermal dependence of the hydrated proton and optimal proton transfer in the protonated water hexamer
Source: Nat Commun. 2023 Oct 30;14:6930. doi: 10.1038/s41467-023-42366-4 (PMC10616126; doi:10.1038/s41467-023-42366-4)
Supplement: Supplementary file 4 — Source Data [file 41467_2023_42366_MOESM4_ESM.zip › NCOMMS-22-51229C Source Data/SourceData/fig_2/grr_OO_classical_paper.gpl]

set term postscript color enhanced 20
set output 'grr_OO_classical_paper.ps'

set encoding iso_8859_1

a0=0.5291772109


set key top right

set xlabel "O_1O_2 distance ({\305})"
set ylabel "g_{O_1O_2}(r) (1/{\305}^3)

delta=0.025*a0

integral_loc(x,y) = ((x+delta*0.5)**3-(x-delta*0.5)**3) * y * x
norm_loc(x,y) = ((x+delta*0.5)**3-(x-delta*0.5)**3) * y


integral_50=0.
norm_50=0.
integral_100=0.
norm_100=0.
integral_200=0.
norm_200=0.
integral_250=0.
norm_250=0.
integral_300=0.
norm_300=0.
integral_350=0.
norm_350=0.
integral_400=0.
norm_400=0.

ymax=0.2

set xrange [4.2*a0:5.0*a0] 
set yrange [0:ymax]

set format y "%.2f"
set ytics 0.02,0.02

set multiplot

p 'gOOc100.out' u ($1*a0):(integral_100=integral_100+integral_loc($1*a0,$2/a0**3),norm_100=norm_100+norm_loc($1*a0,$2/a0**3),$2/a0**3):($3/a0**3) ti "100K" w lp lw 5 lc rgb "blue", \
 'gOOc200.out' u ($1*a0):(integral_200=integral_200+integral_loc($1*a0,$2/a0**3),norm_200=norm_200+norm_loc($1*a0,$2/a0**3),$2/a0**3):($3/a0**3) ti "200K" w lp lw 5 lc rgb "web-green", \
 'gOOc250.out' u ($1*a0):(integral_250=integral_250+integral_loc($1*a0,$2/a0**3),norm_250=norm_250+norm_loc($1*a0,$2/a0**3),$2/a0**3):($3/a0**3) ti "250K" w lp lw 5 lc rgb "orange", \
 'gOOc300.out' u ($1*a0):(integral_300=integral_300+integral_loc($1*a0,$2/a0**3),norm_300=norm_300+norm_loc($1*a0,$2/a0**3),$2/a0**3):($3/a0**3) ti "300K" w lp lw 5 lc rgb "red", \
 'gOOc350.out' u ($1*a0):(integral_350=integral_350+integral_loc($1*a0,$2/a0**3),norm_350=norm_350+norm_loc($1*a0,$2/a0**3),$2/a0**3):($3/a0**3) ti "350K" w lp lw 5 lc rgb "brown"

#Rav_50=integral_50/norm_50
Rav_100=integral_100/norm_100
Rav_200=integral_200/norm_200
Rav_250=integral_250/norm_250
Rav_300=integral_300/norm_300
Rav_350=integral_350/norm_350
#Rav_400=integral_400/norm_400

#set arrow from Rav_50, 0 to Rav_50,ymax nohead dt 2 lw 2 lc rgb "red"
set arrow from Rav_100, 0 to Rav_100,ymax nohead dt 2 lw 2 lc rgb "blue"
set arrow from Rav_200, 0 to Rav_200,ymax nohead dt 2 lw 2 lc rgb "web-green"
set arrow from Rav_250, 0 to Rav_250,ymax nohead dt 2 lw 2 lc rgb "orange"
set arrow from Rav_300, 0 to Rav_300,ymax nohead dt 2 lw 2 lc rgb "red"
set arrow from Rav_350, 0 to Rav_350,ymax nohead dt 2 lw 2 lc rgb "brown"
#set arrow from Rav_400+0.001, 0 to Rav_400+0.001,ymax nohead dt 2 lw 2 lc rgb "brown"  

set arrow from 2.3930, 0 to 2.3930,ymax nohead lw 1

p 'gOOc100.out' u ($1*a0):($2/a0**3):($3/a0**3) ti "" w e lw 5 lc rgb "blue", \
 'gOOc200.out' u ($1*a0):($2/a0**3):($3/a0**3) ti "" w e lw 5 lc rgb "web-green", \
 'gOOc250.out' u ($1*a0):($2/a0**3):($3/a0**3) ti "" w e lw 5 lc rgb "orange", \
 'gOOc300.out' u ($1*a0):($2/a0**3):($3/a0**3) ti "" w e lw 5 lc rgb "red", \
 'gOOc350.out' u ($1*a0):($2/a0**3):($3/a0**3) ti "" w e lw 5 lc rgb "brown"


unset multiplot

#print "R 50 =",integral_50/norm_50
print "R 100 =",integral_100/norm_100
print "R 200 =",integral_200/norm_200
print "R 250 =",integral_250/norm_250
print "R 300 =",integral_300/norm_300
print "R 350 =",integral_350/norm_350
#print "R 400 =",integral_400/norm_400
