# Supplementary material for: Thermal dependence of the hydrated proton and optimal proton transfer in the protonated water hexamer
Source: Nat Commun. 2023 Oct 30;14:6930. doi: 10.1038/s41467-023-42366-4 (PMC10616126; doi:10.1038/s41467-023-42366-4)
Supplement: Supplementary file 4 — Source Data [file 41467_2023_42366_MOESM4_ESM.zip › NCOMMS-22-51229C Source Data/SourceData/fig_5/cumulative_instanton_freq_distribution_all_paper.gpl]

set term postscript color enhanced 20
set output 'cumulative_instanton_freq_distribution_all_paper.ps'

# threshold resolution for 128 beads: 0.78125

set encoding iso_8859_1

set key top left

a0=0.529177210903

max=2.55 #max value
min=2.25 #min value

set style fill solid 0.5 # fill style

ymax=0.025

set xrange [min:max]
set yrange [0:ymax]

set arrow from 2.38,0 to 2.38,ymax nohead lw 1 dt 2

set xlabel "O_1O_2 distance ({\305})"
set ylabel "cumulative instanton frequency distribution (1/fs)"

set format y "%.3f"

dx=4.2944023090456032-4.2660564192169188

int50=0.
int100=0.
int150=0.
int200=0.
int250=0.
int300=0.
int350=0.
int400=0.

p 'instanton_distribution_050.dat' u (int50=int50+$4*dx, $1*a0):(int50) ti "50 K" smooth freq with lines lw 3 lc rgb "navy", \
'instanton_distribution_100.dat' u (int100=int100+$4*dx, $1*a0):(int100) ti "100 K" smooth freq with lines lw 3 lc rgb "blue", \
'instanton_distribution_150.dat' u (int150=int150+$4*dx, $1*a0):(int150) ti "150 K" smooth freq with lines lw 3 lc rgb "dark-green", \
'instanton_distribution_200.dat' u (int200=int200+$4*dx, $1*a0):(int200) ti "200 K" smooth freq with lines lw 3 lc rgb "web-green", \
'instanton_distribution_250.dat' u (int250=int250+$4*dx, $1*a0):(int250) ti "250 K" smooth freq with lines lw 3 lc rgb "orange", \
'instanton_distribution_300.dat' u (int300=int300+$4*dx, $1*a0):(int300) ti "300 K" smooth freq with lines lw 3 lc rgb "red", \
'instanton_distribution_350.dat' u (int350=int350+$4*dx, $1*a0):(int350) ti "350 K" smooth freq with lines lw 3 lc rgb "brown"
#'400K/path/instanton_distribution.dat' u (int400=int400+$4*dx, $1*a0):(int400) ti "400 K" smooth freq with lines lw 3 lc rgb "brown"

print 'T=50K, proton hopping frequency = ',int50
print 'T=100K, proton hopping frequency = ',int100
print 'T=150K, proton hopping frequency = ',int150
print 'T=200K, proton hopping frequency = ',int200
print 'T=250K, proton hopping frequency = ',int250
print 'T=300K, proton hopping frequency = ',int300
print 'T=350K, proton hopping frequency = ',int350
print 'T=400K, proton hopping frequency = ',int400

show label
