# Supplementary material for: Thermal dependence of the hydrated proton and optimal proton transfer in the protonated water hexamer
Source: Nat Commun. 2023 Oct 30;14:6930. doi: 10.1038/s41467-023-42366-4 (PMC10616126; doi:10.1038/s41467-023-42366-4)
Supplement: Supplementary file 4 — Source Data [file 41467_2023_42366_MOESM4_ESM.zip › NCOMMS-22-51229C Source Data/SourceData/fig_5/hopping_frequency.txt]

# T(K)  hopping_freq   hopping_freq(<2.38A)   
50  0.0150501672240805  0.00104869338472877  
100 0.0110953548980532  0.00128391844243448
150 0.0139062221429847  0.00267427348903552
200 0.0167419285472924  0.00417780235308581
250 0.0212863834058217  0.0092840414854468
300 0.0207943818687586  0.00715946919604189
350 0.0145491914111096  0.00546270755584411
400 0.0126378876053159  0.00421262920177198
