# Supplementary material for: Thermal dependence of the hydrated proton and optimal proton transfer in the protonated water hexamer
Source: Nat Commun. 2023 Oct 30;14:6930. doi: 10.1038/s41467-023-42366-4 (PMC10616126; doi:10.1038/s41467-023-42366-4)
Supplement: Supplementary file 4 — Source Data [file 41467_2023_42366_MOESM4_ESM.zip › NCOMMS-22-51229C Source Data/SourceData/fig_5/hopping_frequency_vs_T_paper2.gpl]

set size 0.7,1
set term postscript color enhanced 20
set output 'hopping_frequency_vs_T_paper2.ps'

set lmargin screen 0.15
set rmargin screen 0.67

set encoding iso_8859_1

#set key left top reverse Left
set key right top

a0=0.5291772109

Tmax=420
#Tmax=350

ymin=0.
ymax=0.025

set xrange [0:Tmax] 
set yrange [ymin:ymax]

set format y "%.3f"

set ylabel "proton hopping frequency (1/fs)" offset screen 0.007
set xlabel "T (K)

#set arrow from 0,2.3930 to Tmax,2.3930 nohead dt 2 lw 2  

p  'hopping_frequency.txt' u 1:2 ti "full contribution" w lp lw 5 lc rgb "dark-pink", \
'hopping_frequency.txt' u 1:3 ti "short Zundel events" w lp lw 5 lc rgb "gray"
#'classical/dOO_vs_T.txt' u 1:2 ti "classical" w lp lw 5 lc rgb "web-green", \
