# Supplementary material for: Thermal dependence of the hydrated proton and optimal proton transfer in the protonated water hexamer
Source: Nat Commun. 2023 Oct 30;14:6930. doi: 10.1038/s41467-023-42366-4 (PMC10616126; doi:10.1038/s41467-023-42366-4)
Supplement: Supplementary file 4 — Source Data [file 41467_2023_42366_MOESM4_ESM.zip › NCOMMS-22-51229C Source Data/SourceData/fig_5/instanton_distribution_050.dat]

 # chosen instanton imbalance level (in %)   0.0000000000000000     
 # total number of instanton events         531
   4.2660564192169188        0.0000000000000000        0.0000000000000000        0.0000000000000000        0.0000000000000000     
   4.2944023090456032        0.0000000000000000        0.0000000000000000        0.0000000000000000        0.0000000000000000     
   4.3227481988742866        0.0000000000000000        0.0000000000000000        0.0000000000000000        0.0000000000000000     
   4.3510940887029710        0.0000000000000000        0.0000000000000000        0.0000000000000000        0.0000000000000000     
   4.3794399785316545        0.0000000000000000        0.0000000000000000        0.0000000000000000        0.0000000000000000     
   4.4077858683603379        0.0000000000000000        0.0000000000000000        0.0000000000000000        0.0000000000000000     
   4.4361317581890223        0.0000000000000000        0.0000000000000000        0.0000000000000000        0.0000000000000000     
   4.4644776480177057        0.0000000000000000        0.0000000000000000        0.0000000000000000        0.0000000000000000     
   4.4928235378463901        2.4581993989956037       0.61389138649470254        3.6996312025017450E-002   9.2391680241677623E-003
   4.5211694276750736        7.2417225537978602       0.82859785904872396       0.10898913542505141        1.2470536340198186E-002
   4.5495153175037579        10.098548882360319       0.84875135811456703       0.15198484940007170        1.2773849871289470E-002
   4.5778612073324414        9.3677328448210844       0.91807557619235836       0.14098594582506649        1.3817190946038839E-002
   4.6062070971611258        4.7170853332077805       0.72867618236083254        7.0992923075033493E-002   1.0966698396734939E-002
   4.6345529869898092        1.1294429671060884       0.36760650266988570        1.6998305525008018E-002   5.5325393378410888E-003
   4.6628988768184936       0.26575128637790313       0.15874933369197194        3.9996013000018864E-003   2.3892040187754975E-003
   4.6912447666471770        0.0000000000000000        0.0000000000000000        0.0000000000000000        0.0000000000000000     
   4.7195906564758605        0.0000000000000000        0.0000000000000000        0.0000000000000000        0.0000000000000000     
   4.7479365463045449        0.0000000000000000        0.0000000000000000        0.0000000000000000        0.0000000000000000     
   4.7762824361332283        0.0000000000000000        0.0000000000000000        0.0000000000000000        0.0000000000000000     
   4.8046283259619127        0.0000000000000000        0.0000000000000000        0.0000000000000000        0.0000000000000000     
