# Supplementary material for: Thermal dependence of the hydrated proton and optimal proton transfer in the protonated water hexamer
Source: Nat Commun. 2023 Oct 30;14:6930. doi: 10.1038/s41467-023-42366-4 (PMC10616126; doi:10.1038/s41467-023-42366-4)
Supplement: Supplementary file 4 — Source Data [file 41467_2023_42366_MOESM4_ESM.zip › NCOMMS-22-51229C Source Data/SourceData/fig_5/instanton_distribution_200.dat]

 # chosen instanton imbalance level (in %)   0.0000000000000000     
 # total number of instanton events         545
   4.2660564192169188        0.0000000000000000        0.0000000000000000        0.0000000000000000        0.0000000000000000     
   4.2944023090456032        0.0000000000000000        0.0000000000000000        0.0000000000000000        0.0000000000000000     
   4.3227481988742866        0.0000000000000000        0.0000000000000000        0.0000000000000000        0.0000000000000000     
   4.3510940887029710        0.0000000000000000        0.0000000000000000        0.0000000000000000        0.0000000000000000     
   4.3794399785316545       0.19419348587155949       0.14299038409875414        3.2511734648112290E-003   2.3939347935311955E-003
   4.4077858683603379       0.64731161957186500       0.24475139349918576        1.0837244882704097E-002   4.0976103418135425E-003
   4.4361317581890223        1.5535478869724759       0.33432831098631011        2.6009387718489832E-002   5.5973006938696600E-003
   4.4644776480177057        2.7187088022018329       0.46273433151775195        4.5516428507357203E-002   7.7470651146491834E-003
   4.4928235378463901        3.6896762315596305       0.58304644217221813        6.1772295831413353E-002   9.7613218746001578E-003
   4.5211694276750736        6.1494603859327173       0.68637984554419107       0.10295382638568892        1.1491322330402242E-002
   4.5495153175037579        5.5021487663608522       0.60457478075100402        9.2116581502984823E-002   1.0121747780828102E-002
   4.5778612073324414        4.7253748228746142       0.70407021539337933        7.9111887643739900E-002   1.1787493238392522E-002
   4.6062070971611258        4.4664501750458685       0.65238630988935120        7.4776989690658269E-002   1.0922204985399087E-002
   4.6345529869898092        2.7834399641590193       0.53654169607905577        4.6600152995627614E-002   8.9827427383984727E-003
   4.6628988768184936        1.9419348587155949       0.43858602203081309        3.2511734648112287E-002   7.3427758426809564E-003
   4.6912447666471770       0.51784929565749205       0.19319196560078536        8.6697959061632791E-003   3.2344060839992637E-003
   4.7195906564758605       0.38838697174311898       0.17617590805840555        6.5023469296224580E-003   2.9495244644681300E-003
   4.7479365463045449        0.0000000000000000        0.0000000000000000        0.0000000000000000        0.0000000000000000     
   4.7762824361332283        0.0000000000000000        0.0000000000000000        0.0000000000000000        0.0000000000000000     
   4.8046283259619127        0.0000000000000000        0.0000000000000000        0.0000000000000000        0.0000000000000000     
