# Supplementary material for: Thermal dependence of the hydrated proton and optimal proton transfer in the protonated water hexamer
Source: Nat Commun. 2023 Oct 30;14:6930. doi: 10.1038/s41467-023-42366-4 (PMC10616126; doi:10.1038/s41467-023-42366-4)
Supplement: Supplementary file 4 — Source Data [file 41467_2023_42366_MOESM4_ESM.zip › NCOMMS-22-51229C Source Data/SourceData/fig_5/instanton_distribution_250.dat]

 # chosen instanton imbalance level (in %)   0.0000000000000000     
 # total number of instanton events         509
   4.2660564192169188        0.0000000000000000        0.0000000000000000        0.0000000000000000        0.0000000000000000     
   4.2944023090456032        0.0000000000000000        0.0000000000000000        0.0000000000000000        0.0000000000000000     
   4.3227481988742866        0.0000000000000000        0.0000000000000000        0.0000000000000000        0.0000000000000000     
   4.3510940887029710       0.20792819214145364       0.15357936546085049        4.4260392188022711E-003   3.2691492564224196E-003
   4.3794399785316545       0.90102216594629914       0.29403853249071976        1.9179503281476506E-002   6.2590169386825181E-003
   4.4077858683603379        1.8020443318925983       0.42375201012961883        3.8359006562953012E-002   9.0201477566065561E-003
   4.4361317581890223        2.1485913187950212       0.51445130730678357        4.5735738594290136E-002   1.0950807770958214E-002
   4.4644776480177057        4.5744202271119807       0.72815121575900887        9.7372862813649971E-002   1.5499705956061203E-002
   4.4928235378463901        5.7526799825802177       0.64762988382170583       0.12245375172019617        1.3785698012096363E-002
   4.5211694276750736        5.4061329956777948       0.72195348248794866       0.11507701968885904        1.5367778629406401E-002
   4.5495153175037579        4.0199450480681040       0.69898793567988859        8.5570091563510572E-002   1.4878925194925697E-002
   4.5778612073324414        3.7427074585461662       0.65118382759355131        7.9668705938440887E-002   1.3861348621826596E-002
   4.6062070971611258        2.2179007161755058       0.47368295635108770        4.7211085000557561E-002   1.0082997021692190E-002
   4.6345529869898092        1.7327349345121139       0.51730075259909425        3.6883660156685594E-002   1.1011462155944250E-002
   4.6628988768184936        1.3168785502292064       0.49457542133074756        2.8031581719081048E-002   1.0527722041541924E-002
   4.6912447666471770       0.62378457642436103       0.28327116162763172        1.3278117656406815E-002   6.0298185542181559E-003
   4.7195906564758605       0.55447517904387644       0.37563590453216517        1.1802771250139390E-002   7.9959298848641704E-003
   4.7479365463045449       0.13861879476096911        9.9697445163972387E-002   2.9506928125348475E-003   2.1221980423411649E-003
   4.7762824361332283       0.13861879476096911        9.9697445163972387E-002   2.9506928125348475E-003   2.1221980423411649E-003
   4.8046283259619127        0.0000000000000000        0.0000000000000000        0.0000000000000000        0.0000000000000000     
