# Supplementary material for: Thermal dependence of the hydrated proton and optimal proton transfer in the protonated water hexamer
Source: Nat Commun. 2023 Oct 30;14:6930. doi: 10.1038/s41467-023-42366-4 (PMC10616126; doi:10.1038/s41467-023-42366-4)
Supplement: Supplementary file 4 — Source Data [file 41467_2023_42366_MOESM4_ESM.zip › NCOMMS-22-51229C Source Data/SourceData/fig_5/instanton_distribution_300.dat]

 # chosen instanton imbalance level (in %)   0.0000000000000000     
 # total number of instanton events         456
   4.2660564192169188        0.0000000000000000        0.0000000000000000        0.0000000000000000        0.0000000000000000     
   4.2944023090456032        0.0000000000000000        0.0000000000000000        0.0000000000000000        0.0000000000000000     
   4.3227481988742866        7.7365094883040872E-002   7.7020482502207957E-002   1.6087593263106681E-003   1.6015933248669264E-003
   4.3510940887029710       0.38682547441520437       0.16431863727196280        8.0437966315533415E-003   3.4169044915871695E-003
   4.3794399785316545       0.61892075906432698       0.22833991714375071        1.2870074610485345E-002   4.7481874329677737E-003
   4.4077858683603379       0.92838113859649052       0.31960930566375895        1.9305111915728018E-002   6.6460779507808874E-003
   4.4361317581890223        2.0114924669590626       0.51566413544301892        4.1827742484077370E-002   1.0722916948425219E-002
   4.4644776480177057        4.2550802185672474       0.69072391670320155        8.8481762947086734E-002   1.4363176889810748E-002
   4.4928235378463901        3.8682547441520438       0.53867443905904588        8.0437966315533405E-002   1.1201401988732953E-002
   4.5211694276750736        4.8740009776315745       0.60305086550346176       0.10135183755757209        1.2540069983564167E-002
   4.5495153175037579        4.1003500288011665       0.61024230280460678        8.5264244294465413E-002   1.2689611476989408E-002
   4.5778612073324414        4.2550802185672474       0.65465886359160219        8.8481762947086734E-002   1.3613226403291101E-002
   4.6062070971611258        3.9456198390350843       0.59290810504477276        8.2046725641844065E-002   1.2329157549382843E-002
   4.6345529869898092        2.9398736055555532       0.67144899961973459        6.1132854399805391E-002   1.3962366903488482E-002
   4.6628988768184936        1.1604764232456131       0.38205094966601949        2.4131389894660023E-002   7.9445133406769522E-003
   4.6912447666471770       0.46419056929824526       0.17777145368439481        9.6525559578640088E-003   3.6966474932775798E-003
   4.7195906564758605       0.92838113859649052       0.27908682798277751        1.9305111915728018E-002   5.8034380756143257E-003
   4.7479365463045449       0.30946037953216349       0.14877003548370168        6.4350373052426725E-003   3.0935809284768100E-003
   4.7762824361332283        7.7365094883040872E-002   7.7020482502207957E-002   1.6087593263106681E-003   1.6015933248669264E-003
   4.8046283259619127        7.7365094883040872E-002   7.7020482502207957E-002   1.6087593263106681E-003   1.6015933248669264E-003
