# Supplementary material for: Thermal dependence of the hydrated proton and optimal proton transfer in the protonated water hexamer
Source: Nat Commun. 2023 Oct 30;14:6930. doi: 10.1038/s41467-023-42366-4 (PMC10616126; doi:10.1038/s41467-023-42366-4)
Supplement: Supplementary file 4 — Source Data [file 41467_2023_42366_MOESM4_ESM.zip › NCOMMS-22-51229C Source Data/SourceData/fig_5/instanton_distribution_350.dat]

 # chosen instanton imbalance level (in %)   0.0000000000000000     
 # total number of instanton events         269
   4.2660564192169188       0.26229355588599729       0.26178865925636752        3.8161591504858707E-003   3.8088133127785638E-003
   4.2944023090456032        0.0000000000000000        0.0000000000000000        0.0000000000000000        0.0000000000000000     
   4.3227481988742866       0.39344033382899596       0.21778628612775464        5.7242387257288065E-003   3.1686143635873219E-003
   4.3510940887029710       0.13114677794299864       0.13089432962818376        1.9080795752429353E-003   1.9044066563892819E-003
   4.3794399785316545       0.52458711177199457       0.24616068287404708        7.6323183009717414E-003   3.5814388930238876E-003
   4.4077858683603379        1.8360548912019814       0.60712274730528348        2.6713114053401103E-002   8.8331450605831155E-003
   4.4361317581890223        2.3606420029739756       0.70530972406433223        3.4345432354372839E-002   1.0261686179528658E-002
   4.4644776480177057        4.0655501162329584       0.69809256244774565        5.9150466832531008E-002   1.0156682313724030E-002
   4.4928235378463901        3.6721097824039628       0.78880721306713431        5.3426228106802205E-002   1.1476507129377421E-002
   4.5211694276750736        3.9344033382899597       0.80761980717363158        5.7242387257288072E-002   1.1750215161972357E-002
   4.5495153175037579        4.8524307838909504       0.87017852541225749        7.0598944283988621E-002   1.2660393928059781E-002
   4.5778612073324414        3.4098162265179650       0.67116659814870561        4.9610068956316325E-002   9.7649313052085990E-003
   4.6062070971611258        3.5409630044609637       0.75473578804239205        5.1518148531559262E-002   1.0980795445043186E-002
   4.6345529869898092        3.0163758926889690       0.72386555581761969        4.3885830230587515E-002   1.0531658527499578E-002
   4.6628988768184936        1.1803210014869878       0.42160405996849504        1.7172716177186419E-002   6.1339981681824418E-003
   4.6912447666471770       0.91802744560099070       0.35740620497114139        1.3356557026700551E-002   5.1999712876433036E-003
   4.7195906564758605       0.78688066765799192       0.34430232375819259        1.1448477451457613E-002   5.0093204116476711E-003
   4.7479365463045449       0.26229355588599729       0.26178865925636752        3.8161591504858707E-003   3.8088133127785638E-003
   4.7762824361332283       0.13114677794299864       0.13089432962818376        1.9080795752429353E-003   1.9044066563892819E-003
   4.8046283259619127        0.0000000000000000        0.0000000000000000        0.0000000000000000        0.0000000000000000     
