# Supplementary material for: Thermal dependence of the hydrated proton and optimal proton transfer in the protonated water hexamer
Source: Nat Commun. 2023 Oct 30;14:6930. doi: 10.1038/s41467-023-42366-4 (PMC10616126; doi:10.1038/s41467-023-42366-4)
Supplement: Supplementary file 4 — Source Data [file 41467_2023_42366_MOESM4_ESM.zip › NCOMMS-22-51229C Source Data/SourceData/fig_5/instanton_distribution_all_paper2.gpl]

set term postscript color enhanced 20
set output 'instanton_distribution_all_paper2.ps'

# threshold resolution for 128 beads: 0.78125

set encoding iso_8859_1

set key top left

a0=0.529177210903

max=2.55 #max value
min=2.25 #min value

set style fill solid 0.5 # fill style

ymax=22.

set xrange [min:max]
set yrange [0:ymax]

set arrow from 2.38,0 to 2.38,ymax nohead lw 1 dt 2

#set xlabel "O_1O_2 distance ({\305})"
set ylabel "instanton distribution (1/{\305})"

set format y "%.0f"

set ytics 5,5
set xtics format ""
set xtics 2.25, 0.05
#set x2tics

p 'instanton_distribution_050.dat' u ($1*a0):($2/a0):($3/a0) ti "50 K" w e lw 3 ps 2 lc rgb "navy", \
'instanton_distribution_050.dat' u ($1*a0):($2/a0) ti "" w l lw 3 lc rgb "navy", \
'instanton_distribution_100.dat' u ($1*a0):($2/a0):($3/a0) ti "100 K" w e lw 3 ps 2 lc rgb "blue", \
'instanton_distribution_100.dat' u ($1*a0):($2/a0) ti "" w l lw 3 lc rgb "blue", \
'instanton_distribution_150.dat' u ($1*a0):($2/a0):($3/a0) ti "150 K" w e lw 3 ps 2 lc rgb "dark-green", \
'instanton_distribution_150.dat' u ($1*a0):($2/a0) ti "" w l lw 3 lc rgb "dark-green", \
'instanton_distribution_200.dat' u ($1*a0):($2/a0):($3/a0) ti "200 K" w e lw 3 ps 2 lc rgb "web-green", \
'instanton_distribution_200.dat' u ($1*a0):($2/a0) ti "" w l lw 3 lc rgb "web-green", \
'instanton_distribution_250.dat' u ($1*a0):($2/a0):($3/a0) ti "250 K" w e lw 3 ps 2 lc rgb "orange", \
'instanton_distribution_250.dat' u ($1*a0):($2/a0) ti "" w l lw 3 lc rgb "orange", \
'instanton_distribution_300.dat' u ($1*a0):($2/a0):($3/a0) ti "300 K" w e lw 3 ps 2 lc rgb "red", \
'instanton_distribution_300.dat' u ($1*a0):($2/a0) ti "" w l lw 3 lc rgb "red", \
'instanton_distribution_350.dat' u ($1*a0):($2/a0):($3/a0) ti "350 K" w e lw 3 ps 2 lc rgb "brown", \
'instanton_distribution_350.dat' u ($1*a0):($2/a0) ti "" w l lw 3 lc rgb "brown"
#'400K/path/instanton_distribution.dat' u ($1*a0):($2/a0):($3/a0) ti "400 K" w e lw 3 ps 2 lc rgb "brown", \
#'400K/path/instanton_distribution.dat' u ($1*a0):($2/a0) ti "" w l lw 3 lc rgb "brown"

show label
