# Supplementary material for: Thermal dependence of the hydrated proton and optimal proton transfer in the protonated water hexamer
Source: Nat Commun. 2023 Oct 30;14:6930. doi: 10.1038/s41467-023-42366-4 (PMC10616126; doi:10.1038/s41467-023-42366-4)
Supplement: Supplementary file 4 — Source Data [file 41467_2023_42366_MOESM4_ESM.zip › NCOMMS-22-51229C Source Data/SourceData/figSI_06/2Dgrr_2_q100.out]

 #  x, y, 2Dg(r), error, 2Dg(r) counts
      0.0174129353      0.0198019802    0.00000000E+00    0.00000000E+00    0.00000000E+00
      0.0522388060      0.0198019802    0.00000000E+00    0.00000000E+00    0.00000000E+00
      0.0870646766      0.0198019802    0.00000000E+00    0.00000000E+00    0.00000000E+00
      0.1218905473      0.0198019802    0.00000000E+00    0.00000000E+00    0.00000000E+00
      0.1567164179      0.0198019802    0.00000000E+00    0.00000000E+00    0.00000000E+00
      0.1915422886      0.0198019802    0.00000000E+00    0.00000000E+00    0.00000000E+00
      0.2263681592      0.0198019802    0.00000000E+00    0.00000000E+00    0.00000000E+00
      0.2611940299      0.0198019802    0.00000000E+00    0.00000000E+00    0.00000000E+00
      0.2960199005      0.0198019802    0.00000000E+00    0.00000000E+00    0.00000000E+00
      0.3308457711      0.0198019802    0.00000000E+00    0.00000000E+00    0.00000000E+00
      0.3656716418      0.0198019802    0.00000000E+00    0.00000000E+00    0.00000000E+00
      0.4004975124      0.0198019802    0.00000000E+00    0.00000000E+00    0.00000000E+00
      0.4353233831      0.0198019802    0.00000000E+00    0.00000000E+00    0.00000000E+00
      0.4701492537      0.0198019802    0.00000000E+00    0.00000000E+00    0.00000000E+00
      0.5049751244      0.0198019802    0.00000000E+00    0.00000000E+00    0.00000000E+00
      0.5398009950      0.0198019802    0.00000000E+00    0.00000000E+00    0.00000000E+00
      0.5746268657      0.0198019802    0.00000000E+00    0.00000000E+00    0.00000000E+00
      0.6094527363      0.0198019802    0.00000000E+00    0.00000000E+00    0.00000000E+00
      0.6442786070      0.0198019802    0.00000000E+00    0.00000000E+00    0.00000000E+00
      0.6791044776      0.0198019802    0.00000000E+00    0.00000000E+00    0.00000000E+00
      0.7139303483      0.0198019802    0.00000000E+00    0.00000000E+00    0.00000000E+00
      0.7487562189      0.0198019802    0.00000000E+00    0.00000000E+00    0.00000000E+00
      0.7835820896      0.0198019802    0.00000000E+00    0.00000000E+00    0.00000000E+00
      0.8184079602      0.0198019802    0.00000000E+00    0.00000000E+00    0.00000000E+00
      0.8532338308      0.0198019802    0.00000000E+00    0.00000000E+00    0.00000000E+00
      0.8880597015      0.0198019802    0.00000000E+00    0.00000000E+00    0.00000000E+00
      0.9228855721      0.0198019802    0.00000000E+00    0.00000000E+00    0.00000000E+00
      0.9577114428      0.0198019802    0.00000000E+00    0.00000000E+00    0.00000000E+00
      0.9925373134      0.0198019802    0.00000000E+00    0.00000000E+00    0.00000000E+00
      1.0273631841      0.0198019802    0.00000000E+00    0.00000000E+00    0.00000000E+00
      1.0621890547      0.0198019802    0.00000000E+00    0.00000000E+00    0.00000000E+00
      1.0970149254      0.0198019802    0.00000000E+00    0.00000000E+00    0.00000000E+00
      1.1318407960      0.0198019802    0.00000000E+00    0.00000000E+00    0.00000000E+00
      1.1666666667      0.0198019802    0.00000000E+00    0.00000000E+00    0.00000000E+00
      1.2014925373      0.0198019802    0.00000000E+00    0.00000000E+00    0.00000000E+00
      1.2363184080      0.0198019802    0.00000000E+00    0.00000000E+00    0.00000000E+00
      1.2711442786      0.0198019802    0.00000000E+00    0.00000000E+00    0.00000000E+00
      1.3059701493      0.0198019802    0.00000000E+00    0.00000000E+00    0.00000000E+00
      1.3407960199      0.0198019802    0.00000000E+00    0.00000000E+00    0.00000000E+00
      1.3756218905      0.0198019802    0.00000000E+00    0.00000000E+00    0.00000000E+00
      1.4104477612      0.0198019802    0.00000000E+00    0.00000000E+00    0.00000000E+00
      1.4452736318      0.0198019802    0.00000000E+00    0.00000000E+00    0.00000000E+00
      1.4800995025      0.0198019802    0.00000000E+00    0.00000000E+00    0.00000000E+00
      1.5149253731      0.0198019802    0.00000000E+00    0.00000000E+00    0.00000000E+00
      1.5497512438      0.0198019802    0.00000000E+00    0.00000000E+00    0.00000000E+00
      1.5845771144      0.0198019802    0.00000000E+00    0.00000000E+00    0.00000000E+00
      1.6194029851      0.0198019802    0.00000000E+00    0.00000000E+00    0.00000000E+00
      1.6542288557      0.0198019802    0.00000000E+00    0.00000000E+00    0.00000000E+00
      1.6890547264      0.0198019802    0.00000000E+00    0.00000000E+00    0.00000000E+00
      1.7238805970      0.0198019802    0.00000000E+00    0.00000000E+00    0.00000000E+00
      1.7587064677      0.0198019802    0.00000000E+00    0.00000000E+00    0.00000000E+00
      1.7935323383      0.0198019802    0.00000000E+00    0.00000000E+00    0.00000000E+00
      1.8283582090      0.0198019802    0.00000000E+00    0.00000000E+00    0.00000000E+00
      1.8631840796      0.0198019802    0.00000000E+00    0.00000000E+00    0.00000000E+00
      1.8980099502      0.0198019802    0.00000000E+00    0.00000000E+00    0.00000000E+00
      1.9328358209      0.0198019802    0.00000000E+00    0.00000000E+00    0.00000000E+00
      1.9676616915      0.0198019802    0.00000000E+00    0.00000000E+00    0.00000000E+00
      2.0024875622      0.0198019802    0.00000000E+00    0.00000000E+00    0.00000000E+00
      2.0373134328      0.0198019802    0.00000000E+00    0.00000000E+00    0.00000000E+00
      2.0721393035      0.0198019802    0.00000000E+00    0.00000000E+00    0.00000000E+00
      2.1069651741      0.0198019802    0.00000000E+00    0.00000000E+00    0.00000000E+00
      2.1417910448      0.0198019802    0.00000000E+00    0.00000000E+00    0.00000000E+00
      2.1766169154      0.0198019802    0.00000000E+00    0.00000000E+00    0.00000000E+00
      2.2114427861      0.0198019802    0.00000000E+00    0.00000000E+00    0.00000000E+00
      2.2462686567      0.0198019802    0.00000000E+00    0.00000000E+00    0.00000000E+00
      2.2810945274      0.0198019802    0.00000000E+00    0.00000000E+00    0.00000000E+00
      2.3159203980      0.0198019802    0.00000000E+00    0.00000000E+00    0.00000000E+00
      2.3507462687      0.0198019802    0.00000000E+00    0.00000000E+00    0.00000000E+00
      2.3855721393      0.0198019802    0.00000000E+00    0.00000000E+00    0.00000000E+00
      2.4203980100      0.0198019802    0.00000000E+00    0.00000000E+00    0.00000000E+00
      2.4552238806      0.0198019802    0.00000000E+00    0.00000000E+00    0.00000000E+00
      2.4900497512      0.0198019802    0.00000000E+00    0.00000000E+00    0.00000000E+00
      2.5248756219      0.0198019802    0.00000000E+00    0.00000000E+00    0.00000000E+00
      2.5597014925      0.0198019802    0.00000000E+00    0.00000000E+00    0.00000000E+00
      2.5945273632      0.0198019802    0.00000000E+00    0.00000000E+00    0.00000000E+00
      2.6293532338      0.0198019802    0.00000000E+00    0.00000000E+00    0.00000000E+00
      2.6641791045      0.0198019802    0.00000000E+00    0.00000000E+00    0.00000000E+00
      2.6990049751      0.0198019802    0.00000000E+00    0.00000000E+00    0.00000000E+00
      2.7338308458      0.0198019802    0.00000000E+00    0.00000000E+00    0.00000000E+00
      2.7686567164      0.0198019802    0.00000000E+00    0.00000000E+00    0.00000000E+00
      2.8034825871      0.0198019802    0.00000000E+00    0.00000000E+00    0.00000000E+00
      2.8383084577      0.0198019802    0.00000000E+00    0.00000000E+00    0.00000000E+00
      2.8731343284      0.0198019802    0.00000000E+00    0.00000000E+00    0.00000000E+00
      2.9079601990      0.0198019802    0.00000000E+00    0.00000000E+00    0.00000000E+00
      2.9427860697      0.0198019802    0.00000000E+00    0.00000000E+00    0.00000000E+00
      2.9776119403      0.0198019802    0.00000000E+00    0.00000000E+00    0.00000000E+00
      3.0124378109      0.0198019802    0.00000000E+00    0.00000000E+00    0.00000000E+00
      3.0472636816      0.0198019802    0.00000000E+00    0.00000000E+00    0.00000000E+00
      3.0820895522      0.0198019802    0.00000000E+00    0.00000000E+00    0.00000000E+00
      3.1169154229      0.0198019802    0.00000000E+00    0.00000000E+00    0.00000000E+00
      3.1517412935      0.0198019802    0.00000000E+00    0.00000000E+00    0.00000000E+00
      3.1865671642      0.0198019802    0.00000000E+00    0.00000000E+00    0.00000000E+00
      3.2213930348      0.0198019802    0.00000000E+00    0.00000000E+00    0.00000000E+00
      3.2562189055      0.0198019802    0.00000000E+00    0.00000000E+00    0.00000000E+00
      3.2910447761      0.0198019802    0.00000000E+00    0.00000000E+00    0.00000000E+00
      3.3258706468      0.0198019802    0.00000000E+00    0.00000000E+00    0.00000000E+00
      3.3606965174      0.0198019802    0.00000000E+00    0.00000000E+00    0.00000000E+00
      3.3955223881      0.0198019802    0.00000000E+00    0.00000000E+00    0.00000000E+00
      3.4303482587      0.0198019802    0.00000000E+00    0.00000000E+00    0.00000000E+00
      3.4651741294      0.0198019802    0.00000000E+00    0.00000000E+00    0.00000000E+00
      3.5000000000      0.0198019802    0.00000000E+00    0.00000000E+00    0.00000000E+00
      3.5348258706      0.0198019802    0.00000000E+00    0.00000000E+00    0.00000000E+00
      3.5696517413      0.0198019802    0.00000000E+00    0.00000000E+00    0.00000000E+00
      3.6044776119      0.0198019802    0.00000000E+00    0.00000000E+00    0.00000000E+00
      3.6393034826      0.0198019802    0.00000000E+00    0.00000000E+00    0.00000000E+00
      3.6741293532      0.0198019802    0.00000000E+00    0.00000000E+00    0.00000000E+00
      3.7089552239      0.0198019802    0.00000000E+00    0.00000000E+00    0.00000000E+00
      3.7437810945      0.0198019802    0.00000000E+00    0.00000000E+00    0.00000000E+00
      3.7786069652      0.0198019802    0.00000000E+00    0.00000000E+00    0.00000000E+00
      3.8134328358      0.0198019802    0.00000000E+00    0.00000000E+00    0.00000000E+00
      3.8482587065      0.0198019802    0.00000000E+00    0.00000000E+00    0.00000000E+00
      3.8830845771      0.0198019802    0.00000000E+00    0.00000000E+00    0.00000000E+00
      3.9179104478      0.0198019802    0.00000000E+00    0.00000000E+00    0.00000000E+00
      3.9527363184      0.0198019802    0.00000000E+00    0.00000000E+00    0.00000000E+00
      3.9875621891      0.0198019802    0.00000000E+00    0.00000000E+00    0.00000000E+00
      4.0223880597      0.0198019802    0.00000000E+00    0.00000000E+00    0.00000000E+00
      4.0572139303      0.0198019802    0.00000000E+00    0.00000000E+00    0.00000000E+00
      4.0920398010      0.0198019802    0.00000000E+00    0.00000000E+00    0.00000000E+00
      4.1268656716      0.0198019802    0.00000000E+00    0.00000000E+00    0.00000000E+00
      4.1616915423      0.0198019802    0.00000000E+00    0.00000000E+00    0.00000000E+00
      4.1965174129      0.0198019802    0.00000000E+00    0.00000000E+00    0.00000000E+00
      4.2313432836      0.0198019802    0.00000000E+00    0.00000000E+00    0.00000000E+00
      4.2661691542      0.0198019802    0.00000000E+00    0.00000000E+00    0.00000000E+00
      4.3009950249      0.0198019802    0.00000000E+00    0.00000000E+00    0.00000000E+00
      4.3358208955      0.0198019802    0.00000000E+00    0.00000000E+00    0.00000000E+00
      4.3706467662      0.0198019802    0.00000000E+00    0.00000000E+00    0.00000000E+00
      4.4054726368      0.0198019802    0.00000000E+00    0.00000000E+00    0.00000000E+00
      4.4402985075      0.0198019802    0.00000000E+00    0.00000000E+00    0.00000000E+00
      4.4751243781      0.0198019802    0.00000000E+00    0.00000000E+00    0.00000000E+00
      4.5099502488      0.0198019802    0.00000000E+00    0.00000000E+00    0.00000000E+00
      4.5447761194      0.0198019802    0.00000000E+00    0.00000000E+00    0.00000000E+00
      4.5796019900      0.0198019802    0.00000000E+00    0.00000000E+00    0.00000000E+00
      4.6144278607      0.0198019802    0.00000000E+00    0.00000000E+00    0.00000000E+00
      4.6492537313      0.0198019802    0.00000000E+00    0.00000000E+00    0.00000000E+00
      4.6840796020      0.0198019802    0.00000000E+00    0.00000000E+00    0.00000000E+00
      4.7189054726      0.0198019802    0.00000000E+00    0.00000000E+00    0.00000000E+00
      4.7537313433      0.0198019802    0.00000000E+00    0.00000000E+00    0.00000000E+00
      4.7885572139      0.0198019802    0.00000000E+00    0.00000000E+00    0.00000000E+00
      4.8233830846      0.0198019802    0.00000000E+00    0.00000000E+00    0.00000000E+00
      4.8582089552      0.0198019802    0.00000000E+00    0.00000000E+00    0.00000000E+00
      4.8930348259      0.0198019802    0.00000000E+00    0.00000000E+00    0.00000000E+00
      4.9278606965      0.0198019802    0.00000000E+00    0.00000000E+00    0.00000000E+00
      4.9626865672      0.0198019802    0.00000000E+00    0.00000000E+00    0.00000000E+00
      4.9975124378      0.0198019802    0.00000000E+00    0.00000000E+00    0.00000000E+00
      5.0323383085      0.0198019802    0.00000000E+00    0.00000000E+00    0.00000000E+00
      5.0671641791      0.0198019802    0.00000000E+00    0.00000000E+00    0.00000000E+00
      5.1019900498      0.0198019802    0.00000000E+00    0.00000000E+00    0.00000000E+00
      5.1368159204      0.0198019802    0.00000000E+00    0.00000000E+00    0.00000000E+00
      5.1716417910      0.0198019802    0.00000000E+00    0.00000000E+00    0.00000000E+00
      5.2064676617      0.0198019802    0.00000000E+00    0.00000000E+00    0.00000000E+00
      5.2412935323      0.0198019802    0.00000000E+00    0.00000000E+00    0.00000000E+00
      5.2761194030      0.0198019802    0.00000000E+00    0.00000000E+00    0.00000000E+00
      5.3109452736      0.0198019802    0.00000000E+00    0.00000000E+00    0.00000000E+00
      5.3457711443      0.0198019802    0.00000000E+00    0.00000000E+00    0.00000000E+00
      5.3805970149      0.0198019802    0.00000000E+00    0.00000000E+00    0.00000000E+00
      5.4154228856      0.0198019802    0.00000000E+00    0.00000000E+00    0.00000000E+00
      5.4502487562      0.0198019802    0.00000000E+00    0.00000000E+00    0.00000000E+00
      5.4850746269      0.0198019802    0.00000000E+00    0.00000000E+00    0.00000000E+00
      5.5199004975      0.0198019802    0.00000000E+00    0.00000000E+00    0.00000000E+00
      5.5547263682      0.0198019802    0.00000000E+00    0.00000000E+00    0.00000000E+00
      5.5895522388      0.0198019802    0.00000000E+00    0.00000000E+00    0.00000000E+00
      5.6243781095      0.0198019802    0.00000000E+00    0.00000000E+00    0.00000000E+00
      5.6592039801      0.0198019802    0.00000000E+00    0.00000000E+00    0.00000000E+00
      5.6940298507      0.0198019802    0.00000000E+00    0.00000000E+00    0.00000000E+00
      5.7288557214      0.0198019802    0.00000000E+00    0.00000000E+00    0.00000000E+00
      5.7636815920      0.0198019802    0.00000000E+00    0.00000000E+00    0.00000000E+00
      5.7985074627      0.0198019802    0.00000000E+00    0.00000000E+00    0.00000000E+00
      5.8333333333      0.0198019802    0.00000000E+00    0.00000000E+00    0.00000000E+00
      5.8681592040      0.0198019802    0.00000000E+00    0.00000000E+00    0.00000000E+00
      5.9029850746      0.0198019802    0.00000000E+00    0.00000000E+00    0.00000000E+00
      5.9378109453      0.0198019802    0.00000000E+00    0.00000000E+00    0.00000000E+00
      5.9726368159      0.0198019802    0.00000000E+00    0.00000000E+00    0.00000000E+00
      6.0074626866      0.0198019802    0.00000000E+00    0.00000000E+00    0.00000000E+00
      6.0422885572      0.0198019802    0.00000000E+00    0.00000000E+00    0.00000000E+00
      6.0771144279      0.0198019802    0.00000000E+00    0.00000000E+00    0.00000000E+00
      6.1119402985      0.0198019802    0.00000000E+00    0.00000000E+00    0.00000000E+00
      6.1467661692      0.0198019802    0.00000000E+00    0.00000000E+00    0.00000000E+00
      6.1815920398      0.0198019802    0.00000000E+00    0.00000000E+00    0.00000000E+00
      6.2164179104      0.0198019802    0.00000000E+00    0.00000000E+00    0.00000000E+00
      6.2512437811      0.0198019802    0.00000000E+00    0.00000000E+00    0.00000000E+00
      6.2860696517      0.0198019802    0.00000000E+00    0.00000000E+00    0.00000000E+00
      6.3208955224      0.0198019802    0.00000000E+00    0.00000000E+00    0.00000000E+00
      6.3557213930      0.0198019802    0.00000000E+00    0.00000000E+00    0.00000000E+00
      6.3905472637      0.0198019802    0.00000000E+00    0.00000000E+00    0.00000000E+00
      6.4253731343      0.0198019802    0.00000000E+00    0.00000000E+00    0.00000000E+00
      6.4601990050      0.0198019802    0.00000000E+00    0.00000000E+00    0.00000000E+00
      6.4950248756      0.0198019802    0.00000000E+00    0.00000000E+00    0.00000000E+00
      6.5298507463      0.0198019802    0.00000000E+00    0.00000000E+00    0.00000000E+00
      6.5646766169      0.0198019802    0.00000000E+00    0.00000000E+00    0.00000000E+00
      6.5995024876      0.0198019802    0.00000000E+00    0.00000000E+00    0.00000000E+00
      6.6343283582      0.0198019802    0.00000000E+00    0.00000000E+00    0.00000000E+00
      6.6691542289      0.0198019802    0.00000000E+00    0.00000000E+00    0.00000000E+00
      6.7039800995      0.0198019802    0.00000000E+00    0.00000000E+00    0.00000000E+00
      6.7388059701      0.0198019802    0.00000000E+00    0.00000000E+00    0.00000000E+00
      6.7736318408      0.0198019802    0.00000000E+00    0.00000000E+00    0.00000000E+00
      6.8084577114      0.0198019802    0.00000000E+00    0.00000000E+00    0.00000000E+00
      6.8432835821      0.0198019802    0.00000000E+00    0.00000000E+00    0.00000000E+00
      6.8781094527      0.0198019802    0.00000000E+00    0.00000000E+00    0.00000000E+00
      6.9129353234      0.0198019802    0.00000000E+00    0.00000000E+00    0.00000000E+00
      6.9477611940      0.0198019802    0.00000000E+00    0.00000000E+00    0.00000000E+00
      6.9825870647      0.0198019802    0.00000000E+00    0.00000000E+00    0.00000000E+00

      0.0174129353      0.0594059406    0.00000000E+00    0.00000000E+00    0.00000000E+00
      0.0522388060      0.0594059406    0.00000000E+00    0.00000000E+00    0.00000000E+00
      0.0870646766      0.0594059406    0.00000000E+00    0.00000000E+00    0.00000000E+00
      0.1218905473      0.0594059406    0.00000000E+00    0.00000000E+00    0.00000000E+00
      0.1567164179      0.0594059406    0.00000000E+00    0.00000000E+00    0.00000000E+00
      0.1915422886      0.0594059406    0.00000000E+00    0.00000000E+00    0.00000000E+00
      0.2263681592      0.0594059406    0.00000000E+00    0.00000000E+00    0.00000000E+00
      0.2611940299      0.0594059406    0.00000000E+00    0.00000000E+00    0.00000000E+00
      0.2960199005      0.0594059406    0.00000000E+00    0.00000000E+00    0.00000000E+00
      0.3308457711      0.0594059406    0.00000000E+00    0.00000000E+00    0.00000000E+00
      0.3656716418      0.0594059406    0.00000000E+00    0.00000000E+00    0.00000000E+00
      0.4004975124      0.0594059406    0.00000000E+00    0.00000000E+00    0.00000000E+00
      0.4353233831      0.0594059406    0.00000000E+00    0.00000000E+00    0.00000000E+00
      0.4701492537      0.0594059406    0.00000000E+00    0.00000000E+00    0.00000000E+00
      0.5049751244      0.0594059406    0.00000000E+00    0.00000000E+00    0.00000000E+00
      0.5398009950      0.0594059406    0.00000000E+00    0.00000000E+00    0.00000000E+00
      0.5746268657      0.0594059406    0.00000000E+00    0.00000000E+00    0.00000000E+00
      0.6094527363      0.0594059406    0.00000000E+00    0.00000000E+00    0.00000000E+00
      0.6442786070      0.0594059406    0.00000000E+00    0.00000000E+00    0.00000000E+00
      0.6791044776      0.0594059406    0.00000000E+00    0.00000000E+00    0.00000000E+00
      0.7139303483      0.0594059406    0.00000000E+00    0.00000000E+00    0.00000000E+00
      0.7487562189      0.0594059406    0.00000000E+00    0.00000000E+00    0.00000000E+00
      0.7835820896      0.0594059406    0.00000000E+00    0.00000000E+00    0.00000000E+00
      0.8184079602      0.0594059406    0.00000000E+00    0.00000000E+00    0.00000000E+00
      0.8532338308      0.0594059406    0.00000000E+00    0.00000000E+00    0.00000000E+00
      0.8880597015      0.0594059406    0.00000000E+00    0.00000000E+00    0.00000000E+00
      0.9228855721      0.0594059406    0.00000000E+00    0.00000000E+00    0.00000000E+00
      0.9577114428      0.0594059406    0.00000000E+00    0.00000000E+00    0.00000000E+00
      0.9925373134      0.0594059406    0.00000000E+00    0.00000000E+00    0.00000000E+00
      1.0273631841      0.0594059406    0.00000000E+00    0.00000000E+00    0.00000000E+00
      1.0621890547      0.0594059406    0.00000000E+00    0.00000000E+00    0.00000000E+00
      1.0970149254      0.0594059406    0.00000000E+00    0.00000000E+00    0.00000000E+00
      1.1318407960      0.0594059406    0.00000000E+00    0.00000000E+00    0.00000000E+00
      1.1666666667      0.0594059406    0.00000000E+00    0.00000000E+00    0.00000000E+00
      1.2014925373      0.0594059406    0.00000000E+00    0.00000000E+00    0.00000000E+00
      1.2363184080      0.0594059406    0.00000000E+00    0.00000000E+00    0.00000000E+00
      1.2711442786      0.0594059406    0.00000000E+00    0.00000000E+00    0.00000000E+00
      1.3059701493      0.0594059406    0.00000000E+00    0.00000000E+00    0.00000000E+00
      1.3407960199      0.0594059406    0.00000000E+00    0.00000000E+00    0.00000000E+00
      1.3756218905      0.0594059406    0.00000000E+00    0.00000000E+00    0.00000000E+00
      1.4104477612      0.0594059406    0.00000000E+00    0.00000000E+00    0.00000000E+00
      1.4452736318      0.0594059406    0.00000000E+00    0.00000000E+00    0.00000000E+00
      1.4800995025      0.0594059406    0.00000000E+00    0.00000000E+00    0.00000000E+00
      1.5149253731      0.0594059406    0.00000000E+00    0.00000000E+00    0.00000000E+00
      1.5497512438      0.0594059406    0.00000000E+00    0.00000000E+00    0.00000000E+00
      1.5845771144      0.0594059406    0.00000000E+00    0.00000000E+00    0.00000000E+00
      1.6194029851      0.0594059406    0.00000000E+00    0.00000000E+00    0.00000000E+00
      1.6542288557      0.0594059406    0.00000000E+00    0.00000000E+00    0.00000000E+00
      1.6890547264      0.0594059406    0.00000000E+00    0.00000000E+00    0.00000000E+00
      1.7238805970      0.0594059406    0.00000000E+00    0.00000000E+00    0.00000000E+00
      1.7587064677      0.0594059406    0.00000000E+00    0.00000000E+00    0.00000000E+00
      1.7935323383      0.0594059406    0.00000000E+00    0.00000000E+00    0.00000000E+00
      1.8283582090      0.0594059406    0.00000000E+00    0.00000000E+00    0.00000000E+00
      1.8631840796      0.0594059406    0.00000000E+00    0.00000000E+00    0.00000000E+00
      1.8980099502      0.0594059406    0.00000000E+00    0.00000000E+00    0.00000000E+00
      1.9328358209      0.0594059406    0.00000000E+00    0.00000000E+00    0.00000000E+00
      1.9676616915      0.0594059406    0.00000000E+00    0.00000000E+00    0.00000000E+00
      2.0024875622      0.0594059406    0.00000000E+00    0.00000000E+00    0.00000000E+00
      2.0373134328      0.0594059406    0.00000000E+00    0.00000000E+00    0.00000000E+00
      2.0721393035      0.0594059406    0.00000000E+00    0.00000000E+00    0.00000000E+00
      2.1069651741      0.0594059406    0.00000000E+00    0.00000000E+00    0.00000000E+00
      2.1417910448      0.0594059406    0.00000000E+00    0.00000000E+00    0.00000000E+00
      2.1766169154      0.0594059406    0.00000000E+00    0.00000000E+00    0.00000000E+00
      2.2114427861      0.0594059406    0.00000000E+00    0.00000000E+00    0.00000000E+00
      2.2462686567      0.0594059406    0.00000000E+00    0.00000000E+00    0.00000000E+00
      2.2810945274      0.0594059406    0.00000000E+00    0.00000000E+00    0.00000000E+00
      2.3159203980      0.0594059406    0.00000000E+00    0.00000000E+00    0.00000000E+00
      2.3507462687      0.0594059406    0.00000000E+00    0.00000000E+00    0.00000000E+00
      2.3855721393      0.0594059406    0.00000000E+00    0.00000000E+00    0.00000000E+00
      2.4203980100      0.0594059406    0.00000000E+00    0.00000000E+00    0.00000000E+00
      2.4552238806      0.0594059406    0.00000000E+00    0.00000000E+00    0.00000000E+00
      2.4900497512      0.0594059406    0.00000000E+00    0.00000000E+00    0.00000000E+00
      2.5248756219      0.0594059406    0.00000000E+00    0.00000000E+00    0.00000000E+00
      2.5597014925      0.0594059406    0.00000000E+00    0.00000000E+00    0.00000000E+00
      2.5945273632      0.0594059406    0.00000000E+00    0.00000000E+00    0.00000000E+00
      2.6293532338      0.0594059406    0.00000000E+00    0.00000000E+00    0.00000000E+00
      2.6641791045      0.0594059406    0.00000000E+00    0.00000000E+00    0.00000000E+00
      2.6990049751      0.0594059406    0.00000000E+00    0.00000000E+00    0.00000000E+00
      2.7338308458      0.0594059406    0.00000000E+00    0.00000000E+00    0.00000000E+00
      2.7686567164      0.0594059406    0.00000000E+00    0.00000000E+00    0.00000000E+00
      2.8034825871      0.0594059406    0.00000000E+00    0.00000000E+00    0.00000000E+00
      2.8383084577      0.0594059406    0.00000000E+00    0.00000000E+00    0.00000000E+00
      2.8731343284      0.0594059406    0.00000000E+00    0.00000000E+00    0.00000000E+00
      2.9079601990      0.0594059406    0.00000000E+00    0.00000000E+00    0.00000000E+00
      2.9427860697      0.0594059406    0.00000000E+00    0.00000000E+00    0.00000000E+00
      2.9776119403      0.0594059406    0.00000000E+00    0.00000000E+00    0.00000000E+00
      3.0124378109      0.0594059406    0.00000000E+00    0.00000000E+00    0.00000000E+00
      3.0472636816      0.0594059406    0.00000000E+00    0.00000000E+00    0.00000000E+00
      3.0820895522      0.0594059406    0.00000000E+00    0.00000000E+00    0.00000000E+00
      3.1169154229      0.0594059406    0.00000000E+00    0.00000000E+00    0.00000000E+00
      3.1517412935      0.0594059406    0.00000000E+00    0.00000000E+00    0.00000000E+00
      3.1865671642      0.0594059406    0.00000000E+00    0.00000000E+00    0.00000000E+00
      3.2213930348      0.0594059406    0.00000000E+00    0.00000000E+00    0.00000000E+00
      3.2562189055      0.0594059406    0.00000000E+00    0.00000000E+00    0.00000000E+00
      3.2910447761      0.0594059406    0.00000000E+00    0.00000000E+00    0.00000000E+00
      3.3258706468      0.0594059406    0.00000000E+00    0.00000000E+00    0.00000000E+00
      3.3606965174      0.0594059406    0.00000000E+00    0.00000000E+00    0.00000000E+00
      3.3955223881      0.0594059406    0.00000000E+00    0.00000000E+00    0.00000000E+00
      3.4303482587      0.0594059406    0.00000000E+00    0.00000000E+00    0.00000000E+00
      3.4651741294      0.0594059406    0.00000000E+00    0.00000000E+00    0.00000000E+00
      3.5000000000      0.0594059406    0.00000000E+00    0.00000000E+00    0.00000000E+00
      3.5348258706      0.0594059406    0.00000000E+00    0.00000000E+00    0.00000000E+00
      3.5696517413      0.0594059406    0.00000000E+00    0.00000000E+00    0.00000000E+00
      3.6044776119      0.0594059406    0.00000000E+00    0.00000000E+00    0.00000000E+00
      3.6393034826      0.0594059406    0.00000000E+00    0.00000000E+00    0.00000000E+00
      3.6741293532      0.0594059406    0.00000000E+00    0.00000000E+00    0.00000000E+00
      3.7089552239      0.0594059406    0.00000000E+00    0.00000000E+00    0.00000000E+00
      3.7437810945      0.0594059406    0.00000000E+00    0.00000000E+00    0.00000000E+00
      3.7786069652      0.0594059406    0.00000000E+00    0.00000000E+00    0.00000000E+00
      3.8134328358      0.0594059406    0.00000000E+00    0.00000000E+00    0.00000000E+00
      3.8482587065      0.0594059406    0.00000000E+00    0.00000000E+00    0.00000000E+00
      3.8830845771      0.0594059406    0.00000000E+00    0.00000000E+00    0.00000000E+00
      3.9179104478      0.0594059406    0.00000000E+00    0.00000000E+00    0.00000000E+00
      3.9527363184      0.0594059406    0.00000000E+00    0.00000000E+00    0.00000000E+00
      3.9875621891      0.0594059406    0.00000000E+00    0.00000000E+00    0.00000000E+00
      4.0223880597      0.0594059406    0.00000000E+00    0.00000000E+00    0.00000000E+00
      4.0572139303      0.0594059406    0.00000000E+00    0.00000000E+00    0.00000000E+00
      4.0920398010      0.0594059406    0.00000000E+00    0.00000000E+00    0.00000000E+00
      4.1268656716      0.0594059406    0.00000000E+00    0.00000000E+00    0.00000000E+00
      4.1616915423      0.0594059406    0.00000000E+00    0.00000000E+00    0.00000000E+00
      4.1965174129      0.0594059406    0.00000000E+00    0.00000000E+00    0.00000000E+00
      4.2313432836      0.0594059406    0.00000000E+00    0.00000000E+00    0.00000000E+00
      4.2661691542      0.0594059406    0.00000000E+00    0.00000000E+00    0.00000000E+00
      4.3009950249      0.0594059406    0.00000000E+00    0.00000000E+00    0.00000000E+00
      4.3358208955      0.0594059406    0.00000000E+00    0.00000000E+00    0.00000000E+00
      4.3706467662      0.0594059406    0.00000000E+00    0.00000000E+00    0.00000000E+00
      4.4054726368      0.0594059406    0.00000000E+00    0.00000000E+00    0.00000000E+00
      4.4402985075      0.0594059406    0.00000000E+00    0.00000000E+00    0.00000000E+00
      4.4751243781      0.0594059406    0.00000000E+00    0.00000000E+00    0.00000000E+00
      4.5099502488      0.0594059406    0.00000000E+00    0.00000000E+00    0.00000000E+00
      4.5447761194      0.0594059406    0.00000000E+00    0.00000000E+00    0.00000000E+00
      4.5796019900      0.0594059406    0.00000000E+00    0.00000000E+00    0.00000000E+00
      4.6144278607      0.0594059406    0.00000000E+00    0.00000000E+00    0.00000000E+00
      4.6492537313      0.0594059406    0.00000000E+00    0.00000000E+00    0.00000000E+00
      4.6840796020      0.0594059406    0.00000000E+00    0.00000000E+00    0.00000000E+00
      4.7189054726      0.0594059406    0.00000000E+00    0.00000000E+00    0.00000000E+00
      4.7537313433      0.0594059406    0.00000000E+00    0.00000000E+00    0.00000000E+00
      4.7885572139      0.0594059406    0.00000000E+00    0.00000000E+00    0.00000000E+00
      4.8233830846      0.0594059406    0.00000000E+00    0.00000000E+00    0.00000000E+00
      4.8582089552      0.0594059406    0.00000000E+00    0.00000000E+00    0.00000000E+00
      4.8930348259      0.0594059406    0.00000000E+00    0.00000000E+00    0.00000000E+00
      4.9278606965      0.0594059406    0.00000000E+00    0.00000000E+00    0.00000000E+00
      4.9626865672      0.0594059406    0.00000000E+00    0.00000000E+00    0.00000000E+00
      4.9975124378      0.0594059406    0.00000000E+00    0.00000000E+00    0.00000000E+00
      5.0323383085      0.0594059406    0.00000000E+00    0.00000000E+00    0.00000000E+00
      5.0671641791      0.0594059406    0.00000000E+00    0.00000000E+00    0.00000000E+00
      5.1019900498      0.0594059406    0.00000000E+00    0.00000000E+00    0.00000000E+00
      5.1368159204      0.0594059406    0.00000000E+00    0.00000000E+00    0.00000000E+00
      5.1716417910      0.0594059406    0.00000000E+00    0.00000000E+00    0.00000000E+00
      5.2064676617      0.0594059406    0.00000000E+00    0.00000000E+00    0.00000000E+00
      5.2412935323      0.0594059406    0.00000000E+00    0.00000000E+00    0.00000000E+00
      5.2761194030      0.0594059406    0.00000000E+00    0.00000000E+00    0.00000000E+00
      5.3109452736      0.0594059406    0.00000000E+00    0.00000000E+00    0.00000000E+00
      5.3457711443      0.0594059406    0.00000000E+00    0.00000000E+00    0.00000000E+00
      5.3805970149      0.0594059406    0.00000000E+00    0.00000000E+00    0.00000000E+00
      5.4154228856      0.0594059406    0.00000000E+00    0.00000000E+00    0.00000000E+00
      5.4502487562      0.0594059406    0.00000000E+00    0.00000000E+00    0.00000000E+00
      5.4850746269      0.0594059406    0.00000000E+00    0.00000000E+00    0.00000000E+00
      5.5199004975      0.0594059406    0.00000000E+00    0.00000000E+00    0.00000000E+00
      5.5547263682      0.0594059406    0.00000000E+00    0.00000000E+00    0.00000000E+00
      5.5895522388      0.0594059406    0.00000000E+00    0.00000000E+00    0.00000000E+00
      5.6243781095      0.0594059406    0.00000000E+00    0.00000000E+00    0.00000000E+00
      5.6592039801      0.0594059406    0.00000000E+00    0.00000000E+00    0.00000000E+00
      5.6940298507      0.0594059406    0.00000000E+00    0.00000000E+00    0.00000000E+00
      5.7288557214      0.0594059406    0.00000000E+00    0.00000000E+00    0.00000000E+00
      5.7636815920      0.0594059406    0.00000000E+00    0.00000000E+00    0.00000000E+00
      5.7985074627      0.0594059406    0.00000000E+00    0.00000000E+00    0.00000000E+00
      5.8333333333      0.0594059406    0.00000000E+00    0.00000000E+00    0.00000000E+00
      5.8681592040      0.0594059406    0.00000000E+00    0.00000000E+00    0.00000000E+00
      5.9029850746      0.0594059406    0.00000000E+00    0.00000000E+00    0.00000000E+00
      5.9378109453      0.0594059406    0.00000000E+00    0.00000000E+00    0.00000000E+00
      5.9726368159      0.0594059406    0.00000000E+00    0.00000000E+00    0.00000000E+00
      6.0074626866      0.0594059406    0.00000000E+00    0.00000000E+00    0.00000000E+00
      6.0422885572      0.0594059406    0.00000000E+00    0.00000000E+00    0.00000000E+00
      6.0771144279      0.0594059406    0.00000000E+00    0.00000000E+00    0.00000000E+00
      6.1119402985      0.0594059406    0.00000000E+00    0.00000000E+00    0.00000000E+00
      6.1467661692      0.0594059406    0.00000000E+00    0.00000000E+00    0.00000000E+00
      6.1815920398      0.0594059406    0.00000000E+00    0.00000000E+00    0.00000000E+00
      6.2164179104      0.0594059406    0.00000000E+00    0.00000000E+00    0.00000000E+00
      6.2512437811      0.0594059406    0.00000000E+00    0.00000000E+00    0.00000000E+00
      6.2860696517      0.0594059406    0.00000000E+00    0.00000000E+00    0.00000000E+00
      6.3208955224      0.0594059406    0.00000000E+00    0.00000000E+00    0.00000000E+00
      6.3557213930      0.0594059406    0.00000000E+00    0.00000000E+00    0.00000000E+00
      6.3905472637      0.0594059406    0.00000000E+00    0.00000000E+00    0.00000000E+00
      6.4253731343      0.0594059406    0.00000000E+00    0.00000000E+00    0.00000000E+00
      6.4601990050      0.0594059406    0.00000000E+00    0.00000000E+00    0.00000000E+00
      6.4950248756      0.0594059406    0.00000000E+00    0.00000000E+00    0.00000000E+00
      6.5298507463      0.0594059406    0.00000000E+00    0.00000000E+00    0.00000000E+00
      6.5646766169      0.0594059406    0.00000000E+00    0.00000000E+00    0.00000000E+00
      6.5995024876      0.0594059406    0.00000000E+00    0.00000000E+00    0.00000000E+00
      6.6343283582      0.0594059406    0.00000000E+00    0.00000000E+00    0.00000000E+00
      6.6691542289      0.0594059406    0.00000000E+00    0.00000000E+00    0.00000000E+00
      6.7039800995      0.0594059406    0.00000000E+00    0.00000000E+00    0.00000000E+00
      6.7388059701      0.0594059406    0.00000000E+00    0.00000000E+00    0.00000000E+00
      6.7736318408      0.0594059406    0.00000000E+00    0.00000000E+00    0.00000000E+00
      6.8084577114      0.0594059406    0.00000000E+00    0.00000000E+00    0.00000000E+00
      6.8432835821      0.0594059406    0.00000000E+00    0.00000000E+00    0.00000000E+00
      6.8781094527      0.0594059406    0.00000000E+00    0.00000000E+00    0.00000000E+00
      6.9129353234      0.0594059406    0.00000000E+00    0.00000000E+00    0.00000000E+00
      6.9477611940      0.0594059406    0.00000000E+00    0.00000000E+00    0.00000000E+00
      6.9825870647      0.0594059406    0.00000000E+00    0.00000000E+00    0.00000000E+00

      0.0174129353      0.0990099010    0.00000000E+00    0.00000000E+00    0.00000000E+00
      0.0522388060      0.0990099010    0.00000000E+00    0.00000000E+00    0.00000000E+00
      0.0870646766      0.0990099010    0.00000000E+00    0.00000000E+00    0.00000000E+00
      0.1218905473      0.0990099010    0.00000000E+00    0.00000000E+00    0.00000000E+00
      0.1567164179      0.0990099010    0.00000000E+00    0.00000000E+00    0.00000000E+00
      0.1915422886      0.0990099010    0.00000000E+00    0.00000000E+00    0.00000000E+00
      0.2263681592      0.0990099010    0.00000000E+00    0.00000000E+00    0.00000000E+00
      0.2611940299      0.0990099010    0.00000000E+00    0.00000000E+00    0.00000000E+00
      0.2960199005      0.0990099010    0.00000000E+00    0.00000000E+00    0.00000000E+00
      0.3308457711      0.0990099010    0.00000000E+00    0.00000000E+00    0.00000000E+00
      0.3656716418      0.0990099010    0.00000000E+00    0.00000000E+00    0.00000000E+00
      0.4004975124      0.0990099010    0.00000000E+00    0.00000000E+00    0.00000000E+00
      0.4353233831      0.0990099010    0.00000000E+00    0.00000000E+00    0.00000000E+00
      0.4701492537      0.0990099010    0.00000000E+00    0.00000000E+00    0.00000000E+00
      0.5049751244      0.0990099010    0.00000000E+00    0.00000000E+00    0.00000000E+00
      0.5398009950      0.0990099010    0.00000000E+00    0.00000000E+00    0.00000000E+00
      0.5746268657      0.0990099010    0.00000000E+00    0.00000000E+00    0.00000000E+00
      0.6094527363      0.0990099010    0.00000000E+00    0.00000000E+00    0.00000000E+00
      0.6442786070      0.0990099010    0.00000000E+00    0.00000000E+00    0.00000000E+00
      0.6791044776      0.0990099010    0.00000000E+00    0.00000000E+00    0.00000000E+00
      0.7139303483      0.0990099010    0.00000000E+00    0.00000000E+00    0.00000000E+00
      0.7487562189      0.0990099010    0.00000000E+00    0.00000000E+00    0.00000000E+00
      0.7835820896      0.0990099010    0.00000000E+00    0.00000000E+00    0.00000000E+00
      0.8184079602      0.0990099010    0.00000000E+00    0.00000000E+00    0.00000000E+00
      0.8532338308      0.0990099010    0.00000000E+00    0.00000000E+00    0.00000000E+00
      0.8880597015      0.0990099010    0.00000000E+00    0.00000000E+00    0.00000000E+00
      0.9228855721      0.0990099010    0.00000000E+00    0.00000000E+00    0.00000000E+00
      0.9577114428      0.0990099010    0.00000000E+00    0.00000000E+00    0.00000000E+00
      0.9925373134      0.0990099010    0.00000000E+00    0.00000000E+00    0.00000000E+00
      1.0273631841      0.0990099010    0.00000000E+00    0.00000000E+00    0.00000000E+00
      1.0621890547      0.0990099010    0.00000000E+00    0.00000000E+00    0.00000000E+00
      1.0970149254      0.0990099010    0.00000000E+00    0.00000000E+00    0.00000000E+00
      1.1318407960      0.0990099010    0.00000000E+00    0.00000000E+00    0.00000000E+00
      1.1666666667      0.0990099010    0.00000000E+00    0.00000000E+00    0.00000000E+00
      1.2014925373      0.0990099010    0.00000000E+00    0.00000000E+00    0.00000000E+00
      1.2363184080      0.0990099010    0.00000000E+00    0.00000000E+00    0.00000000E+00
      1.2711442786      0.0990099010    0.00000000E+00    0.00000000E+00    0.00000000E+00
      1.3059701493      0.0990099010    0.00000000E+00    0.00000000E+00    0.00000000E+00
      1.3407960199      0.0990099010    0.00000000E+00    0.00000000E+00    0.00000000E+00
      1.3756218905      0.0990099010    0.00000000E+00    0.00000000E+00    0.00000000E+00
      1.4104477612      0.0990099010    0.00000000E+00    0.00000000E+00    0.00000000E+00
      1.4452736318      0.0990099010    0.00000000E+00    0.00000000E+00    0.00000000E+00
      1.4800995025      0.0990099010    0.00000000E+00    0.00000000E+00    0.00000000E+00
      1.5149253731      0.0990099010    0.00000000E+00    0.00000000E+00    0.00000000E+00
      1.5497512438      0.0990099010    0.00000000E+00    0.00000000E+00    0.00000000E+00
      1.5845771144      0.0990099010    0.00000000E+00    0.00000000E+00    0.00000000E+00
      1.6194029851      0.0990099010    0.00000000E+00    0.00000000E+00    0.00000000E+00
      1.6542288557      0.0990099010    0.00000000E+00    0.00000000E+00    0.00000000E+00
      1.6890547264      0.0990099010    0.00000000E+00    0.00000000E+00    0.00000000E+00
      1.7238805970      0.0990099010    0.00000000E+00    0.00000000E+00    0.00000000E+00
      1.7587064677      0.0990099010    0.00000000E+00    0.00000000E+00    0.00000000E+00
      1.7935323383      0.0990099010    0.00000000E+00    0.00000000E+00    0.00000000E+00
      1.8283582090      0.0990099010    0.00000000E+00    0.00000000E+00    0.00000000E+00
      1.8631840796      0.0990099010    0.00000000E+00    0.00000000E+00    0.00000000E+00
      1.8980099502      0.0990099010    0.00000000E+00    0.00000000E+00    0.00000000E+00
      1.9328358209      0.0990099010    0.00000000E+00    0.00000000E+00    0.00000000E+00
      1.9676616915      0.0990099010    0.00000000E+00    0.00000000E+00    0.00000000E+00
      2.0024875622      0.0990099010    0.00000000E+00    0.00000000E+00    0.00000000E+00
      2.0373134328      0.0990099010    0.00000000E+00    0.00000000E+00    0.00000000E+00
      2.0721393035      0.0990099010    0.00000000E+00    0.00000000E+00    0.00000000E+00
      2.1069651741      0.0990099010    0.00000000E+00    0.00000000E+00    0.00000000E+00
      2.1417910448      0.0990099010    0.00000000E+00    0.00000000E+00    0.00000000E+00
      2.1766169154      0.0990099010    0.00000000E+00    0.00000000E+00    0.00000000E+00
      2.2114427861      0.0990099010    0.00000000E+00    0.00000000E+00    0.00000000E+00
      2.2462686567      0.0990099010    0.00000000E+00    0.00000000E+00    0.00000000E+00
      2.2810945274      0.0990099010    0.00000000E+00    0.00000000E+00    0.00000000E+00
      2.3159203980      0.0990099010    0.00000000E+00    0.00000000E+00    0.00000000E+00
      2.3507462687      0.0990099010    0.00000000E+00    0.00000000E+00    0.00000000E+00
      2.3855721393      0.0990099010    0.00000000E+00    0.00000000E+00    0.00000000E+00
      2.4203980100      0.0990099010    0.00000000E+00    0.00000000E+00    0.00000000E+00
      2.4552238806      0.0990099010    0.00000000E+00    0.00000000E+00    0.00000000E+00
      2.4900497512      0.0990099010    0.00000000E+00    0.00000000E+00    0.00000000E+00
      2.5248756219      0.0990099010    0.00000000E+00    0.00000000E+00    0.00000000E+00
      2.5597014925      0.0990099010    0.00000000E+00    0.00000000E+00    0.00000000E+00
      2.5945273632      0.0990099010    0.00000000E+00    0.00000000E+00    0.00000000E+00
      2.6293532338      0.0990099010    0.00000000E+00    0.00000000E+00    0.00000000E+00
      2.6641791045      0.0990099010    0.00000000E+00    0.00000000E+00    0.00000000E+00
      2.6990049751      0.0990099010    0.00000000E+00    0.00000000E+00    0.00000000E+00
      2.7338308458      0.0990099010    0.00000000E+00    0.00000000E+00    0.00000000E+00
      2.7686567164      0.0990099010    0.00000000E+00    0.00000000E+00    0.00000000E+00
      2.8034825871      0.0990099010    0.00000000E+00    0.00000000E+00    0.00000000E+00
      2.8383084577      0.0990099010    0.00000000E+00    0.00000000E+00    0.00000000E+00
      2.8731343284      0.0990099010    0.00000000E+00    0.00000000E+00    0.00000000E+00
      2.9079601990      0.0990099010    0.00000000E+00    0.00000000E+00    0.00000000E+00
      2.9427860697      0.0990099010    0.00000000E+00    0.00000000E+00    0.00000000E+00
      2.9776119403      0.0990099010    0.00000000E+00    0.00000000E+00    0.00000000E+00
      3.0124378109      0.0990099010    0.00000000E+00    0.00000000E+00    0.00000000E+00
      3.0472636816      0.0990099010    0.00000000E+00    0.00000000E+00    0.00000000E+00
      3.0820895522      0.0990099010    0.00000000E+00    0.00000000E+00    0.00000000E+00
      3.1169154229      0.0990099010    0.00000000E+00    0.00000000E+00    0.00000000E+00
      3.1517412935      0.0990099010    0.00000000E+00    0.00000000E+00    0.00000000E+00
      3.1865671642      0.0990099010    0.00000000E+00    0.00000000E+00    0.00000000E+00
      3.2213930348      0.0990099010    0.00000000E+00    0.00000000E+00    0.00000000E+00
      3.2562189055      0.0990099010    0.00000000E+00    0.00000000E+00    0.00000000E+00
      3.2910447761      0.0990099010    0.00000000E+00    0.00000000E+00    0.00000000E+00
      3.3258706468      0.0990099010    0.00000000E+00    0.00000000E+00    0.00000000E+00
      3.3606965174      0.0990099010    0.00000000E+00    0.00000000E+00    0.00000000E+00
      3.3955223881      0.0990099010    0.00000000E+00    0.00000000E+00    0.00000000E+00
      3.4303482587      0.0990099010    0.00000000E+00    0.00000000E+00    0.00000000E+00
      3.4651741294      0.0990099010    0.00000000E+00    0.00000000E+00    0.00000000E+00
      3.5000000000      0.0990099010    0.00000000E+00    0.00000000E+00    0.00000000E+00
      3.5348258706      0.0990099010    0.00000000E+00    0.00000000E+00    0.00000000E+00
      3.5696517413      0.0990099010    0.00000000E+00    0.00000000E+00    0.00000000E+00
      3.6044776119      0.0990099010    0.00000000E+00    0.00000000E+00    0.00000000E+00
      3.6393034826      0.0990099010    0.00000000E+00    0.00000000E+00    0.00000000E+00
      3.6741293532      0.0990099010    0.00000000E+00    0.00000000E+00    0.00000000E+00
      3.7089552239      0.0990099010    0.00000000E+00    0.00000000E+00    0.00000000E+00
      3.7437810945      0.0990099010    0.00000000E+00    0.00000000E+00    0.00000000E+00
      3.7786069652      0.0990099010    0.00000000E+00    0.00000000E+00    0.00000000E+00
      3.8134328358      0.0990099010    0.00000000E+00    0.00000000E+00    0.00000000E+00
      3.8482587065      0.0990099010    0.00000000E+00    0.00000000E+00    0.00000000E+00
      3.8830845771      0.0990099010    0.00000000E+00    0.00000000E+00    0.00000000E+00
      3.9179104478      0.0990099010    0.00000000E+00    0.00000000E+00    0.00000000E+00
      3.9527363184      0.0990099010    0.00000000E+00    0.00000000E+00    0.00000000E+00
      3.9875621891      0.0990099010    0.00000000E+00    0.00000000E+00    0.00000000E+00
      4.0223880597      0.0990099010    0.00000000E+00    0.00000000E+00    0.00000000E+00
      4.0572139303      0.0990099010    0.00000000E+00    0.00000000E+00    0.00000000E+00
      4.0920398010      0.0990099010    0.00000000E+00    0.00000000E+00    0.00000000E+00
      4.1268656716      0.0990099010    0.00000000E+00    0.00000000E+00    0.00000000E+00
      4.1616915423      0.0990099010    0.00000000E+00    0.00000000E+00    0.00000000E+00
      4.1965174129      0.0990099010    0.00000000E+00    0.00000000E+00    0.00000000E+00
      4.2313432836      0.0990099010    0.00000000E+00    0.00000000E+00    0.00000000E+00
      4.2661691542      0.0990099010    0.00000000E+00    0.00000000E+00    0.00000000E+00
      4.3009950249      0.0990099010    0.00000000E+00    0.00000000E+00    0.00000000E+00
      4.3358208955      0.0990099010    0.00000000E+00    0.00000000E+00    0.00000000E+00
      4.3706467662      0.0990099010    0.00000000E+00    0.00000000E+00    0.00000000E+00
      4.4054726368      0.0990099010    0.00000000E+00    0.00000000E+00    0.00000000E+00
      4.4402985075      0.0990099010    0.00000000E+00    0.00000000E+00    0.00000000E+00
      4.4751243781      0.0990099010    0.00000000E+00    0.00000000E+00    0.00000000E+00
      4.5099502488      0.0990099010    0.00000000E+00    0.00000000E+00    0.00000000E+00
      4.5447761194      0.0990099010    0.00000000E+00    0.00000000E+00    0.00000000E+00
      4.5796019900      0.0990099010    0.00000000E+00    0.00000000E+00    0.00000000E+00
      4.6144278607      0.0990099010    0.00000000E+00    0.00000000E+00    0.00000000E+00
      4.6492537313      0.0990099010    0.00000000E+00    0.00000000E+00    0.00000000E+00
      4.6840796020      0.0990099010    0.00000000E+00    0.00000000E+00    0.00000000E+00
      4.7189054726      0.0990099010    0.00000000E+00    0.00000000E+00    0.00000000E+00
      4.7537313433      0.0990099010    0.00000000E+00    0.00000000E+00    0.00000000E+00
      4.7885572139      0.0990099010    0.00000000E+00    0.00000000E+00    0.00000000E+00
      4.8233830846      0.0990099010    0.00000000E+00    0.00000000E+00    0.00000000E+00
      4.8582089552      0.0990099010    0.00000000E+00    0.00000000E+00    0.00000000E+00
      4.8930348259      0.0990099010    0.00000000E+00    0.00000000E+00    0.00000000E+00
      4.9278606965      0.0990099010    0.00000000E+00    0.00000000E+00    0.00000000E+00
      4.9626865672      0.0990099010    0.00000000E+00    0.00000000E+00    0.00000000E+00
      4.9975124378      0.0990099010    0.00000000E+00    0.00000000E+00    0.00000000E+00
      5.0323383085      0.0990099010    0.00000000E+00    0.00000000E+00    0.00000000E+00
      5.0671641791      0.0990099010    0.00000000E+00    0.00000000E+00    0.00000000E+00
      5.1019900498      0.0990099010    0.00000000E+00    0.00000000E+00    0.00000000E+00
      5.1368159204      0.0990099010    0.00000000E+00    0.00000000E+00    0.00000000E+00
      5.1716417910      0.0990099010    0.00000000E+00    0.00000000E+00    0.00000000E+00
      5.2064676617      0.0990099010    0.00000000E+00    0.00000000E+00    0.00000000E+00
      5.2412935323      0.0990099010    0.00000000E+00    0.00000000E+00    0.00000000E+00
      5.2761194030      0.0990099010    0.00000000E+00    0.00000000E+00    0.00000000E+00
      5.3109452736      0.0990099010    0.00000000E+00    0.00000000E+00    0.00000000E+00
      5.3457711443      0.0990099010    0.00000000E+00    0.00000000E+00    0.00000000E+00
      5.3805970149      0.0990099010    0.00000000E+00    0.00000000E+00    0.00000000E+00
      5.4154228856      0.0990099010    0.00000000E+00    0.00000000E+00    0.00000000E+00
      5.4502487562      0.0990099010    0.00000000E+00    0.00000000E+00    0.00000000E+00
      5.4850746269      0.0990099010    0.00000000E+00    0.00000000E+00    0.00000000E+00
      5.5199004975      0.0990099010    0.00000000E+00    0.00000000E+00    0.00000000E+00
      5.5547263682      0.0990099010    0.00000000E+00    0.00000000E+00    0.00000000E+00
      5.5895522388      0.0990099010    0.00000000E+00    0.00000000E+00    0.00000000E+00
      5.6243781095      0.0990099010    0.00000000E+00    0.00000000E+00    0.00000000E+00
      5.6592039801      0.0990099010    0.00000000E+00    0.00000000E+00    0.00000000E+00
      5.6940298507      0.0990099010    0.00000000E+00    0.00000000E+00    0.00000000E+00
      5.7288557214      0.0990099010    0.00000000E+00    0.00000000E+00    0.00000000E+00
      5.7636815920      0.0990099010    0.00000000E+00    0.00000000E+00    0.00000000E+00
      5.7985074627      0.0990099010    0.00000000E+00    0.00000000E+00    0.00000000E+00
      5.8333333333      0.0990099010    0.00000000E+00    0.00000000E+00    0.00000000E+00
      5.8681592040      0.0990099010    0.00000000E+00    0.00000000E+00    0.00000000E+00
      5.9029850746      0.0990099010    0.00000000E+00    0.00000000E+00    0.00000000E+00
      5.9378109453      0.0990099010    0.00000000E+00    0.00000000E+00    0.00000000E+00
      5.9726368159      0.0990099010    0.00000000E+00    0.00000000E+00    0.00000000E+00
      6.0074626866      0.0990099010    0.00000000E+00    0.00000000E+00    0.00000000E+00
      6.0422885572      0.0990099010    0.00000000E+00    0.00000000E+00    0.00000000E+00
      6.0771144279      0.0990099010    0.00000000E+00    0.00000000E+00    0.00000000E+00
      6.1119402985      0.0990099010    0.00000000E+00    0.00000000E+00    0.00000000E+00
      6.1467661692      0.0990099010    0.00000000E+00    0.00000000E+00    0.00000000E+00
      6.1815920398      0.0990099010    0.00000000E+00    0.00000000E+00    0.00000000E+00
      6.2164179104      0.0990099010    0.00000000E+00    0.00000000E+00    0.00000000E+00
      6.2512437811      0.0990099010    0.00000000E+00    0.00000000E+00    0.00000000E+00
      6.2860696517      0.0990099010    0.00000000E+00    0.00000000E+00    0.00000000E+00
      6.3208955224      0.0990099010    0.00000000E+00    0.00000000E+00    0.00000000E+00
      6.3557213930      0.0990099010    0.00000000E+00    0.00000000E+00    0.00000000E+00
      6.3905472637      0.0990099010    0.00000000E+00    0.00000000E+00    0.00000000E+00
      6.4253731343      0.0990099010    0.00000000E+00    0.00000000E+00    0.00000000E+00
      6.4601990050      0.0990099010    0.00000000E+00    0.00000000E+00    0.00000000E+00
      6.4950248756      0.0990099010    0.00000000E+00    0.00000000E+00    0.00000000E+00
      6.5298507463      0.0990099010    0.00000000E+00    0.00000000E+00    0.00000000E+00
      6.5646766169      0.0990099010    0.00000000E+00    0.00000000E+00    0.00000000E+00
      6.5995024876      0.0990099010    0.00000000E+00    0.00000000E+00    0.00000000E+00
      6.6343283582      0.0990099010    0.00000000E+00    0.00000000E+00    0.00000000E+00
      6.6691542289      0.0990099010    0.00000000E+00    0.00000000E+00    0.00000000E+00
      6.7039800995      0.0990099010    0.00000000E+00    0.00000000E+00    0.00000000E+00
      6.7388059701      0.0990099010    0.00000000E+00    0.00000000E+00    0.00000000E+00
      6.7736318408      0.0990099010    0.00000000E+00    0.00000000E+00    0.00000000E+00
      6.8084577114      0.0990099010    0.00000000E+00    0.00000000E+00    0.00000000E+00
      6.8432835821      0.0990099010    0.00000000E+00    0.00000000E+00    0.00000000E+00
      6.8781094527      0.0990099010    0.00000000E+00    0.00000000E+00    0.00000000E+00
      6.9129353234      0.0990099010    0.00000000E+00    0.00000000E+00    0.00000000E+00
      6.9477611940      0.0990099010    0.00000000E+00    0.00000000E+00    0.00000000E+00
      6.9825870647      0.0990099010    0.00000000E+00    0.00000000E+00    0.00000000E+00

      0.0174129353      0.1386138614    0.00000000E+00    0.00000000E+00    0.00000000E+00
      0.0522388060      0.1386138614    0.00000000E+00    0.00000000E+00    0.00000000E+00
      0.0870646766      0.1386138614    0.00000000E+00    0.00000000E+00    0.00000000E+00
      0.1218905473      0.1386138614    0.00000000E+00    0.00000000E+00    0.00000000E+00
      0.1567164179      0.1386138614    0.00000000E+00    0.00000000E+00    0.00000000E+00
      0.1915422886      0.1386138614    0.00000000E+00    0.00000000E+00    0.00000000E+00
      0.2263681592      0.1386138614    0.00000000E+00    0.00000000E+00    0.00000000E+00
      0.2611940299      0.1386138614    0.00000000E+00    0.00000000E+00    0.00000000E+00
      0.2960199005      0.1386138614    0.00000000E+00    0.00000000E+00    0.00000000E+00
      0.3308457711      0.1386138614    0.00000000E+00    0.00000000E+00    0.00000000E+00
      0.3656716418      0.1386138614    0.00000000E+00    0.00000000E+00    0.00000000E+00
      0.4004975124      0.1386138614    0.00000000E+00    0.00000000E+00    0.00000000E+00
      0.4353233831      0.1386138614    0.00000000E+00    0.00000000E+00    0.00000000E+00
      0.4701492537      0.1386138614    0.00000000E+00    0.00000000E+00    0.00000000E+00
      0.5049751244      0.1386138614    0.00000000E+00    0.00000000E+00    0.00000000E+00
      0.5398009950      0.1386138614    0.00000000E+00    0.00000000E+00    0.00000000E+00
      0.5746268657      0.1386138614    0.00000000E+00    0.00000000E+00    0.00000000E+00
      0.6094527363      0.1386138614    0.00000000E+00    0.00000000E+00    0.00000000E+00
      0.6442786070      0.1386138614    0.00000000E+00    0.00000000E+00    0.00000000E+00
      0.6791044776      0.1386138614    0.00000000E+00    0.00000000E+00    0.00000000E+00
      0.7139303483      0.1386138614    0.00000000E+00    0.00000000E+00    0.00000000E+00
      0.7487562189      0.1386138614    0.00000000E+00    0.00000000E+00    0.00000000E+00
      0.7835820896      0.1386138614    0.00000000E+00    0.00000000E+00    0.00000000E+00
      0.8184079602      0.1386138614    0.00000000E+00    0.00000000E+00    0.00000000E+00
      0.8532338308      0.1386138614    0.00000000E+00    0.00000000E+00    0.00000000E+00
      0.8880597015      0.1386138614    0.00000000E+00    0.00000000E+00    0.00000000E+00
      0.9228855721      0.1386138614    0.00000000E+00    0.00000000E+00    0.00000000E+00
      0.9577114428      0.1386138614    0.00000000E+00    0.00000000E+00    0.00000000E+00
      0.9925373134      0.1386138614    0.00000000E+00    0.00000000E+00    0.00000000E+00
      1.0273631841      0.1386138614    0.00000000E+00    0.00000000E+00    0.00000000E+00
      1.0621890547      0.1386138614    0.00000000E+00    0.00000000E+00    0.00000000E+00
      1.0970149254      0.1386138614    0.00000000E+00    0.00000000E+00    0.00000000E+00
      1.1318407960      0.1386138614    0.00000000E+00    0.00000000E+00    0.00000000E+00
      1.1666666667      0.1386138614    0.00000000E+00    0.00000000E+00    0.00000000E+00
      1.2014925373      0.1386138614    0.00000000E+00    0.00000000E+00    0.00000000E+00
      1.2363184080      0.1386138614    0.00000000E+00    0.00000000E+00    0.00000000E+00
      1.2711442786      0.1386138614    0.00000000E+00    0.00000000E+00    0.00000000E+00
      1.3059701493      0.1386138614    0.00000000E+00    0.00000000E+00    0.00000000E+00
      1.3407960199      0.1386138614    0.00000000E+00    0.00000000E+00    0.00000000E+00
      1.3756218905      0.1386138614    0.00000000E+00    0.00000000E+00    0.00000000E+00
      1.4104477612      0.1386138614    0.00000000E+00    0.00000000E+00    0.00000000E+00
      1.4452736318      0.1386138614    0.00000000E+00    0.00000000E+00    0.00000000E+00
      1.4800995025      0.1386138614    0.00000000E+00    0.00000000E+00    0.00000000E+00
      1.5149253731      0.1386138614    0.00000000E+00    0.00000000E+00    0.00000000E+00
      1.5497512438      0.1386138614    0.00000000E+00    0.00000000E+00    0.00000000E+00
      1.5845771144      0.1386138614    0.00000000E+00    0.00000000E+00    0.00000000E+00
      1.6194029851      0.1386138614    0.00000000E+00    0.00000000E+00    0.00000000E+00
      1.6542288557      0.1386138614    0.00000000E+00    0.00000000E+00    0.00000000E+00
      1.6890547264      0.1386138614    0.00000000E+00    0.00000000E+00    0.00000000E+00
      1.7238805970      0.1386138614    0.00000000E+00    0.00000000E+00    0.00000000E+00
      1.7587064677      0.1386138614    0.00000000E+00    0.00000000E+00    0.00000000E+00
      1.7935323383      0.1386138614    0.00000000E+00    0.00000000E+00    0.00000000E+00
      1.8283582090      0.1386138614    0.00000000E+00    0.00000000E+00    0.00000000E+00
      1.8631840796      0.1386138614    0.00000000E+00    0.00000000E+00    0.00000000E+00
      1.8980099502      0.1386138614    0.00000000E+00    0.00000000E+00    0.00000000E+00
      1.9328358209      0.1386138614    0.00000000E+00    0.00000000E+00    0.00000000E+00
      1.9676616915      0.1386138614    0.00000000E+00    0.00000000E+00    0.00000000E+00
      2.0024875622      0.1386138614    0.00000000E+00    0.00000000E+00    0.00000000E+00
      2.0373134328      0.1386138614    0.00000000E+00    0.00000000E+00    0.00000000E+00
      2.0721393035      0.1386138614    0.00000000E+00    0.00000000E+00    0.00000000E+00
      2.1069651741      0.1386138614    0.00000000E+00    0.00000000E+00    0.00000000E+00
      2.1417910448      0.1386138614    0.00000000E+00    0.00000000E+00    0.00000000E+00
      2.1766169154      0.1386138614    0.00000000E+00    0.00000000E+00    0.00000000E+00
      2.2114427861      0.1386138614    0.00000000E+00    0.00000000E+00    0.00000000E+00
      2.2462686567      0.1386138614    0.00000000E+00    0.00000000E+00    0.00000000E+00
      2.2810945274      0.1386138614    0.00000000E+00    0.00000000E+00    0.00000000E+00
      2.3159203980      0.1386138614    0.00000000E+00    0.00000000E+00    0.00000000E+00
      2.3507462687      0.1386138614    0.00000000E+00    0.00000000E+00    0.00000000E+00
      2.3855721393      0.1386138614    0.00000000E+00    0.00000000E+00    0.00000000E+00
      2.4203980100      0.1386138614    0.00000000E+00    0.00000000E+00    0.00000000E+00
      2.4552238806      0.1386138614    0.00000000E+00    0.00000000E+00    0.00000000E+00
      2.4900497512      0.1386138614    0.00000000E+00    0.00000000E+00    0.00000000E+00
      2.5248756219      0.1386138614    0.00000000E+00    0.00000000E+00    0.00000000E+00
      2.5597014925      0.1386138614    0.00000000E+00    0.00000000E+00    0.00000000E+00
      2.5945273632      0.1386138614    0.00000000E+00    0.00000000E+00    0.00000000E+00
      2.6293532338      0.1386138614    0.00000000E+00    0.00000000E+00    0.00000000E+00
      2.6641791045      0.1386138614    0.00000000E+00    0.00000000E+00    0.00000000E+00
      2.6990049751      0.1386138614    0.00000000E+00    0.00000000E+00    0.00000000E+00
      2.7338308458      0.1386138614    0.00000000E+00    0.00000000E+00    0.00000000E+00
      2.7686567164      0.1386138614    0.00000000E+00    0.00000000E+00    0.00000000E+00
      2.8034825871      0.1386138614    0.00000000E+00    0.00000000E+00    0.00000000E+00
      2.8383084577      0.1386138614    0.00000000E+00    0.00000000E+00    0.00000000E+00
      2.8731343284      0.1386138614    0.00000000E+00    0.00000000E+00    0.00000000E+00
      2.9079601990      0.1386138614    0.00000000E+00    0.00000000E+00    0.00000000E+00
      2.9427860697      0.1386138614    0.00000000E+00    0.00000000E+00    0.00000000E+00
      2.9776119403      0.1386138614    0.00000000E+00    0.00000000E+00    0.00000000E+00
      3.0124378109      0.1386138614    0.00000000E+00    0.00000000E+00    0.00000000E+00
      3.0472636816      0.1386138614    0.00000000E+00    0.00000000E+00    0.00000000E+00
      3.0820895522      0.1386138614    0.00000000E+00    0.00000000E+00    0.00000000E+00
      3.1169154229      0.1386138614    0.00000000E+00    0.00000000E+00    0.00000000E+00
      3.1517412935      0.1386138614    0.00000000E+00    0.00000000E+00    0.00000000E+00
      3.1865671642      0.1386138614    0.00000000E+00    0.00000000E+00    0.00000000E+00
      3.2213930348      0.1386138614    0.00000000E+00    0.00000000E+00    0.00000000E+00
      3.2562189055      0.1386138614    0.00000000E+00    0.00000000E+00    0.00000000E+00
      3.2910447761      0.1386138614    0.00000000E+00    0.00000000E+00    0.00000000E+00
      3.3258706468      0.1386138614    0.00000000E+00    0.00000000E+00    0.00000000E+00
      3.3606965174      0.1386138614    0.00000000E+00    0.00000000E+00    0.00000000E+00
      3.3955223881      0.1386138614    0.00000000E+00    0.00000000E+00    0.00000000E+00
      3.4303482587      0.1386138614    0.00000000E+00    0.00000000E+00    0.00000000E+00
      3.4651741294      0.1386138614    0.00000000E+00    0.00000000E+00    0.00000000E+00
      3.5000000000      0.1386138614    0.00000000E+00    0.00000000E+00    0.00000000E+00
      3.5348258706      0.1386138614    0.00000000E+00    0.00000000E+00    0.00000000E+00
      3.5696517413      0.1386138614    0.00000000E+00    0.00000000E+00    0.00000000E+00
      3.6044776119      0.1386138614    0.00000000E+00    0.00000000E+00    0.00000000E+00
      3.6393034826      0.1386138614    0.00000000E+00    0.00000000E+00    0.00000000E+00
      3.6741293532      0.1386138614    0.00000000E+00    0.00000000E+00    0.00000000E+00
      3.7089552239      0.1386138614    0.00000000E+00    0.00000000E+00    0.00000000E+00
      3.7437810945      0.1386138614    0.00000000E+00    0.00000000E+00    0.00000000E+00
      3.7786069652      0.1386138614    0.00000000E+00    0.00000000E+00    0.00000000E+00
      3.8134328358      0.1386138614    0.00000000E+00    0.00000000E+00    0.00000000E+00
      3.8482587065      0.1386138614    0.00000000E+00    0.00000000E+00    0.00000000E+00
      3.8830845771      0.1386138614    0.00000000E+00    0.00000000E+00    0.00000000E+00
      3.9179104478      0.1386138614    0.00000000E+00    0.00000000E+00    0.00000000E+00
      3.9527363184      0.1386138614    0.00000000E+00    0.00000000E+00    0.00000000E+00
      3.9875621891      0.1386138614    0.00000000E+00    0.00000000E+00    0.00000000E+00
      4.0223880597      0.1386138614    0.00000000E+00    0.00000000E+00    0.00000000E+00
      4.0572139303      0.1386138614    0.00000000E+00    0.00000000E+00    0.00000000E+00
      4.0920398010      0.1386138614    0.00000000E+00    0.00000000E+00    0.00000000E+00
      4.1268656716      0.1386138614    0.00000000E+00    0.00000000E+00    0.00000000E+00
      4.1616915423      0.1386138614    0.00000000E+00    0.00000000E+00    0.00000000E+00
      4.1965174129      0.1386138614    0.00000000E+00    0.00000000E+00    0.00000000E+00
      4.2313432836      0.1386138614    0.00000000E+00    0.00000000E+00    0.00000000E+00
      4.2661691542      0.1386138614    0.00000000E+00    0.00000000E+00    0.00000000E+00
      4.3009950249      0.1386138614    0.00000000E+00    0.00000000E+00    0.00000000E+00
      4.3358208955      0.1386138614    0.00000000E+00    0.00000000E+00    0.00000000E+00
      4.3706467662      0.1386138614    0.00000000E+00    0.00000000E+00    0.00000000E+00
      4.4054726368      0.1386138614    0.00000000E+00    0.00000000E+00    0.00000000E+00
      4.4402985075      0.1386138614    0.00000000E+00    0.00000000E+00    0.00000000E+00
      4.4751243781      0.1386138614    0.00000000E+00    0.00000000E+00    0.00000000E+00
      4.5099502488      0.1386138614    0.00000000E+00    0.00000000E+00    0.00000000E+00
      4.5447761194      0.1386138614    0.00000000E+00    0.00000000E+00    0.00000000E+00
      4.5796019900      0.1386138614    0.00000000E+00    0.00000000E+00    0.00000000E+00
      4.6144278607      0.1386138614    0.00000000E+00    0.00000000E+00    0.00000000E+00
      4.6492537313      0.1386138614    0.00000000E+00    0.00000000E+00    0.00000000E+00
      4.6840796020      0.1386138614    0.00000000E+00    0.00000000E+00    0.00000000E+00
      4.7189054726      0.1386138614    0.00000000E+00    0.00000000E+00    0.00000000E+00
      4.7537313433      0.1386138614    0.00000000E+00    0.00000000E+00    0.00000000E+00
      4.7885572139      0.1386138614    0.00000000E+00    0.00000000E+00    0.00000000E+00
      4.8233830846      0.1386138614    0.00000000E+00    0.00000000E+00    0.00000000E+00
      4.8582089552      0.1386138614    0.00000000E+00    0.00000000E+00    0.00000000E+00
      4.8930348259      0.1386138614    0.00000000E+00    0.00000000E+00    0.00000000E+00
      4.9278606965      0.1386138614    0.00000000E+00    0.00000000E+00    0.00000000E+00
      4.9626865672      0.1386138614    0.00000000E+00    0.00000000E+00    0.00000000E+00
      4.9975124378      0.1386138614    0.00000000E+00    0.00000000E+00    0.00000000E+00
      5.0323383085      0.1386138614    0.00000000E+00    0.00000000E+00    0.00000000E+00
      5.0671641791      0.1386138614    0.00000000E+00    0.00000000E+00    0.00000000E+00
      5.1019900498      0.1386138614    0.00000000E+00    0.00000000E+00    0.00000000E+00
      5.1368159204      0.1386138614    0.00000000E+00    0.00000000E+00    0.00000000E+00
      5.1716417910      0.1386138614    0.00000000E+00    0.00000000E+00    0.00000000E+00
      5.2064676617      0.1386138614    0.00000000E+00    0.00000000E+00    0.00000000E+00
      5.2412935323      0.1386138614    0.00000000E+00    0.00000000E+00    0.00000000E+00
      5.2761194030      0.1386138614    0.00000000E+00    0.00000000E+00    0.00000000E+00
      5.3109452736      0.1386138614    0.00000000E+00    0.00000000E+00    0.00000000E+00
      5.3457711443      0.1386138614    0.00000000E+00    0.00000000E+00    0.00000000E+00
      5.3805970149      0.1386138614    0.00000000E+00    0.00000000E+00    0.00000000E+00
      5.4154228856      0.1386138614    0.00000000E+00    0.00000000E+00    0.00000000E+00
      5.4502487562      0.1386138614    0.00000000E+00    0.00000000E+00    0.00000000E+00
      5.4850746269      0.1386138614    0.00000000E+00    0.00000000E+00    0.00000000E+00
      5.5199004975      0.1386138614    0.00000000E+00    0.00000000E+00    0.00000000E+00
      5.5547263682      0.1386138614    0.00000000E+00    0.00000000E+00    0.00000000E+00
      5.5895522388      0.1386138614    0.00000000E+00    0.00000000E+00    0.00000000E+00
      5.6243781095      0.1386138614    0.00000000E+00    0.00000000E+00    0.00000000E+00
      5.6592039801      0.1386138614    0.00000000E+00    0.00000000E+00    0.00000000E+00
      5.6940298507      0.1386138614    0.00000000E+00    0.00000000E+00    0.00000000E+00
      5.7288557214      0.1386138614    0.00000000E+00    0.00000000E+00    0.00000000E+00
      5.7636815920      0.1386138614    0.00000000E+00    0.00000000E+00    0.00000000E+00
      5.7985074627      0.1386138614    0.00000000E+00    0.00000000E+00    0.00000000E+00
      5.8333333333      0.1386138614    0.00000000E+00    0.00000000E+00    0.00000000E+00
      5.8681592040      0.1386138614    0.00000000E+00    0.00000000E+00    0.00000000E+00
      5.9029850746      0.1386138614    0.00000000E+00    0.00000000E+00    0.00000000E+00
      5.9378109453      0.1386138614    0.00000000E+00    0.00000000E+00    0.00000000E+00
      5.9726368159      0.1386138614    0.00000000E+00    0.00000000E+00    0.00000000E+00
      6.0074626866      0.1386138614    0.00000000E+00    0.00000000E+00    0.00000000E+00
      6.0422885572      0.1386138614    0.00000000E+00    0.00000000E+00    0.00000000E+00
      6.0771144279      0.1386138614    0.00000000E+00    0.00000000E+00    0.00000000E+00
      6.1119402985      0.1386138614    0.00000000E+00    0.00000000E+00    0.00000000E+00
      6.1467661692      0.1386138614    0.00000000E+00    0.00000000E+00    0.00000000E+00
      6.1815920398      0.1386138614    0.00000000E+00    0.00000000E+00    0.00000000E+00
      6.2164179104      0.1386138614    0.00000000E+00    0.00000000E+00    0.00000000E+00
      6.2512437811      0.1386138614    0.00000000E+00    0.00000000E+00    0.00000000E+00
      6.2860696517      0.1386138614    0.00000000E+00    0.00000000E+00    0.00000000E+00
      6.3208955224      0.1386138614    0.00000000E+00    0.00000000E+00    0.00000000E+00
      6.3557213930      0.1386138614    0.00000000E+00    0.00000000E+00    0.00000000E+00
      6.3905472637      0.1386138614    0.00000000E+00    0.00000000E+00    0.00000000E+00
      6.4253731343      0.1386138614    0.00000000E+00    0.00000000E+00    0.00000000E+00
      6.4601990050      0.1386138614    0.00000000E+00    0.00000000E+00    0.00000000E+00
      6.4950248756      0.1386138614    0.00000000E+00    0.00000000E+00    0.00000000E+00
      6.5298507463      0.1386138614    0.00000000E+00    0.00000000E+00    0.00000000E+00
      6.5646766169      0.1386138614    0.00000000E+00    0.00000000E+00    0.00000000E+00
      6.5995024876      0.1386138614    0.00000000E+00    0.00000000E+00    0.00000000E+00
      6.6343283582      0.1386138614    0.00000000E+00    0.00000000E+00    0.00000000E+00
      6.6691542289      0.1386138614    0.00000000E+00    0.00000000E+00    0.00000000E+00
      6.7039800995      0.1386138614    0.00000000E+00    0.00000000E+00    0.00000000E+00
      6.7388059701      0.1386138614    0.00000000E+00    0.00000000E+00    0.00000000E+00
      6.7736318408      0.1386138614    0.00000000E+00    0.00000000E+00    0.00000000E+00
      6.8084577114      0.1386138614    0.00000000E+00    0.00000000E+00    0.00000000E+00
      6.8432835821      0.1386138614    0.00000000E+00    0.00000000E+00    0.00000000E+00
      6.8781094527      0.1386138614    0.00000000E+00    0.00000000E+00    0.00000000E+00
      6.9129353234      0.1386138614    0.00000000E+00    0.00000000E+00    0.00000000E+00
      6.9477611940      0.1386138614    0.00000000E+00    0.00000000E+00    0.00000000E+00
      6.9825870647      0.1386138614    0.00000000E+00    0.00000000E+00    0.00000000E+00

      0.0174129353      0.1782178218    0.00000000E+00    0.00000000E+00    0.00000000E+00
      0.0522388060      0.1782178218    0.00000000E+00    0.00000000E+00    0.00000000E+00
      0.0870646766      0.1782178218    0.00000000E+00    0.00000000E+00    0.00000000E+00
      0.1218905473      0.1782178218    0.00000000E+00    0.00000000E+00    0.00000000E+00
      0.1567164179      0.1782178218    0.00000000E+00    0.00000000E+00    0.00000000E+00
      0.1915422886      0.1782178218    0.00000000E+00    0.00000000E+00    0.00000000E+00
      0.2263681592      0.1782178218    0.00000000E+00    0.00000000E+00    0.00000000E+00
      0.2611940299      0.1782178218    0.00000000E+00    0.00000000E+00    0.00000000E+00
      0.2960199005      0.1782178218    0.00000000E+00    0.00000000E+00    0.00000000E+00
      0.3308457711      0.1782178218    0.00000000E+00    0.00000000E+00    0.00000000E+00
      0.3656716418      0.1782178218    0.00000000E+00    0.00000000E+00    0.00000000E+00
      0.4004975124      0.1782178218    0.00000000E+00    0.00000000E+00    0.00000000E+00
      0.4353233831      0.1782178218    0.00000000E+00    0.00000000E+00    0.00000000E+00
      0.4701492537      0.1782178218    0.00000000E+00    0.00000000E+00    0.00000000E+00
      0.5049751244      0.1782178218    0.00000000E+00    0.00000000E+00    0.00000000E+00
      0.5398009950      0.1782178218    0.00000000E+00    0.00000000E+00    0.00000000E+00
      0.5746268657      0.1782178218    0.00000000E+00    0.00000000E+00    0.00000000E+00
      0.6094527363      0.1782178218    0.00000000E+00    0.00000000E+00    0.00000000E+00
      0.6442786070      0.1782178218    0.00000000E+00    0.00000000E+00    0.00000000E+00
      0.6791044776      0.1782178218    0.00000000E+00    0.00000000E+00    0.00000000E+00
      0.7139303483      0.1782178218    0.00000000E+00    0.00000000E+00    0.00000000E+00
      0.7487562189      0.1782178218    0.00000000E+00    0.00000000E+00    0.00000000E+00
      0.7835820896      0.1782178218    0.00000000E+00    0.00000000E+00    0.00000000E+00
      0.8184079602      0.1782178218    0.00000000E+00    0.00000000E+00    0.00000000E+00
      0.8532338308      0.1782178218    0.00000000E+00    0.00000000E+00    0.00000000E+00
      0.8880597015      0.1782178218    0.00000000E+00    0.00000000E+00    0.00000000E+00
      0.9228855721      0.1782178218    0.00000000E+00    0.00000000E+00    0.00000000E+00
      0.9577114428      0.1782178218    0.00000000E+00    0.00000000E+00    0.00000000E+00
      0.9925373134      0.1782178218    0.00000000E+00    0.00000000E+00    0.00000000E+00
      1.0273631841      0.1782178218    0.00000000E+00    0.00000000E+00    0.00000000E+00
      1.0621890547      0.1782178218    0.00000000E+00    0.00000000E+00    0.00000000E+00
      1.0970149254      0.1782178218    0.00000000E+00    0.00000000E+00    0.00000000E+00
      1.1318407960      0.1782178218    0.00000000E+00    0.00000000E+00    0.00000000E+00
      1.1666666667      0.1782178218    0.00000000E+00    0.00000000E+00    0.00000000E+00
      1.2014925373      0.1782178218    0.00000000E+00    0.00000000E+00    0.00000000E+00
      1.2363184080      0.1782178218    0.00000000E+00    0.00000000E+00    0.00000000E+00
      1.2711442786      0.1782178218    0.00000000E+00    0.00000000E+00    0.00000000E+00
      1.3059701493      0.1782178218    0.00000000E+00    0.00000000E+00    0.00000000E+00
      1.3407960199      0.1782178218    0.00000000E+00    0.00000000E+00    0.00000000E+00
      1.3756218905      0.1782178218    0.00000000E+00    0.00000000E+00    0.00000000E+00
      1.4104477612      0.1782178218    0.00000000E+00    0.00000000E+00    0.00000000E+00
      1.4452736318      0.1782178218    0.00000000E+00    0.00000000E+00    0.00000000E+00
      1.4800995025      0.1782178218    0.00000000E+00    0.00000000E+00    0.00000000E+00
      1.5149253731      0.1782178218    0.00000000E+00    0.00000000E+00    0.00000000E+00
      1.5497512438      0.1782178218    0.00000000E+00    0.00000000E+00    0.00000000E+00
      1.5845771144      0.1782178218    0.00000000E+00    0.00000000E+00    0.00000000E+00
      1.6194029851      0.1782178218    0.00000000E+00    0.00000000E+00    0.00000000E+00
      1.6542288557      0.1782178218    0.00000000E+00    0.00000000E+00    0.00000000E+00
      1.6890547264      0.1782178218    0.00000000E+00    0.00000000E+00    0.00000000E+00
      1.7238805970      0.1782178218    0.00000000E+00    0.00000000E+00    0.00000000E+00
      1.7587064677      0.1782178218    0.00000000E+00    0.00000000E+00    0.00000000E+00
      1.7935323383      0.1782178218    0.00000000E+00    0.00000000E+00    0.00000000E+00
      1.8283582090      0.1782178218    0.00000000E+00    0.00000000E+00    0.00000000E+00
      1.8631840796      0.1782178218    0.00000000E+00    0.00000000E+00    0.00000000E+00
      1.8980099502      0.1782178218    0.00000000E+00    0.00000000E+00    0.00000000E+00
      1.9328358209      0.1782178218    0.00000000E+00    0.00000000E+00    0.00000000E+00
      1.9676616915      0.1782178218    0.00000000E+00    0.00000000E+00    0.00000000E+00
      2.0024875622      0.1782178218    0.00000000E+00    0.00000000E+00    0.00000000E+00
      2.0373134328      0.1782178218    0.00000000E+00    0.00000000E+00    0.00000000E+00
      2.0721393035      0.1782178218    0.00000000E+00    0.00000000E+00    0.00000000E+00
      2.1069651741      0.1782178218    0.00000000E+00    0.00000000E+00    0.00000000E+00
      2.1417910448      0.1782178218    0.00000000E+00    0.00000000E+00    0.00000000E+00
      2.1766169154      0.1782178218    0.00000000E+00    0.00000000E+00    0.00000000E+00
      2.2114427861      0.1782178218    0.00000000E+00    0.00000000E+00    0.00000000E+00
      2.2462686567      0.1782178218    0.00000000E+00    0.00000000E+00    0.00000000E+00
      2.2810945274      0.1782178218    0.00000000E+00    0.00000000E+00    0.00000000E+00
      2.3159203980      0.1782178218    0.00000000E+00    0.00000000E+00    0.00000000E+00
      2.3507462687      0.1782178218    0.00000000E+00    0.00000000E+00    0.00000000E+00
      2.3855721393      0.1782178218    0.00000000E+00    0.00000000E+00    0.00000000E+00
      2.4203980100      0.1782178218    0.00000000E+00    0.00000000E+00    0.00000000E+00
      2.4552238806      0.1782178218    0.00000000E+00    0.00000000E+00    0.00000000E+00
      2.4900497512      0.1782178218    0.00000000E+00    0.00000000E+00    0.00000000E+00
      2.5248756219      0.1782178218    0.00000000E+00    0.00000000E+00    0.00000000E+00
      2.5597014925      0.1782178218    0.00000000E+00    0.00000000E+00    0.00000000E+00
      2.5945273632      0.1782178218    0.00000000E+00    0.00000000E+00    0.00000000E+00
      2.6293532338      0.1782178218    0.00000000E+00    0.00000000E+00    0.00000000E+00
      2.6641791045      0.1782178218    0.00000000E+00    0.00000000E+00    0.00000000E+00
      2.6990049751      0.1782178218    0.00000000E+00    0.00000000E+00    0.00000000E+00
      2.7338308458      0.1782178218    0.00000000E+00    0.00000000E+00    0.00000000E+00
      2.7686567164      0.1782178218    0.00000000E+00    0.00000000E+00    0.00000000E+00
      2.8034825871      0.1782178218    0.00000000E+00    0.00000000E+00    0.00000000E+00
      2.8383084577      0.1782178218    0.00000000E+00    0.00000000E+00    0.00000000E+00
      2.8731343284      0.1782178218    0.00000000E+00    0.00000000E+00    0.00000000E+00
      2.9079601990      0.1782178218    0.00000000E+00    0.00000000E+00    0.00000000E+00
      2.9427860697      0.1782178218    0.00000000E+00    0.00000000E+00    0.00000000E+00
      2.9776119403      0.1782178218    0.00000000E+00    0.00000000E+00    0.00000000E+00
      3.0124378109      0.1782178218    0.00000000E+00    0.00000000E+00    0.00000000E+00
      3.0472636816      0.1782178218    0.00000000E+00    0.00000000E+00    0.00000000E+00
      3.0820895522      0.1782178218    0.00000000E+00    0.00000000E+00    0.00000000E+00
      3.1169154229      0.1782178218    0.00000000E+00    0.00000000E+00    0.00000000E+00
      3.1517412935      0.1782178218    0.00000000E+00    0.00000000E+00    0.00000000E+00
      3.1865671642      0.1782178218    0.00000000E+00    0.00000000E+00    0.00000000E+00
      3.2213930348      0.1782178218    0.00000000E+00    0.00000000E+00    0.00000000E+00
      3.2562189055      0.1782178218    0.00000000E+00    0.00000000E+00    0.00000000E+00
      3.2910447761      0.1782178218    0.00000000E+00    0.00000000E+00    0.00000000E+00
      3.3258706468      0.1782178218    0.00000000E+00    0.00000000E+00    0.00000000E+00
      3.3606965174      0.1782178218    0.00000000E+00    0.00000000E+00    0.00000000E+00
      3.3955223881      0.1782178218    0.00000000E+00    0.00000000E+00    0.00000000E+00
      3.4303482587      0.1782178218    0.00000000E+00    0.00000000E+00    0.00000000E+00
      3.4651741294      0.1782178218    0.00000000E+00    0.00000000E+00    0.00000000E+00
      3.5000000000      0.1782178218    0.00000000E+00    0.00000000E+00    0.00000000E+00
      3.5348258706      0.1782178218    0.00000000E+00    0.00000000E+00    0.00000000E+00
      3.5696517413      0.1782178218    0.00000000E+00    0.00000000E+00    0.00000000E+00
      3.6044776119      0.1782178218    0.00000000E+00    0.00000000E+00    0.00000000E+00
      3.6393034826      0.1782178218    0.00000000E+00    0.00000000E+00    0.00000000E+00
      3.6741293532      0.1782178218    0.00000000E+00    0.00000000E+00    0.00000000E+00
      3.7089552239      0.1782178218    0.00000000E+00    0.00000000E+00    0.00000000E+00
      3.7437810945      0.1782178218    0.00000000E+00    0.00000000E+00    0.00000000E+00
      3.7786069652      0.1782178218    0.00000000E+00    0.00000000E+00    0.00000000E+00
      3.8134328358      0.1782178218    0.00000000E+00    0.00000000E+00    0.00000000E+00
      3.8482587065      0.1782178218    0.00000000E+00    0.00000000E+00    0.00000000E+00
      3.8830845771      0.1782178218    0.00000000E+00    0.00000000E+00    0.00000000E+00
      3.9179104478      0.1782178218    0.00000000E+00    0.00000000E+00    0.00000000E+00
      3.9527363184      0.1782178218    0.00000000E+00    0.00000000E+00    0.00000000E+00
      3.9875621891      0.1782178218    0.00000000E+00    0.00000000E+00    0.00000000E+00
      4.0223880597      0.1782178218    0.00000000E+00    0.00000000E+00    0.00000000E+00
      4.0572139303      0.1782178218    0.00000000E+00    0.00000000E+00    0.00000000E+00
      4.0920398010      0.1782178218    0.00000000E+00    0.00000000E+00    0.00000000E+00
      4.1268656716      0.1782178218    0.00000000E+00    0.00000000E+00    0.00000000E+00
      4.1616915423      0.1782178218    0.00000000E+00    0.00000000E+00    0.00000000E+00
      4.1965174129      0.1782178218    0.00000000E+00    0.00000000E+00    0.00000000E+00
      4.2313432836      0.1782178218    0.00000000E+00    0.00000000E+00    0.00000000E+00
      4.2661691542      0.1782178218    0.00000000E+00    0.00000000E+00    0.00000000E+00
      4.3009950249      0.1782178218    0.00000000E+00    0.00000000E+00    0.00000000E+00
      4.3358208955      0.1782178218    0.00000000E+00    0.00000000E+00    0.00000000E+00
      4.3706467662      0.1782178218    0.00000000E+00    0.00000000E+00    0.00000000E+00
      4.4054726368      0.1782178218    0.00000000E+00    0.00000000E+00    0.00000000E+00
      4.4402985075      0.1782178218    0.00000000E+00    0.00000000E+00    0.00000000E+00
      4.4751243781      0.1782178218    0.00000000E+00    0.00000000E+00    0.00000000E+00
      4.5099502488      0.1782178218    0.00000000E+00    0.00000000E+00    0.00000000E+00
      4.5447761194      0.1782178218    0.00000000E+00    0.00000000E+00    0.00000000E+00
      4.5796019900      0.1782178218    0.00000000E+00    0.00000000E+00    0.00000000E+00
      4.6144278607      0.1782178218    0.00000000E+00    0.00000000E+00    0.00000000E+00
      4.6492537313      0.1782178218    0.00000000E+00    0.00000000E+00    0.00000000E+00
      4.6840796020      0.1782178218    0.00000000E+00    0.00000000E+00    0.00000000E+00
      4.7189054726      0.1782178218    0.00000000E+00    0.00000000E+00    0.00000000E+00
      4.7537313433      0.1782178218    0.00000000E+00    0.00000000E+00    0.00000000E+00
      4.7885572139      0.1782178218    0.00000000E+00    0.00000000E+00    0.00000000E+00
      4.8233830846      0.1782178218    0.00000000E+00    0.00000000E+00    0.00000000E+00
      4.8582089552      0.1782178218    0.00000000E+00    0.00000000E+00    0.00000000E+00
      4.8930348259      0.1782178218    0.00000000E+00    0.00000000E+00    0.00000000E+00
      4.9278606965      0.1782178218    0.00000000E+00    0.00000000E+00    0.00000000E+00
      4.9626865672      0.1782178218    0.00000000E+00    0.00000000E+00    0.00000000E+00
      4.9975124378      0.1782178218    0.00000000E+00    0.00000000E+00    0.00000000E+00
      5.0323383085      0.1782178218    0.00000000E+00    0.00000000E+00    0.00000000E+00
      5.0671641791      0.1782178218    0.00000000E+00    0.00000000E+00    0.00000000E+00
      5.1019900498      0.1782178218    0.00000000E+00    0.00000000E+00    0.00000000E+00
      5.1368159204      0.1782178218    0.00000000E+00    0.00000000E+00    0.00000000E+00
      5.1716417910      0.1782178218    0.00000000E+00    0.00000000E+00    0.00000000E+00
      5.2064676617      0.1782178218    0.00000000E+00    0.00000000E+00    0.00000000E+00
      5.2412935323      0.1782178218    0.00000000E+00    0.00000000E+00    0.00000000E+00
      5.2761194030      0.1782178218    0.00000000E+00    0.00000000E+00    0.00000000E+00
      5.3109452736      0.1782178218    0.00000000E+00    0.00000000E+00    0.00000000E+00
      5.3457711443      0.1782178218    0.00000000E+00    0.00000000E+00    0.00000000E+00
      5.3805970149      0.1782178218    0.00000000E+00    0.00000000E+00    0.00000000E+00
      5.4154228856      0.1782178218    0.00000000E+00    0.00000000E+00    0.00000000E+00
      5.4502487562      0.1782178218    0.00000000E+00    0.00000000E+00    0.00000000E+00
      5.4850746269      0.1782178218    0.00000000E+00    0.00000000E+00    0.00000000E+00
      5.5199004975      0.1782178218    0.00000000E+00    0.00000000E+00    0.00000000E+00
      5.5547263682      0.1782178218    0.00000000E+00    0.00000000E+00    0.00000000E+00
      5.5895522388      0.1782178218    0.00000000E+00    0.00000000E+00    0.00000000E+00
      5.6243781095      0.1782178218    0.00000000E+00    0.00000000E+00    0.00000000E+00
      5.6592039801      0.1782178218    0.00000000E+00    0.00000000E+00    0.00000000E+00
      5.6940298507      0.1782178218    0.00000000E+00    0.00000000E+00    0.00000000E+00
      5.7288557214      0.1782178218    0.00000000E+00    0.00000000E+00    0.00000000E+00
      5.7636815920      0.1782178218    0.00000000E+00    0.00000000E+00    0.00000000E+00
      5.7985074627      0.1782178218    0.00000000E+00    0.00000000E+00    0.00000000E+00
      5.8333333333      0.1782178218    0.00000000E+00    0.00000000E+00    0.00000000E+00
      5.8681592040      0.1782178218    0.00000000E+00    0.00000000E+00    0.00000000E+00
      5.9029850746      0.1782178218    0.00000000E+00    0.00000000E+00    0.00000000E+00
      5.9378109453      0.1782178218    0.00000000E+00    0.00000000E+00    0.00000000E+00
      5.9726368159      0.1782178218    0.00000000E+00    0.00000000E+00    0.00000000E+00
      6.0074626866      0.1782178218    0.00000000E+00    0.00000000E+00    0.00000000E+00
      6.0422885572      0.1782178218    0.00000000E+00    0.00000000E+00    0.00000000E+00
      6.0771144279      0.1782178218    0.00000000E+00    0.00000000E+00    0.00000000E+00
      6.1119402985      0.1782178218    0.00000000E+00    0.00000000E+00    0.00000000E+00
      6.1467661692      0.1782178218    0.00000000E+00    0.00000000E+00    0.00000000E+00
      6.1815920398      0.1782178218    0.00000000E+00    0.00000000E+00    0.00000000E+00
      6.2164179104      0.1782178218    0.00000000E+00    0.00000000E+00    0.00000000E+00
      6.2512437811      0.1782178218    0.00000000E+00    0.00000000E+00    0.00000000E+00
      6.2860696517      0.1782178218    0.00000000E+00    0.00000000E+00    0.00000000E+00
      6.3208955224      0.1782178218    0.00000000E+00    0.00000000E+00    0.00000000E+00
      6.3557213930      0.1782178218    0.00000000E+00    0.00000000E+00    0.00000000E+00
      6.3905472637      0.1782178218    0.00000000E+00    0.00000000E+00    0.00000000E+00
      6.4253731343      0.1782178218    0.00000000E+00    0.00000000E+00    0.00000000E+00
      6.4601990050      0.1782178218    0.00000000E+00    0.00000000E+00    0.00000000E+00
      6.4950248756      0.1782178218    0.00000000E+00    0.00000000E+00    0.00000000E+00
      6.5298507463      0.1782178218    0.00000000E+00    0.00000000E+00    0.00000000E+00
      6.5646766169      0.1782178218    0.00000000E+00    0.00000000E+00    0.00000000E+00
      6.5995024876      0.1782178218    0.00000000E+00    0.00000000E+00    0.00000000E+00
      6.6343283582      0.1782178218    0.00000000E+00    0.00000000E+00    0.00000000E+00
      6.6691542289      0.1782178218    0.00000000E+00    0.00000000E+00    0.00000000E+00
      6.7039800995      0.1782178218    0.00000000E+00    0.00000000E+00    0.00000000E+00
      6.7388059701      0.1782178218    0.00000000E+00    0.00000000E+00    0.00000000E+00
      6.7736318408      0.1782178218    0.00000000E+00    0.00000000E+00    0.00000000E+00
      6.8084577114      0.1782178218    0.00000000E+00    0.00000000E+00    0.00000000E+00
      6.8432835821      0.1782178218    0.00000000E+00    0.00000000E+00    0.00000000E+00
      6.8781094527      0.1782178218    0.00000000E+00    0.00000000E+00    0.00000000E+00
      6.9129353234      0.1782178218    0.00000000E+00    0.00000000E+00    0.00000000E+00
      6.9477611940      0.1782178218    0.00000000E+00    0.00000000E+00    0.00000000E+00
      6.9825870647      0.1782178218    0.00000000E+00    0.00000000E+00    0.00000000E+00

      0.0174129353      0.2178217822    0.00000000E+00    0.00000000E+00    0.00000000E+00
      0.0522388060      0.2178217822    0.00000000E+00    0.00000000E+00    0.00000000E+00
      0.0870646766      0.2178217822    0.00000000E+00    0.00000000E+00    0.00000000E+00
      0.1218905473      0.2178217822    0.00000000E+00    0.00000000E+00    0.00000000E+00
      0.1567164179      0.2178217822    0.00000000E+00    0.00000000E+00    0.00000000E+00
      0.1915422886      0.2178217822    0.00000000E+00    0.00000000E+00    0.00000000E+00
      0.2263681592      0.2178217822    0.00000000E+00    0.00000000E+00    0.00000000E+00
      0.2611940299      0.2178217822    0.00000000E+00    0.00000000E+00    0.00000000E+00
      0.2960199005      0.2178217822    0.00000000E+00    0.00000000E+00    0.00000000E+00
      0.3308457711      0.2178217822    0.00000000E+00    0.00000000E+00    0.00000000E+00
      0.3656716418      0.2178217822    0.00000000E+00    0.00000000E+00    0.00000000E+00
      0.4004975124      0.2178217822    0.00000000E+00    0.00000000E+00    0.00000000E+00
      0.4353233831      0.2178217822    0.00000000E+00    0.00000000E+00    0.00000000E+00
      0.4701492537      0.2178217822    0.00000000E+00    0.00000000E+00    0.00000000E+00
      0.5049751244      0.2178217822    0.00000000E+00    0.00000000E+00    0.00000000E+00
      0.5398009950      0.2178217822    0.00000000E+00    0.00000000E+00    0.00000000E+00
      0.5746268657      0.2178217822    0.00000000E+00    0.00000000E+00    0.00000000E+00
      0.6094527363      0.2178217822    0.00000000E+00    0.00000000E+00    0.00000000E+00
      0.6442786070      0.2178217822    0.00000000E+00    0.00000000E+00    0.00000000E+00
      0.6791044776      0.2178217822    0.00000000E+00    0.00000000E+00    0.00000000E+00
      0.7139303483      0.2178217822    0.00000000E+00    0.00000000E+00    0.00000000E+00
      0.7487562189      0.2178217822    0.00000000E+00    0.00000000E+00    0.00000000E+00
      0.7835820896      0.2178217822    0.00000000E+00    0.00000000E+00    0.00000000E+00
      0.8184079602      0.2178217822    0.00000000E+00    0.00000000E+00    0.00000000E+00
      0.8532338308      0.2178217822    0.00000000E+00    0.00000000E+00    0.00000000E+00
      0.8880597015      0.2178217822    0.00000000E+00    0.00000000E+00    0.00000000E+00
      0.9228855721      0.2178217822    0.00000000E+00    0.00000000E+00    0.00000000E+00
      0.9577114428      0.2178217822    0.00000000E+00    0.00000000E+00    0.00000000E+00
      0.9925373134      0.2178217822    0.00000000E+00    0.00000000E+00    0.00000000E+00
      1.0273631841      0.2178217822    0.00000000E+00    0.00000000E+00    0.00000000E+00
      1.0621890547      0.2178217822    0.00000000E+00    0.00000000E+00    0.00000000E+00
      1.0970149254      0.2178217822    0.00000000E+00    0.00000000E+00    0.00000000E+00
      1.1318407960      0.2178217822    0.00000000E+00    0.00000000E+00    0.00000000E+00
      1.1666666667      0.2178217822    0.00000000E+00    0.00000000E+00    0.00000000E+00
      1.2014925373      0.2178217822    0.00000000E+00    0.00000000E+00    0.00000000E+00
      1.2363184080      0.2178217822    0.00000000E+00    0.00000000E+00    0.00000000E+00
      1.2711442786      0.2178217822    0.00000000E+00    0.00000000E+00    0.00000000E+00
      1.3059701493      0.2178217822    0.00000000E+00    0.00000000E+00    0.00000000E+00
      1.3407960199      0.2178217822    0.00000000E+00    0.00000000E+00    0.00000000E+00
      1.3756218905      0.2178217822    0.00000000E+00    0.00000000E+00    0.00000000E+00
      1.4104477612      0.2178217822    0.00000000E+00    0.00000000E+00    0.00000000E+00
      1.4452736318      0.2178217822    0.00000000E+00    0.00000000E+00    0.00000000E+00
      1.4800995025      0.2178217822    0.00000000E+00    0.00000000E+00    0.00000000E+00
      1.5149253731      0.2178217822    0.00000000E+00    0.00000000E+00    0.00000000E+00
      1.5497512438      0.2178217822    0.00000000E+00    0.00000000E+00    0.00000000E+00
      1.5845771144      0.2178217822    0.00000000E+00    0.00000000E+00    0.00000000E+00
      1.6194029851      0.2178217822    0.00000000E+00    0.00000000E+00    0.00000000E+00
      1.6542288557      0.2178217822    0.00000000E+00    0.00000000E+00    0.00000000E+00
      1.6890547264      0.2178217822    0.00000000E+00    0.00000000E+00    0.00000000E+00
      1.7238805970      0.2178217822    0.00000000E+00    0.00000000E+00    0.00000000E+00
      1.7587064677      0.2178217822    0.00000000E+00    0.00000000E+00    0.00000000E+00
      1.7935323383      0.2178217822    0.00000000E+00    0.00000000E+00    0.00000000E+00
      1.8283582090      0.2178217822    0.00000000E+00    0.00000000E+00    0.00000000E+00
      1.8631840796      0.2178217822    0.00000000E+00    0.00000000E+00    0.00000000E+00
      1.8980099502      0.2178217822    0.00000000E+00    0.00000000E+00    0.00000000E+00
      1.9328358209      0.2178217822    0.00000000E+00    0.00000000E+00    0.00000000E+00
      1.9676616915      0.2178217822    0.00000000E+00    0.00000000E+00    0.00000000E+00
      2.0024875622      0.2178217822    0.00000000E+00    0.00000000E+00    0.00000000E+00
      2.0373134328      0.2178217822    0.00000000E+00    0.00000000E+00    0.00000000E+00
      2.0721393035      0.2178217822    0.00000000E+00    0.00000000E+00    0.00000000E+00
      2.1069651741      0.2178217822    0.00000000E+00    0.00000000E+00    0.00000000E+00
      2.1417910448      0.2178217822    0.00000000E+00    0.00000000E+00    0.00000000E+00
      2.1766169154      0.2178217822    0.00000000E+00    0.00000000E+00    0.00000000E+00
      2.2114427861      0.2178217822    0.00000000E+00    0.00000000E+00    0.00000000E+00
      2.2462686567      0.2178217822    0.00000000E+00    0.00000000E+00    0.00000000E+00
      2.2810945274      0.2178217822    0.00000000E+00    0.00000000E+00    0.00000000E+00
      2.3159203980      0.2178217822    0.00000000E+00    0.00000000E+00    0.00000000E+00
      2.3507462687      0.2178217822    0.00000000E+00    0.00000000E+00    0.00000000E+00
      2.3855721393      0.2178217822    0.00000000E+00    0.00000000E+00    0.00000000E+00
      2.4203980100      0.2178217822    0.00000000E+00    0.00000000E+00    0.00000000E+00
      2.4552238806      0.2178217822    0.00000000E+00    0.00000000E+00    0.00000000E+00
      2.4900497512      0.2178217822    0.00000000E+00    0.00000000E+00    0.00000000E+00
      2.5248756219      0.2178217822    0.00000000E+00    0.00000000E+00    0.00000000E+00
      2.5597014925      0.2178217822    0.00000000E+00    0.00000000E+00    0.00000000E+00
      2.5945273632      0.2178217822    0.00000000E+00    0.00000000E+00    0.00000000E+00
      2.6293532338      0.2178217822    0.00000000E+00    0.00000000E+00    0.00000000E+00
      2.6641791045      0.2178217822    0.00000000E+00    0.00000000E+00    0.00000000E+00
      2.6990049751      0.2178217822    0.00000000E+00    0.00000000E+00    0.00000000E+00
      2.7338308458      0.2178217822    0.00000000E+00    0.00000000E+00    0.00000000E+00
      2.7686567164      0.2178217822    0.00000000E+00    0.00000000E+00    0.00000000E+00
      2.8034825871      0.2178217822    0.00000000E+00    0.00000000E+00    0.00000000E+00
      2.8383084577      0.2178217822    0.00000000E+00    0.00000000E+00    0.00000000E+00
      2.8731343284      0.2178217822    0.00000000E+00    0.00000000E+00    0.00000000E+00
      2.9079601990      0.2178217822    0.00000000E+00    0.00000000E+00    0.00000000E+00
      2.9427860697      0.2178217822    0.00000000E+00    0.00000000E+00    0.00000000E+00
      2.9776119403      0.2178217822    0.00000000E+00    0.00000000E+00    0.00000000E+00
      3.0124378109      0.2178217822    0.00000000E+00    0.00000000E+00    0.00000000E+00
      3.0472636816      0.2178217822    0.00000000E+00    0.00000000E+00    0.00000000E+00
      3.0820895522      0.2178217822    0.00000000E+00    0.00000000E+00    0.00000000E+00
      3.1169154229      0.2178217822    0.00000000E+00    0.00000000E+00    0.00000000E+00
      3.1517412935      0.2178217822    0.00000000E+00    0.00000000E+00    0.00000000E+00
      3.1865671642      0.2178217822    0.00000000E+00    0.00000000E+00    0.00000000E+00
      3.2213930348      0.2178217822    0.00000000E+00    0.00000000E+00    0.00000000E+00
      3.2562189055      0.2178217822    0.00000000E+00    0.00000000E+00    0.00000000E+00
      3.2910447761      0.2178217822    0.00000000E+00    0.00000000E+00    0.00000000E+00
      3.3258706468      0.2178217822    0.00000000E+00    0.00000000E+00    0.00000000E+00
      3.3606965174      0.2178217822    0.00000000E+00    0.00000000E+00    0.00000000E+00
      3.3955223881      0.2178217822    0.00000000E+00    0.00000000E+00    0.00000000E+00
      3.4303482587      0.2178217822    0.00000000E+00    0.00000000E+00    0.00000000E+00
      3.4651741294      0.2178217822    0.00000000E+00    0.00000000E+00    0.00000000E+00
      3.5000000000      0.2178217822    0.00000000E+00    0.00000000E+00    0.00000000E+00
      3.5348258706      0.2178217822    0.00000000E+00    0.00000000E+00    0.00000000E+00
      3.5696517413      0.2178217822    0.00000000E+00    0.00000000E+00    0.00000000E+00
      3.6044776119      0.2178217822    0.00000000E+00    0.00000000E+00    0.00000000E+00
      3.6393034826      0.2178217822    0.00000000E+00    0.00000000E+00    0.00000000E+00
      3.6741293532      0.2178217822    0.00000000E+00    0.00000000E+00    0.00000000E+00
      3.7089552239      0.2178217822    0.00000000E+00    0.00000000E+00    0.00000000E+00
      3.7437810945      0.2178217822    0.00000000E+00    0.00000000E+00    0.00000000E+00
      3.7786069652      0.2178217822    0.00000000E+00    0.00000000E+00    0.00000000E+00
      3.8134328358      0.2178217822    0.00000000E+00    0.00000000E+00    0.00000000E+00
      3.8482587065      0.2178217822    0.00000000E+00    0.00000000E+00    0.00000000E+00
      3.8830845771      0.2178217822    0.00000000E+00    0.00000000E+00    0.00000000E+00
      3.9179104478      0.2178217822    0.00000000E+00    0.00000000E+00    0.00000000E+00
      3.9527363184      0.2178217822    0.00000000E+00    0.00000000E+00    0.00000000E+00
      3.9875621891      0.2178217822    0.00000000E+00    0.00000000E+00    0.00000000E+00
      4.0223880597      0.2178217822    0.00000000E+00    0.00000000E+00    0.00000000E+00
      4.0572139303      0.2178217822    0.00000000E+00    0.00000000E+00    0.00000000E+00
      4.0920398010      0.2178217822    0.00000000E+00    0.00000000E+00    0.00000000E+00
      4.1268656716      0.2178217822    0.00000000E+00    0.00000000E+00    0.00000000E+00
      4.1616915423      0.2178217822    0.00000000E+00    0.00000000E+00    0.00000000E+00
      4.1965174129      0.2178217822    0.00000000E+00    0.00000000E+00    0.00000000E+00
      4.2313432836      0.2178217822    0.00000000E+00    0.00000000E+00    0.00000000E+00
      4.2661691542      0.2178217822    0.00000000E+00    0.00000000E+00    0.00000000E+00
      4.3009950249      0.2178217822    0.00000000E+00    0.00000000E+00    0.00000000E+00
      4.3358208955      0.2178217822    0.00000000E+00    0.00000000E+00    0.00000000E+00
      4.3706467662      0.2178217822    0.00000000E+00    0.00000000E+00    0.00000000E+00
      4.4054726368      0.2178217822    0.00000000E+00    0.00000000E+00    0.00000000E+00
      4.4402985075      0.2178217822    0.00000000E+00    0.00000000E+00    0.00000000E+00
      4.4751243781      0.2178217822    0.00000000E+00    0.00000000E+00    0.00000000E+00
      4.5099502488      0.2178217822    0.00000000E+00    0.00000000E+00    0.00000000E+00
      4.5447761194      0.2178217822    0.00000000E+00    0.00000000E+00    0.00000000E+00
      4.5796019900      0.2178217822    0.00000000E+00    0.00000000E+00    0.00000000E+00
      4.6144278607      0.2178217822    0.00000000E+00    0.00000000E+00    0.00000000E+00
      4.6492537313      0.2178217822    0.00000000E+00    0.00000000E+00    0.00000000E+00
      4.6840796020      0.2178217822    0.00000000E+00    0.00000000E+00    0.00000000E+00
      4.7189054726      0.2178217822    0.00000000E+00    0.00000000E+00    0.00000000E+00
      4.7537313433      0.2178217822    0.00000000E+00    0.00000000E+00    0.00000000E+00
      4.7885572139      0.2178217822    0.00000000E+00    0.00000000E+00    0.00000000E+00
      4.8233830846      0.2178217822    0.00000000E+00    0.00000000E+00    0.00000000E+00
      4.8582089552      0.2178217822    0.00000000E+00    0.00000000E+00    0.00000000E+00
      4.8930348259      0.2178217822    0.00000000E+00    0.00000000E+00    0.00000000E+00
      4.9278606965      0.2178217822    0.00000000E+00    0.00000000E+00    0.00000000E+00
      4.9626865672      0.2178217822    0.00000000E+00    0.00000000E+00    0.00000000E+00
      4.9975124378      0.2178217822    0.00000000E+00    0.00000000E+00    0.00000000E+00
      5.0323383085      0.2178217822    0.00000000E+00    0.00000000E+00    0.00000000E+00
      5.0671641791      0.2178217822    0.00000000E+00    0.00000000E+00    0.00000000E+00
      5.1019900498      0.2178217822    0.00000000E+00    0.00000000E+00    0.00000000E+00
      5.1368159204      0.2178217822    0.00000000E+00    0.00000000E+00    0.00000000E+00
      5.1716417910      0.2178217822    0.00000000E+00    0.00000000E+00    0.00000000E+00
      5.2064676617      0.2178217822    0.00000000E+00    0.00000000E+00    0.00000000E+00
      5.2412935323      0.2178217822    0.00000000E+00    0.00000000E+00    0.00000000E+00
      5.2761194030      0.2178217822    0.00000000E+00    0.00000000E+00    0.00000000E+00
      5.3109452736      0.2178217822    0.00000000E+00    0.00000000E+00    0.00000000E+00
      5.3457711443      0.2178217822    0.00000000E+00    0.00000000E+00    0.00000000E+00
      5.3805970149      0.2178217822    0.00000000E+00    0.00000000E+00    0.00000000E+00
      5.4154228856      0.2178217822    0.00000000E+00    0.00000000E+00    0.00000000E+00
      5.4502487562      0.2178217822    0.00000000E+00    0.00000000E+00    0.00000000E+00
      5.4850746269      0.2178217822    0.00000000E+00    0.00000000E+00    0.00000000E+00
      5.5199004975      0.2178217822    0.00000000E+00    0.00000000E+00    0.00000000E+00
      5.5547263682      0.2178217822    0.00000000E+00    0.00000000E+00    0.00000000E+00
      5.5895522388      0.2178217822    0.00000000E+00    0.00000000E+00    0.00000000E+00
      5.6243781095      0.2178217822    0.00000000E+00    0.00000000E+00    0.00000000E+00
      5.6592039801      0.2178217822    0.00000000E+00    0.00000000E+00    0.00000000E+00
      5.6940298507      0.2178217822    0.00000000E+00    0.00000000E+00    0.00000000E+00
      5.7288557214      0.2178217822    0.00000000E+00    0.00000000E+00    0.00000000E+00
      5.7636815920      0.2178217822    0.00000000E+00    0.00000000E+00    0.00000000E+00
      5.7985074627      0.2178217822    0.00000000E+00    0.00000000E+00    0.00000000E+00
      5.8333333333      0.2178217822    0.00000000E+00    0.00000000E+00    0.00000000E+00
      5.8681592040      0.2178217822    0.00000000E+00    0.00000000E+00    0.00000000E+00
      5.9029850746      0.2178217822    0.00000000E+00    0.00000000E+00    0.00000000E+00
      5.9378109453      0.2178217822    0.00000000E+00    0.00000000E+00    0.00000000E+00
      5.9726368159      0.2178217822    0.00000000E+00    0.00000000E+00    0.00000000E+00
      6.0074626866      0.2178217822    0.00000000E+00    0.00000000E+00    0.00000000E+00
      6.0422885572      0.2178217822    0.00000000E+00    0.00000000E+00    0.00000000E+00
      6.0771144279      0.2178217822    0.00000000E+00    0.00000000E+00    0.00000000E+00
      6.1119402985      0.2178217822    0.00000000E+00    0.00000000E+00    0.00000000E+00
      6.1467661692      0.2178217822    0.00000000E+00    0.00000000E+00    0.00000000E+00
      6.1815920398      0.2178217822    0.00000000E+00    0.00000000E+00    0.00000000E+00
      6.2164179104      0.2178217822    0.00000000E+00    0.00000000E+00    0.00000000E+00
      6.2512437811      0.2178217822    0.00000000E+00    0.00000000E+00    0.00000000E+00
      6.2860696517      0.2178217822    0.00000000E+00    0.00000000E+00    0.00000000E+00
      6.3208955224      0.2178217822    0.00000000E+00    0.00000000E+00    0.00000000E+00
      6.3557213930      0.2178217822    0.00000000E+00    0.00000000E+00    0.00000000E+00
      6.3905472637      0.2178217822    0.00000000E+00    0.00000000E+00    0.00000000E+00
      6.4253731343      0.2178217822    0.00000000E+00    0.00000000E+00    0.00000000E+00
      6.4601990050      0.2178217822    0.00000000E+00    0.00000000E+00    0.00000000E+00
      6.4950248756      0.2178217822    0.00000000E+00    0.00000000E+00    0.00000000E+00
      6.5298507463      0.2178217822    0.00000000E+00    0.00000000E+00    0.00000000E+00
      6.5646766169      0.2178217822    0.00000000E+00    0.00000000E+00    0.00000000E+00
      6.5995024876      0.2178217822    0.00000000E+00    0.00000000E+00    0.00000000E+00
      6.6343283582      0.2178217822    0.00000000E+00    0.00000000E+00    0.00000000E+00
      6.6691542289      0.2178217822    0.00000000E+00    0.00000000E+00    0.00000000E+00
      6.7039800995      0.2178217822    0.00000000E+00    0.00000000E+00    0.00000000E+00
      6.7388059701      0.2178217822    0.00000000E+00    0.00000000E+00    0.00000000E+00
      6.7736318408      0.2178217822    0.00000000E+00    0.00000000E+00    0.00000000E+00
      6.8084577114      0.2178217822    0.00000000E+00    0.00000000E+00    0.00000000E+00
      6.8432835821      0.2178217822    0.00000000E+00    0.00000000E+00    0.00000000E+00
      6.8781094527      0.2178217822    0.00000000E+00    0.00000000E+00    0.00000000E+00
      6.9129353234      0.2178217822    0.00000000E+00    0.00000000E+00    0.00000000E+00
      6.9477611940      0.2178217822    0.00000000E+00    0.00000000E+00    0.00000000E+00
      6.9825870647      0.2178217822    0.00000000E+00    0.00000000E+00    0.00000000E+00

      0.0174129353      0.2574257426    0.00000000E+00    0.00000000E+00    0.00000000E+00
      0.0522388060      0.2574257426    0.00000000E+00    0.00000000E+00    0.00000000E+00
      0.0870646766      0.2574257426    0.00000000E+00    0.00000000E+00    0.00000000E+00
      0.1218905473      0.2574257426    0.00000000E+00    0.00000000E+00    0.00000000E+00
      0.1567164179      0.2574257426    0.00000000E+00    0.00000000E+00    0.00000000E+00
      0.1915422886      0.2574257426    0.00000000E+00    0.00000000E+00    0.00000000E+00
      0.2263681592      0.2574257426    0.00000000E+00    0.00000000E+00    0.00000000E+00
      0.2611940299      0.2574257426    0.00000000E+00    0.00000000E+00    0.00000000E+00
      0.2960199005      0.2574257426    0.00000000E+00    0.00000000E+00    0.00000000E+00
      0.3308457711      0.2574257426    0.00000000E+00    0.00000000E+00    0.00000000E+00
      0.3656716418      0.2574257426    0.00000000E+00    0.00000000E+00    0.00000000E+00
      0.4004975124      0.2574257426    0.00000000E+00    0.00000000E+00    0.00000000E+00
      0.4353233831      0.2574257426    0.00000000E+00    0.00000000E+00    0.00000000E+00
      0.4701492537      0.2574257426    0.00000000E+00    0.00000000E+00    0.00000000E+00
      0.5049751244      0.2574257426    0.00000000E+00    0.00000000E+00    0.00000000E+00
      0.5398009950      0.2574257426    0.00000000E+00    0.00000000E+00    0.00000000E+00
      0.5746268657      0.2574257426    0.00000000E+00    0.00000000E+00    0.00000000E+00
      0.6094527363      0.2574257426    0.00000000E+00    0.00000000E+00    0.00000000E+00
      0.6442786070      0.2574257426    0.00000000E+00    0.00000000E+00    0.00000000E+00
      0.6791044776      0.2574257426    0.00000000E+00    0.00000000E+00    0.00000000E+00
      0.7139303483      0.2574257426    0.00000000E+00    0.00000000E+00    0.00000000E+00
      0.7487562189      0.2574257426    0.00000000E+00    0.00000000E+00    0.00000000E+00
      0.7835820896      0.2574257426    0.00000000E+00    0.00000000E+00    0.00000000E+00
      0.8184079602      0.2574257426    0.00000000E+00    0.00000000E+00    0.00000000E+00
      0.8532338308      0.2574257426    0.00000000E+00    0.00000000E+00    0.00000000E+00
      0.8880597015      0.2574257426    0.00000000E+00    0.00000000E+00    0.00000000E+00
      0.9228855721      0.2574257426    0.00000000E+00    0.00000000E+00    0.00000000E+00
      0.9577114428      0.2574257426    0.00000000E+00    0.00000000E+00    0.00000000E+00
      0.9925373134      0.2574257426    0.00000000E+00    0.00000000E+00    0.00000000E+00
      1.0273631841      0.2574257426    0.00000000E+00    0.00000000E+00    0.00000000E+00
      1.0621890547      0.2574257426    0.00000000E+00    0.00000000E+00    0.00000000E+00
      1.0970149254      0.2574257426    0.00000000E+00    0.00000000E+00    0.00000000E+00
      1.1318407960      0.2574257426    0.00000000E+00    0.00000000E+00    0.00000000E+00
      1.1666666667      0.2574257426    0.00000000E+00    0.00000000E+00    0.00000000E+00
      1.2014925373      0.2574257426    0.00000000E+00    0.00000000E+00    0.00000000E+00
      1.2363184080      0.2574257426    0.00000000E+00    0.00000000E+00    0.00000000E+00
      1.2711442786      0.2574257426    0.00000000E+00    0.00000000E+00    0.00000000E+00
      1.3059701493      0.2574257426    0.00000000E+00    0.00000000E+00    0.00000000E+00
      1.3407960199      0.2574257426    0.00000000E+00    0.00000000E+00    0.00000000E+00
      1.3756218905      0.2574257426    0.00000000E+00    0.00000000E+00    0.00000000E+00
      1.4104477612      0.2574257426    0.00000000E+00    0.00000000E+00    0.00000000E+00
      1.4452736318      0.2574257426    0.00000000E+00    0.00000000E+00    0.00000000E+00
      1.4800995025      0.2574257426    0.00000000E+00    0.00000000E+00    0.00000000E+00
      1.5149253731      0.2574257426    0.00000000E+00    0.00000000E+00    0.00000000E+00
      1.5497512438      0.2574257426    0.00000000E+00    0.00000000E+00    0.00000000E+00
      1.5845771144      0.2574257426    0.00000000E+00    0.00000000E+00    0.00000000E+00
      1.6194029851      0.2574257426    0.00000000E+00    0.00000000E+00    0.00000000E+00
      1.6542288557      0.2574257426    0.00000000E+00    0.00000000E+00    0.00000000E+00
      1.6890547264      0.2574257426    0.00000000E+00    0.00000000E+00    0.00000000E+00
      1.7238805970      0.2574257426    0.00000000E+00    0.00000000E+00    0.00000000E+00
      1.7587064677      0.2574257426    0.00000000E+00    0.00000000E+00    0.00000000E+00
      1.7935323383      0.2574257426    0.00000000E+00    0.00000000E+00    0.00000000E+00
      1.8283582090      0.2574257426    0.00000000E+00    0.00000000E+00    0.00000000E+00
      1.8631840796      0.2574257426    0.00000000E+00    0.00000000E+00    0.00000000E+00
      1.8980099502      0.2574257426    0.00000000E+00    0.00000000E+00    0.00000000E+00
      1.9328358209      0.2574257426    0.00000000E+00    0.00000000E+00    0.00000000E+00
      1.9676616915      0.2574257426    0.00000000E+00    0.00000000E+00    0.00000000E+00
      2.0024875622      0.2574257426    0.00000000E+00    0.00000000E+00    0.00000000E+00
      2.0373134328      0.2574257426    0.00000000E+00    0.00000000E+00    0.00000000E+00
      2.0721393035      0.2574257426    0.00000000E+00    0.00000000E+00    0.00000000E+00
      2.1069651741      0.2574257426    0.00000000E+00    0.00000000E+00    0.00000000E+00
      2.1417910448      0.2574257426    0.00000000E+00    0.00000000E+00    0.00000000E+00
      2.1766169154      0.2574257426    0.00000000E+00    0.00000000E+00    0.00000000E+00
      2.2114427861      0.2574257426    0.00000000E+00    0.00000000E+00    0.00000000E+00
      2.2462686567      0.2574257426    0.00000000E+00    0.00000000E+00    0.00000000E+00
      2.2810945274      0.2574257426    0.00000000E+00    0.00000000E+00    0.00000000E+00
      2.3159203980      0.2574257426    0.00000000E+00    0.00000000E+00    0.00000000E+00
      2.3507462687      0.2574257426    0.00000000E+00    0.00000000E+00    0.00000000E+00
      2.3855721393      0.2574257426    0.00000000E+00    0.00000000E+00    0.00000000E+00
      2.4203980100      0.2574257426    0.00000000E+00    0.00000000E+00    0.00000000E+00
      2.4552238806      0.2574257426    0.00000000E+00    0.00000000E+00    0.00000000E+00
      2.4900497512      0.2574257426    0.00000000E+00    0.00000000E+00    0.00000000E+00
      2.5248756219      0.2574257426    0.00000000E+00    0.00000000E+00    0.00000000E+00
      2.5597014925      0.2574257426    0.00000000E+00    0.00000000E+00    0.00000000E+00
      2.5945273632      0.2574257426    0.00000000E+00    0.00000000E+00    0.00000000E+00
      2.6293532338      0.2574257426    0.00000000E+00    0.00000000E+00    0.00000000E+00
      2.6641791045      0.2574257426    0.00000000E+00    0.00000000E+00    0.00000000E+00
      2.6990049751      0.2574257426    0.00000000E+00    0.00000000E+00    0.00000000E+00
      2.7338308458      0.2574257426    0.00000000E+00    0.00000000E+00    0.00000000E+00
      2.7686567164      0.2574257426    0.00000000E+00    0.00000000E+00    0.00000000E+00
      2.8034825871      0.2574257426    0.00000000E+00    0.00000000E+00    0.00000000E+00
      2.8383084577      0.2574257426    0.00000000E+00    0.00000000E+00    0.00000000E+00
      2.8731343284      0.2574257426    0.00000000E+00    0.00000000E+00    0.00000000E+00
      2.9079601990      0.2574257426    0.00000000E+00    0.00000000E+00    0.00000000E+00
      2.9427860697      0.2574257426    0.00000000E+00    0.00000000E+00    0.00000000E+00
      2.9776119403      0.2574257426    0.00000000E+00    0.00000000E+00    0.00000000E+00
      3.0124378109      0.2574257426    0.00000000E+00    0.00000000E+00    0.00000000E+00
      3.0472636816      0.2574257426    0.00000000E+00    0.00000000E+00    0.00000000E+00
      3.0820895522      0.2574257426    0.00000000E+00    0.00000000E+00    0.00000000E+00
      3.1169154229      0.2574257426    0.00000000E+00    0.00000000E+00    0.00000000E+00
      3.1517412935      0.2574257426    0.00000000E+00    0.00000000E+00    0.00000000E+00
      3.1865671642      0.2574257426    0.00000000E+00    0.00000000E+00    0.00000000E+00
      3.2213930348      0.2574257426    0.00000000E+00    0.00000000E+00    0.00000000E+00
      3.2562189055      0.2574257426    0.00000000E+00    0.00000000E+00    0.00000000E+00
      3.2910447761      0.2574257426    0.00000000E+00    0.00000000E+00    0.00000000E+00
      3.3258706468      0.2574257426    0.00000000E+00    0.00000000E+00    0.00000000E+00
      3.3606965174      0.2574257426    0.00000000E+00    0.00000000E+00    0.00000000E+00
      3.3955223881      0.2574257426    0.00000000E+00    0.00000000E+00    0.00000000E+00
      3.4303482587      0.2574257426    0.00000000E+00    0.00000000E+00    0.00000000E+00
      3.4651741294      0.2574257426    0.00000000E+00    0.00000000E+00    0.00000000E+00
      3.5000000000      0.2574257426    0.00000000E+00    0.00000000E+00    0.00000000E+00
      3.5348258706      0.2574257426    0.00000000E+00    0.00000000E+00    0.00000000E+00
      3.5696517413      0.2574257426    0.00000000E+00    0.00000000E+00    0.00000000E+00
      3.6044776119      0.2574257426    0.00000000E+00    0.00000000E+00    0.00000000E+00
      3.6393034826      0.2574257426    0.00000000E+00    0.00000000E+00    0.00000000E+00
      3.6741293532      0.2574257426    0.00000000E+00    0.00000000E+00    0.00000000E+00
      3.7089552239      0.2574257426    0.00000000E+00    0.00000000E+00    0.00000000E+00
      3.7437810945      0.2574257426    0.00000000E+00    0.00000000E+00    0.00000000E+00
      3.7786069652      0.2574257426    0.00000000E+00    0.00000000E+00    0.00000000E+00
      3.8134328358      0.2574257426    0.00000000E+00    0.00000000E+00    0.00000000E+00
      3.8482587065      0.2574257426    0.00000000E+00    0.00000000E+00    0.00000000E+00
      3.8830845771      0.2574257426    0.00000000E+00    0.00000000E+00    0.00000000E+00
      3.9179104478      0.2574257426    0.00000000E+00    0.00000000E+00    0.00000000E+00
      3.9527363184      0.2574257426    0.00000000E+00    0.00000000E+00    0.00000000E+00
      3.9875621891      0.2574257426    0.00000000E+00    0.00000000E+00    0.00000000E+00
      4.0223880597      0.2574257426    0.00000000E+00    0.00000000E+00    0.00000000E+00
      4.0572139303      0.2574257426    0.00000000E+00    0.00000000E+00    0.00000000E+00
      4.0920398010      0.2574257426    0.00000000E+00    0.00000000E+00    0.00000000E+00
      4.1268656716      0.2574257426    0.00000000E+00    0.00000000E+00    0.00000000E+00
      4.1616915423      0.2574257426    0.00000000E+00    0.00000000E+00    0.00000000E+00
      4.1965174129      0.2574257426    0.00000000E+00    0.00000000E+00    0.00000000E+00
      4.2313432836      0.2574257426    0.00000000E+00    0.00000000E+00    0.00000000E+00
      4.2661691542      0.2574257426    0.00000000E+00    0.00000000E+00    0.00000000E+00
      4.3009950249      0.2574257426    0.00000000E+00    0.00000000E+00    0.00000000E+00
      4.3358208955      0.2574257426    0.00000000E+00    0.00000000E+00    0.00000000E+00
      4.3706467662      0.2574257426    0.00000000E+00    0.00000000E+00    0.00000000E+00
      4.4054726368      0.2574257426    0.00000000E+00    0.00000000E+00    0.00000000E+00
      4.4402985075      0.2574257426    0.00000000E+00    0.00000000E+00    0.00000000E+00
      4.4751243781      0.2574257426    0.00000000E+00    0.00000000E+00    0.00000000E+00
      4.5099502488      0.2574257426    0.00000000E+00    0.00000000E+00    0.00000000E+00
      4.5447761194      0.2574257426    0.00000000E+00    0.00000000E+00    0.00000000E+00
      4.5796019900      0.2574257426    0.00000000E+00    0.00000000E+00    0.00000000E+00
      4.6144278607      0.2574257426    0.00000000E+00    0.00000000E+00    0.00000000E+00
      4.6492537313      0.2574257426    0.00000000E+00    0.00000000E+00    0.00000000E+00
      4.6840796020      0.2574257426    0.00000000E+00    0.00000000E+00    0.00000000E+00
      4.7189054726      0.2574257426    0.00000000E+00    0.00000000E+00    0.00000000E+00
      4.7537313433      0.2574257426    0.00000000E+00    0.00000000E+00    0.00000000E+00
      4.7885572139      0.2574257426    0.00000000E+00    0.00000000E+00    0.00000000E+00
      4.8233830846      0.2574257426    0.00000000E+00    0.00000000E+00    0.00000000E+00
      4.8582089552      0.2574257426    0.00000000E+00    0.00000000E+00    0.00000000E+00
      4.8930348259      0.2574257426    0.00000000E+00    0.00000000E+00    0.00000000E+00
      4.9278606965      0.2574257426    0.00000000E+00    0.00000000E+00    0.00000000E+00
      4.9626865672      0.2574257426    0.00000000E+00    0.00000000E+00    0.00000000E+00
      4.9975124378      0.2574257426    0.00000000E+00    0.00000000E+00    0.00000000E+00
      5.0323383085      0.2574257426    0.00000000E+00    0.00000000E+00    0.00000000E+00
      5.0671641791      0.2574257426    0.00000000E+00    0.00000000E+00    0.00000000E+00
      5.1019900498      0.2574257426    0.00000000E+00    0.00000000E+00    0.00000000E+00
      5.1368159204      0.2574257426    0.00000000E+00    0.00000000E+00    0.00000000E+00
      5.1716417910      0.2574257426    0.00000000E+00    0.00000000E+00    0.00000000E+00
      5.2064676617      0.2574257426    0.00000000E+00    0.00000000E+00    0.00000000E+00
      5.2412935323      0.2574257426    0.00000000E+00    0.00000000E+00    0.00000000E+00
      5.2761194030      0.2574257426    0.00000000E+00    0.00000000E+00    0.00000000E+00
      5.3109452736      0.2574257426    0.00000000E+00    0.00000000E+00    0.00000000E+00
      5.3457711443      0.2574257426    0.00000000E+00    0.00000000E+00    0.00000000E+00
      5.3805970149      0.2574257426    0.00000000E+00    0.00000000E+00    0.00000000E+00
      5.4154228856      0.2574257426    0.00000000E+00    0.00000000E+00    0.00000000E+00
      5.4502487562      0.2574257426    0.00000000E+00    0.00000000E+00    0.00000000E+00
      5.4850746269      0.2574257426    0.00000000E+00    0.00000000E+00    0.00000000E+00
      5.5199004975      0.2574257426    0.00000000E+00    0.00000000E+00    0.00000000E+00
      5.5547263682      0.2574257426    0.00000000E+00    0.00000000E+00    0.00000000E+00
      5.5895522388      0.2574257426    0.00000000E+00    0.00000000E+00    0.00000000E+00
      5.6243781095      0.2574257426    0.00000000E+00    0.00000000E+00    0.00000000E+00
      5.6592039801      0.2574257426    0.00000000E+00    0.00000000E+00    0.00000000E+00
      5.6940298507      0.2574257426    0.00000000E+00    0.00000000E+00    0.00000000E+00
      5.7288557214      0.2574257426    0.00000000E+00    0.00000000E+00    0.00000000E+00
      5.7636815920      0.2574257426    0.00000000E+00    0.00000000E+00    0.00000000E+00
      5.7985074627      0.2574257426    0.00000000E+00    0.00000000E+00    0.00000000E+00
      5.8333333333      0.2574257426    0.00000000E+00    0.00000000E+00    0.00000000E+00
      5.8681592040      0.2574257426    0.00000000E+00    0.00000000E+00    0.00000000E+00
      5.9029850746      0.2574257426    0.00000000E+00    0.00000000E+00    0.00000000E+00
      5.9378109453      0.2574257426    0.00000000E+00    0.00000000E+00    0.00000000E+00
      5.9726368159      0.2574257426    0.00000000E+00    0.00000000E+00    0.00000000E+00
      6.0074626866      0.2574257426    0.00000000E+00    0.00000000E+00    0.00000000E+00
      6.0422885572      0.2574257426    0.00000000E+00    0.00000000E+00    0.00000000E+00
      6.0771144279      0.2574257426    0.00000000E+00    0.00000000E+00    0.00000000E+00
      6.1119402985      0.2574257426    0.00000000E+00    0.00000000E+00    0.00000000E+00
      6.1467661692      0.2574257426    0.00000000E+00    0.00000000E+00    0.00000000E+00
      6.1815920398      0.2574257426    0.00000000E+00    0.00000000E+00    0.00000000E+00
      6.2164179104      0.2574257426    0.00000000E+00    0.00000000E+00    0.00000000E+00
      6.2512437811      0.2574257426    0.00000000E+00    0.00000000E+00    0.00000000E+00
      6.2860696517      0.2574257426    0.00000000E+00    0.00000000E+00    0.00000000E+00
      6.3208955224      0.2574257426    0.00000000E+00    0.00000000E+00    0.00000000E+00
      6.3557213930      0.2574257426    0.00000000E+00    0.00000000E+00    0.00000000E+00
      6.3905472637      0.2574257426    0.00000000E+00    0.00000000E+00    0.00000000E+00
      6.4253731343      0.2574257426    0.00000000E+00    0.00000000E+00    0.00000000E+00
      6.4601990050      0.2574257426    0.00000000E+00    0.00000000E+00    0.00000000E+00
      6.4950248756      0.2574257426    0.00000000E+00    0.00000000E+00    0.00000000E+00
      6.5298507463      0.2574257426    0.00000000E+00    0.00000000E+00    0.00000000E+00
      6.5646766169      0.2574257426    0.00000000E+00    0.00000000E+00    0.00000000E+00
      6.5995024876      0.2574257426    0.00000000E+00    0.00000000E+00    0.00000000E+00
      6.6343283582      0.2574257426    0.00000000E+00    0.00000000E+00    0.00000000E+00
      6.6691542289      0.2574257426    0.00000000E+00    0.00000000E+00    0.00000000E+00
      6.7039800995      0.2574257426    0.00000000E+00    0.00000000E+00    0.00000000E+00
      6.7388059701      0.2574257426    0.00000000E+00    0.00000000E+00    0.00000000E+00
      6.7736318408      0.2574257426    0.00000000E+00    0.00000000E+00    0.00000000E+00
      6.8084577114      0.2574257426    0.00000000E+00    0.00000000E+00    0.00000000E+00
      6.8432835821      0.2574257426    0.00000000E+00    0.00000000E+00    0.00000000E+00
      6.8781094527      0.2574257426    0.00000000E+00    0.00000000E+00    0.00000000E+00
      6.9129353234      0.2574257426    0.00000000E+00    0.00000000E+00    0.00000000E+00
      6.9477611940      0.2574257426    0.00000000E+00    0.00000000E+00    0.00000000E+00
      6.9825870647      0.2574257426    0.00000000E+00    0.00000000E+00    0.00000000E+00

      0.0174129353      0.2970297030    0.00000000E+00    0.00000000E+00    0.00000000E+00
      0.0522388060      0.2970297030    0.00000000E+00    0.00000000E+00    0.00000000E+00
      0.0870646766      0.2970297030    0.00000000E+00    0.00000000E+00    0.00000000E+00
      0.1218905473      0.2970297030    0.00000000E+00    0.00000000E+00    0.00000000E+00
      0.1567164179      0.2970297030    0.00000000E+00    0.00000000E+00    0.00000000E+00
      0.1915422886      0.2970297030    0.00000000E+00    0.00000000E+00    0.00000000E+00
      0.2263681592      0.2970297030    0.00000000E+00    0.00000000E+00    0.00000000E+00
      0.2611940299      0.2970297030    0.00000000E+00    0.00000000E+00    0.00000000E+00
      0.2960199005      0.2970297030    0.00000000E+00    0.00000000E+00    0.00000000E+00
      0.3308457711      0.2970297030    0.00000000E+00    0.00000000E+00    0.00000000E+00
      0.3656716418      0.2970297030    0.00000000E+00    0.00000000E+00    0.00000000E+00
      0.4004975124      0.2970297030    0.00000000E+00    0.00000000E+00    0.00000000E+00
      0.4353233831      0.2970297030    0.00000000E+00    0.00000000E+00    0.00000000E+00
      0.4701492537      0.2970297030    0.00000000E+00    0.00000000E+00    0.00000000E+00
      0.5049751244      0.2970297030    0.00000000E+00    0.00000000E+00    0.00000000E+00
      0.5398009950      0.2970297030    0.00000000E+00    0.00000000E+00    0.00000000E+00
      0.5746268657      0.2970297030    0.00000000E+00    0.00000000E+00    0.00000000E+00
      0.6094527363      0.2970297030    0.00000000E+00    0.00000000E+00    0.00000000E+00
      0.6442786070      0.2970297030    0.00000000E+00    0.00000000E+00    0.00000000E+00
      0.6791044776      0.2970297030    0.00000000E+00    0.00000000E+00    0.00000000E+00
      0.7139303483      0.2970297030    0.00000000E+00    0.00000000E+00    0.00000000E+00
      0.7487562189      0.2970297030    0.00000000E+00    0.00000000E+00    0.00000000E+00
      0.7835820896      0.2970297030    0.00000000E+00    0.00000000E+00    0.00000000E+00
      0.8184079602      0.2970297030    0.00000000E+00    0.00000000E+00    0.00000000E+00
      0.8532338308      0.2970297030    0.00000000E+00    0.00000000E+00    0.00000000E+00
      0.8880597015      0.2970297030    0.00000000E+00    0.00000000E+00    0.00000000E+00
      0.9228855721      0.2970297030    0.00000000E+00    0.00000000E+00    0.00000000E+00
      0.9577114428      0.2970297030    0.00000000E+00    0.00000000E+00    0.00000000E+00
      0.9925373134      0.2970297030    0.00000000E+00    0.00000000E+00    0.00000000E+00
      1.0273631841      0.2970297030    0.00000000E+00    0.00000000E+00    0.00000000E+00
      1.0621890547      0.2970297030    0.00000000E+00    0.00000000E+00    0.00000000E+00
      1.0970149254      0.2970297030    0.00000000E+00    0.00000000E+00    0.00000000E+00
      1.1318407960      0.2970297030    0.00000000E+00    0.00000000E+00    0.00000000E+00
      1.1666666667      0.2970297030    0.00000000E+00    0.00000000E+00    0.00000000E+00
      1.2014925373      0.2970297030    0.00000000E+00    0.00000000E+00    0.00000000E+00
      1.2363184080      0.2970297030    0.00000000E+00    0.00000000E+00    0.00000000E+00
      1.2711442786      0.2970297030    0.00000000E+00    0.00000000E+00    0.00000000E+00
      1.3059701493      0.2970297030    0.00000000E+00    0.00000000E+00    0.00000000E+00
      1.3407960199      0.2970297030    0.00000000E+00    0.00000000E+00    0.00000000E+00
      1.3756218905      0.2970297030    0.00000000E+00    0.00000000E+00    0.00000000E+00
      1.4104477612      0.2970297030    0.00000000E+00    0.00000000E+00    0.00000000E+00
      1.4452736318      0.2970297030    0.00000000E+00    0.00000000E+00    0.00000000E+00
      1.4800995025      0.2970297030    0.00000000E+00    0.00000000E+00    0.00000000E+00
      1.5149253731      0.2970297030    0.00000000E+00    0.00000000E+00    0.00000000E+00
      1.5497512438      0.2970297030    0.00000000E+00    0.00000000E+00    0.00000000E+00
      1.5845771144      0.2970297030    0.00000000E+00    0.00000000E+00    0.00000000E+00
      1.6194029851      0.2970297030    0.00000000E+00    0.00000000E+00    0.00000000E+00
      1.6542288557      0.2970297030    0.00000000E+00    0.00000000E+00    0.00000000E+00
      1.6890547264      0.2970297030    0.00000000E+00    0.00000000E+00    0.00000000E+00
      1.7238805970      0.2970297030    0.00000000E+00    0.00000000E+00    0.00000000E+00
      1.7587064677      0.2970297030    0.00000000E+00    0.00000000E+00    0.00000000E+00
      1.7935323383      0.2970297030    0.00000000E+00    0.00000000E+00    0.00000000E+00
      1.8283582090      0.2970297030    0.00000000E+00    0.00000000E+00    0.00000000E+00
      1.8631840796      0.2970297030    0.00000000E+00    0.00000000E+00    0.00000000E+00
      1.8980099502      0.2970297030    0.00000000E+00    0.00000000E+00    0.00000000E+00
      1.9328358209      0.2970297030    0.00000000E+00    0.00000000E+00    0.00000000E+00
      1.9676616915      0.2970297030    0.00000000E+00    0.00000000E+00    0.00000000E+00
      2.0024875622      0.2970297030    0.00000000E+00    0.00000000E+00    0.00000000E+00
      2.0373134328      0.2970297030    0.00000000E+00    0.00000000E+00    0.00000000E+00
      2.0721393035      0.2970297030    0.00000000E+00    0.00000000E+00    0.00000000E+00
      2.1069651741      0.2970297030    0.00000000E+00    0.00000000E+00    0.00000000E+00
      2.1417910448      0.2970297030    0.00000000E+00    0.00000000E+00    0.00000000E+00
      2.1766169154      0.2970297030    0.00000000E+00    0.00000000E+00    0.00000000E+00
      2.2114427861      0.2970297030    0.00000000E+00    0.00000000E+00    0.00000000E+00
      2.2462686567      0.2970297030    0.00000000E+00    0.00000000E+00    0.00000000E+00
      2.2810945274      0.2970297030    0.00000000E+00    0.00000000E+00    0.00000000E+00
      2.3159203980      0.2970297030    0.00000000E+00    0.00000000E+00    0.00000000E+00
      2.3507462687      0.2970297030    0.00000000E+00    0.00000000E+00    0.00000000E+00
      2.3855721393      0.2970297030    0.00000000E+00    0.00000000E+00    0.00000000E+00
      2.4203980100      0.2970297030    0.00000000E+00    0.00000000E+00    0.00000000E+00
      2.4552238806      0.2970297030    0.00000000E+00    0.00000000E+00    0.00000000E+00
      2.4900497512      0.2970297030    0.00000000E+00    0.00000000E+00    0.00000000E+00
      2.5248756219      0.2970297030    0.00000000E+00    0.00000000E+00    0.00000000E+00
      2.5597014925      0.2970297030    0.00000000E+00    0.00000000E+00    0.00000000E+00
      2.5945273632      0.2970297030    0.00000000E+00    0.00000000E+00    0.00000000E+00
      2.6293532338      0.2970297030    0.00000000E+00    0.00000000E+00    0.00000000E+00
      2.6641791045      0.2970297030    0.00000000E+00    0.00000000E+00    0.00000000E+00
      2.6990049751      0.2970297030    0.00000000E+00    0.00000000E+00    0.00000000E+00
      2.7338308458      0.2970297030    0.00000000E+00    0.00000000E+00    0.00000000E+00
      2.7686567164      0.2970297030    0.00000000E+00    0.00000000E+00    0.00000000E+00
      2.8034825871      0.2970297030    0.00000000E+00    0.00000000E+00    0.00000000E+00
      2.8383084577      0.2970297030    0.00000000E+00    0.00000000E+00    0.00000000E+00
      2.8731343284      0.2970297030    0.00000000E+00    0.00000000E+00    0.00000000E+00
      2.9079601990      0.2970297030    0.00000000E+00    0.00000000E+00    0.00000000E+00
      2.9427860697      0.2970297030    0.00000000E+00    0.00000000E+00    0.00000000E+00
      2.9776119403      0.2970297030    0.00000000E+00    0.00000000E+00    0.00000000E+00
      3.0124378109      0.2970297030    0.00000000E+00    0.00000000E+00    0.00000000E+00
      3.0472636816      0.2970297030    0.00000000E+00    0.00000000E+00    0.00000000E+00
      3.0820895522      0.2970297030    0.00000000E+00    0.00000000E+00    0.00000000E+00
      3.1169154229      0.2970297030    0.00000000E+00    0.00000000E+00    0.00000000E+00
      3.1517412935      0.2970297030    0.00000000E+00    0.00000000E+00    0.00000000E+00
      3.1865671642      0.2970297030    0.00000000E+00    0.00000000E+00    0.00000000E+00
      3.2213930348      0.2970297030    0.00000000E+00    0.00000000E+00    0.00000000E+00
      3.2562189055      0.2970297030    0.00000000E+00    0.00000000E+00    0.00000000E+00
      3.2910447761      0.2970297030    0.00000000E+00    0.00000000E+00    0.00000000E+00
      3.3258706468      0.2970297030    0.00000000E+00    0.00000000E+00    0.00000000E+00
      3.3606965174      0.2970297030    0.00000000E+00    0.00000000E+00    0.00000000E+00
      3.3955223881      0.2970297030    0.00000000E+00    0.00000000E+00    0.00000000E+00
      3.4303482587      0.2970297030    0.00000000E+00    0.00000000E+00    0.00000000E+00
      3.4651741294      0.2970297030    0.00000000E+00    0.00000000E+00    0.00000000E+00
      3.5000000000      0.2970297030    0.00000000E+00    0.00000000E+00    0.00000000E+00
      3.5348258706      0.2970297030    0.00000000E+00    0.00000000E+00    0.00000000E+00
      3.5696517413      0.2970297030    0.00000000E+00    0.00000000E+00    0.00000000E+00
      3.6044776119      0.2970297030    0.00000000E+00    0.00000000E+00    0.00000000E+00
      3.6393034826      0.2970297030    0.00000000E+00    0.00000000E+00    0.00000000E+00
      3.6741293532      0.2970297030    0.00000000E+00    0.00000000E+00    0.00000000E+00
      3.7089552239      0.2970297030    0.00000000E+00    0.00000000E+00    0.00000000E+00
      3.7437810945      0.2970297030    0.00000000E+00    0.00000000E+00    0.00000000E+00
      3.7786069652      0.2970297030    0.00000000E+00    0.00000000E+00    0.00000000E+00
      3.8134328358      0.2970297030    0.00000000E+00    0.00000000E+00    0.00000000E+00
      3.8482587065      0.2970297030    0.00000000E+00    0.00000000E+00    0.00000000E+00
      3.8830845771      0.2970297030    0.00000000E+00    0.00000000E+00    0.00000000E+00
      3.9179104478      0.2970297030    0.00000000E+00    0.00000000E+00    0.00000000E+00
      3.9527363184      0.2970297030    0.00000000E+00    0.00000000E+00    0.00000000E+00
      3.9875621891      0.2970297030    0.00000000E+00    0.00000000E+00    0.00000000E+00
      4.0223880597      0.2970297030    0.00000000E+00    0.00000000E+00    0.00000000E+00
      4.0572139303      0.2970297030    0.00000000E+00    0.00000000E+00    0.00000000E+00
      4.0920398010      0.2970297030    0.00000000E+00    0.00000000E+00    0.00000000E+00
      4.1268656716      0.2970297030    0.00000000E+00    0.00000000E+00    0.00000000E+00
      4.1616915423      0.2970297030    0.00000000E+00    0.00000000E+00    0.00000000E+00
      4.1965174129      0.2970297030    0.00000000E+00    0.00000000E+00    0.00000000E+00
      4.2313432836      0.2970297030    0.00000000E+00    0.00000000E+00    0.00000000E+00
      4.2661691542      0.2970297030    0.00000000E+00    0.00000000E+00    0.00000000E+00
      4.3009950249      0.2970297030    0.00000000E+00    0.00000000E+00    0.00000000E+00
      4.3358208955      0.2970297030    0.00000000E+00    0.00000000E+00    0.00000000E+00
      4.3706467662      0.2970297030    0.00000000E+00    0.00000000E+00    0.00000000E+00
      4.4054726368      0.2970297030    0.00000000E+00    0.00000000E+00    0.00000000E+00
      4.4402985075      0.2970297030    0.00000000E+00    0.00000000E+00    0.00000000E+00
      4.4751243781      0.2970297030    0.00000000E+00    0.00000000E+00    0.00000000E+00
      4.5099502488      0.2970297030    0.00000000E+00    0.00000000E+00    0.00000000E+00
      4.5447761194      0.2970297030    0.00000000E+00    0.00000000E+00    0.00000000E+00
      4.5796019900      0.2970297030    0.00000000E+00    0.00000000E+00    0.00000000E+00
      4.6144278607      0.2970297030    0.00000000E+00    0.00000000E+00    0.00000000E+00
      4.6492537313      0.2970297030    0.00000000E+00    0.00000000E+00    0.00000000E+00
      4.6840796020      0.2970297030    0.00000000E+00    0.00000000E+00    0.00000000E+00
      4.7189054726      0.2970297030    0.00000000E+00    0.00000000E+00    0.00000000E+00
      4.7537313433      0.2970297030    0.00000000E+00    0.00000000E+00    0.00000000E+00
      4.7885572139      0.2970297030    0.00000000E+00    0.00000000E+00    0.00000000E+00
      4.8233830846      0.2970297030    0.00000000E+00    0.00000000E+00    0.00000000E+00
      4.8582089552      0.2970297030    0.00000000E+00    0.00000000E+00    0.00000000E+00
      4.8930348259      0.2970297030    0.00000000E+00    0.00000000E+00    0.00000000E+00
      4.9278606965      0.2970297030    0.00000000E+00    0.00000000E+00    0.00000000E+00
      4.9626865672      0.2970297030    0.00000000E+00    0.00000000E+00    0.00000000E+00
      4.9975124378      0.2970297030    0.00000000E+00    0.00000000E+00    0.00000000E+00
      5.0323383085      0.2970297030    0.00000000E+00    0.00000000E+00    0.00000000E+00
      5.0671641791      0.2970297030    0.00000000E+00    0.00000000E+00    0.00000000E+00
      5.1019900498      0.2970297030    0.00000000E+00    0.00000000E+00    0.00000000E+00
      5.1368159204      0.2970297030    0.00000000E+00    0.00000000E+00    0.00000000E+00
      5.1716417910      0.2970297030    0.00000000E+00    0.00000000E+00    0.00000000E+00
      5.2064676617      0.2970297030    0.00000000E+00    0.00000000E+00    0.00000000E+00
      5.2412935323      0.2970297030    0.00000000E+00    0.00000000E+00    0.00000000E+00
      5.2761194030      0.2970297030    0.00000000E+00    0.00000000E+00    0.00000000E+00
      5.3109452736      0.2970297030    0.00000000E+00    0.00000000E+00    0.00000000E+00
      5.3457711443      0.2970297030    0.00000000E+00    0.00000000E+00    0.00000000E+00
      5.3805970149      0.2970297030    0.00000000E+00    0.00000000E+00    0.00000000E+00
      5.4154228856      0.2970297030    0.00000000E+00    0.00000000E+00    0.00000000E+00
      5.4502487562      0.2970297030    0.00000000E+00    0.00000000E+00    0.00000000E+00
      5.4850746269      0.2970297030    0.00000000E+00    0.00000000E+00    0.00000000E+00
      5.5199004975      0.2970297030    0.00000000E+00    0.00000000E+00    0.00000000E+00
      5.5547263682      0.2970297030    0.00000000E+00    0.00000000E+00    0.00000000E+00
      5.5895522388      0.2970297030    0.00000000E+00    0.00000000E+00    0.00000000E+00
      5.6243781095      0.2970297030    0.00000000E+00    0.00000000E+00    0.00000000E+00
      5.6592039801      0.2970297030    0.00000000E+00    0.00000000E+00    0.00000000E+00
      5.6940298507      0.2970297030    0.00000000E+00    0.00000000E+00    0.00000000E+00
      5.7288557214      0.2970297030    0.00000000E+00    0.00000000E+00    0.00000000E+00
      5.7636815920      0.2970297030    0.00000000E+00    0.00000000E+00    0.00000000E+00
      5.7985074627      0.2970297030    0.00000000E+00    0.00000000E+00    0.00000000E+00
      5.8333333333      0.2970297030    0.00000000E+00    0.00000000E+00    0.00000000E+00
      5.8681592040      0.2970297030    0.00000000E+00    0.00000000E+00    0.00000000E+00
      5.9029850746      0.2970297030    0.00000000E+00    0.00000000E+00    0.00000000E+00
      5.9378109453      0.2970297030    0.00000000E+00    0.00000000E+00    0.00000000E+00
      5.9726368159      0.2970297030    0.00000000E+00    0.00000000E+00    0.00000000E+00
      6.0074626866      0.2970297030    0.00000000E+00    0.00000000E+00    0.00000000E+00
      6.0422885572      0.2970297030    0.00000000E+00    0.00000000E+00    0.00000000E+00
      6.0771144279      0.2970297030    0.00000000E+00    0.00000000E+00    0.00000000E+00
      6.1119402985      0.2970297030    0.00000000E+00    0.00000000E+00    0.00000000E+00
      6.1467661692      0.2970297030    0.00000000E+00    0.00000000E+00    0.00000000E+00
      6.1815920398      0.2970297030    0.00000000E+00    0.00000000E+00    0.00000000E+00
      6.2164179104      0.2970297030    0.00000000E+00    0.00000000E+00    0.00000000E+00
      6.2512437811      0.2970297030    0.00000000E+00    0.00000000E+00    0.00000000E+00
      6.2860696517      0.2970297030    0.00000000E+00    0.00000000E+00    0.00000000E+00
      6.3208955224      0.2970297030    0.00000000E+00    0.00000000E+00    0.00000000E+00
      6.3557213930      0.2970297030    0.00000000E+00    0.00000000E+00    0.00000000E+00
      6.3905472637      0.2970297030    0.00000000E+00    0.00000000E+00    0.00000000E+00
      6.4253731343      0.2970297030    0.00000000E+00    0.00000000E+00    0.00000000E+00
      6.4601990050      0.2970297030    0.00000000E+00    0.00000000E+00    0.00000000E+00
      6.4950248756      0.2970297030    0.00000000E+00    0.00000000E+00    0.00000000E+00
      6.5298507463      0.2970297030    0.00000000E+00    0.00000000E+00    0.00000000E+00
      6.5646766169      0.2970297030    0.00000000E+00    0.00000000E+00    0.00000000E+00
      6.5995024876      0.2970297030    0.00000000E+00    0.00000000E+00    0.00000000E+00
      6.6343283582      0.2970297030    0.00000000E+00    0.00000000E+00    0.00000000E+00
      6.6691542289      0.2970297030    0.00000000E+00    0.00000000E+00    0.00000000E+00
      6.7039800995      0.2970297030    0.00000000E+00    0.00000000E+00    0.00000000E+00
      6.7388059701      0.2970297030    0.00000000E+00    0.00000000E+00    0.00000000E+00
      6.7736318408      0.2970297030    0.00000000E+00    0.00000000E+00    0.00000000E+00
      6.8084577114      0.2970297030    0.00000000E+00    0.00000000E+00    0.00000000E+00
      6.8432835821      0.2970297030    0.00000000E+00    0.00000000E+00    0.00000000E+00
      6.8781094527      0.2970297030    0.00000000E+00    0.00000000E+00    0.00000000E+00
      6.9129353234      0.2970297030    0.00000000E+00    0.00000000E+00    0.00000000E+00
      6.9477611940      0.2970297030    0.00000000E+00    0.00000000E+00    0.00000000E+00
      6.9825870647      0.2970297030    0.00000000E+00    0.00000000E+00    0.00000000E+00

      0.0174129353      0.3366336634    0.00000000E+00    0.00000000E+00    0.00000000E+00
      0.0522388060      0.3366336634    0.00000000E+00    0.00000000E+00    0.00000000E+00
      0.0870646766      0.3366336634    0.00000000E+00    0.00000000E+00    0.00000000E+00
      0.1218905473      0.3366336634    0.00000000E+00    0.00000000E+00    0.00000000E+00
      0.1567164179      0.3366336634    0.00000000E+00    0.00000000E+00    0.00000000E+00
      0.1915422886      0.3366336634    0.00000000E+00    0.00000000E+00    0.00000000E+00
      0.2263681592      0.3366336634    0.00000000E+00    0.00000000E+00    0.00000000E+00
      0.2611940299      0.3366336634    0.00000000E+00    0.00000000E+00    0.00000000E+00
      0.2960199005      0.3366336634    0.00000000E+00    0.00000000E+00    0.00000000E+00
      0.3308457711      0.3366336634    0.00000000E+00    0.00000000E+00    0.00000000E+00
      0.3656716418      0.3366336634    0.00000000E+00    0.00000000E+00    0.00000000E+00
      0.4004975124      0.3366336634    0.00000000E+00    0.00000000E+00    0.00000000E+00
      0.4353233831      0.3366336634    0.00000000E+00    0.00000000E+00    0.00000000E+00
      0.4701492537      0.3366336634    0.00000000E+00    0.00000000E+00    0.00000000E+00
      0.5049751244      0.3366336634    0.00000000E+00    0.00000000E+00    0.00000000E+00
      0.5398009950      0.3366336634    0.00000000E+00    0.00000000E+00    0.00000000E+00
      0.5746268657      0.3366336634    0.00000000E+00    0.00000000E+00    0.00000000E+00
      0.6094527363      0.3366336634    0.00000000E+00    0.00000000E+00    0.00000000E+00
      0.6442786070      0.3366336634    0.00000000E+00    0.00000000E+00    0.00000000E+00
      0.6791044776      0.3366336634    0.00000000E+00    0.00000000E+00    0.00000000E+00
      0.7139303483      0.3366336634    0.00000000E+00    0.00000000E+00    0.00000000E+00
      0.7487562189      0.3366336634    0.00000000E+00    0.00000000E+00    0.00000000E+00
      0.7835820896      0.3366336634    0.00000000E+00    0.00000000E+00    0.00000000E+00
      0.8184079602      0.3366336634    0.00000000E+00    0.00000000E+00    0.00000000E+00
      0.8532338308      0.3366336634    0.00000000E+00    0.00000000E+00    0.00000000E+00
      0.8880597015      0.3366336634    0.00000000E+00    0.00000000E+00    0.00000000E+00
      0.9228855721      0.3366336634    0.00000000E+00    0.00000000E+00    0.00000000E+00
      0.9577114428      0.3366336634    0.00000000E+00    0.00000000E+00    0.00000000E+00
      0.9925373134      0.3366336634    0.00000000E+00    0.00000000E+00    0.00000000E+00
      1.0273631841      0.3366336634    0.00000000E+00    0.00000000E+00    0.00000000E+00
      1.0621890547      0.3366336634    0.00000000E+00    0.00000000E+00    0.00000000E+00
      1.0970149254      0.3366336634    0.00000000E+00    0.00000000E+00    0.00000000E+00
      1.1318407960      0.3366336634    0.00000000E+00    0.00000000E+00    0.00000000E+00
      1.1666666667      0.3366336634    0.00000000E+00    0.00000000E+00    0.00000000E+00
      1.2014925373      0.3366336634    0.00000000E+00    0.00000000E+00    0.00000000E+00
      1.2363184080      0.3366336634    0.00000000E+00    0.00000000E+00    0.00000000E+00
      1.2711442786      0.3366336634    0.00000000E+00    0.00000000E+00    0.00000000E+00
      1.3059701493      0.3366336634    0.00000000E+00    0.00000000E+00    0.00000000E+00
      1.3407960199      0.3366336634    0.00000000E+00    0.00000000E+00    0.00000000E+00
      1.3756218905      0.3366336634    0.00000000E+00    0.00000000E+00    0.00000000E+00
      1.4104477612      0.3366336634    0.00000000E+00    0.00000000E+00    0.00000000E+00
      1.4452736318      0.3366336634    0.00000000E+00    0.00000000E+00    0.00000000E+00
      1.4800995025      0.3366336634    0.00000000E+00    0.00000000E+00    0.00000000E+00
      1.5149253731      0.3366336634    0.00000000E+00    0.00000000E+00    0.00000000E+00
      1.5497512438      0.3366336634    0.00000000E+00    0.00000000E+00    0.00000000E+00
      1.5845771144      0.3366336634    0.00000000E+00    0.00000000E+00    0.00000000E+00
      1.6194029851      0.3366336634    0.00000000E+00    0.00000000E+00    0.00000000E+00
      1.6542288557      0.3366336634    0.00000000E+00    0.00000000E+00    0.00000000E+00
      1.6890547264      0.3366336634    0.00000000E+00    0.00000000E+00    0.00000000E+00
      1.7238805970      0.3366336634    0.00000000E+00    0.00000000E+00    0.00000000E+00
      1.7587064677      0.3366336634    0.00000000E+00    0.00000000E+00    0.00000000E+00
      1.7935323383      0.3366336634    0.00000000E+00    0.00000000E+00    0.00000000E+00
      1.8283582090      0.3366336634    0.00000000E+00    0.00000000E+00    0.00000000E+00
      1.8631840796      0.3366336634    0.00000000E+00    0.00000000E+00    0.00000000E+00
      1.8980099502      0.3366336634    0.00000000E+00    0.00000000E+00    0.00000000E+00
      1.9328358209      0.3366336634    0.00000000E+00    0.00000000E+00    0.00000000E+00
      1.9676616915      0.3366336634    0.00000000E+00    0.00000000E+00    0.00000000E+00
      2.0024875622      0.3366336634    0.00000000E+00    0.00000000E+00    0.00000000E+00
      2.0373134328      0.3366336634    0.00000000E+00    0.00000000E+00    0.00000000E+00
      2.0721393035      0.3366336634    0.00000000E+00    0.00000000E+00    0.00000000E+00
      2.1069651741      0.3366336634    0.00000000E+00    0.00000000E+00    0.00000000E+00
      2.1417910448      0.3366336634    0.00000000E+00    0.00000000E+00    0.00000000E+00
      2.1766169154      0.3366336634    0.00000000E+00    0.00000000E+00    0.00000000E+00
      2.2114427861      0.3366336634    0.00000000E+00    0.00000000E+00    0.00000000E+00
      2.2462686567      0.3366336634    0.00000000E+00    0.00000000E+00    0.00000000E+00
      2.2810945274      0.3366336634    0.00000000E+00    0.00000000E+00    0.00000000E+00
      2.3159203980      0.3366336634    0.00000000E+00    0.00000000E+00    0.00000000E+00
      2.3507462687      0.3366336634    0.00000000E+00    0.00000000E+00    0.00000000E+00
      2.3855721393      0.3366336634    0.00000000E+00    0.00000000E+00    0.00000000E+00
      2.4203980100      0.3366336634    0.00000000E+00    0.00000000E+00    0.00000000E+00
      2.4552238806      0.3366336634    0.00000000E+00    0.00000000E+00    0.00000000E+00
      2.4900497512      0.3366336634    0.00000000E+00    0.00000000E+00    0.00000000E+00
      2.5248756219      0.3366336634    0.00000000E+00    0.00000000E+00    0.00000000E+00
      2.5597014925      0.3366336634    0.00000000E+00    0.00000000E+00    0.00000000E+00
      2.5945273632      0.3366336634    0.00000000E+00    0.00000000E+00    0.00000000E+00
      2.6293532338      0.3366336634    0.00000000E+00    0.00000000E+00    0.00000000E+00
      2.6641791045      0.3366336634    0.00000000E+00    0.00000000E+00    0.00000000E+00
      2.6990049751      0.3366336634    0.00000000E+00    0.00000000E+00    0.00000000E+00
      2.7338308458      0.3366336634    0.00000000E+00    0.00000000E+00    0.00000000E+00
      2.7686567164      0.3366336634    0.00000000E+00    0.00000000E+00    0.00000000E+00
      2.8034825871      0.3366336634    0.00000000E+00    0.00000000E+00    0.00000000E+00
      2.8383084577      0.3366336634    0.00000000E+00    0.00000000E+00    0.00000000E+00
      2.8731343284      0.3366336634    0.00000000E+00    0.00000000E+00    0.00000000E+00
      2.9079601990      0.3366336634    0.00000000E+00    0.00000000E+00    0.00000000E+00
      2.9427860697      0.3366336634    0.00000000E+00    0.00000000E+00    0.00000000E+00
      2.9776119403      0.3366336634    0.00000000E+00    0.00000000E+00    0.00000000E+00
      3.0124378109      0.3366336634    0.00000000E+00    0.00000000E+00    0.00000000E+00
      3.0472636816      0.3366336634    0.00000000E+00    0.00000000E+00    0.00000000E+00
      3.0820895522      0.3366336634    0.00000000E+00    0.00000000E+00    0.00000000E+00
      3.1169154229      0.3366336634    0.00000000E+00    0.00000000E+00    0.00000000E+00
      3.1517412935      0.3366336634    0.00000000E+00    0.00000000E+00    0.00000000E+00
      3.1865671642      0.3366336634    0.00000000E+00    0.00000000E+00    0.00000000E+00
      3.2213930348      0.3366336634    0.00000000E+00    0.00000000E+00    0.00000000E+00
      3.2562189055      0.3366336634    0.00000000E+00    0.00000000E+00    0.00000000E+00
      3.2910447761      0.3366336634    0.00000000E+00    0.00000000E+00    0.00000000E+00
      3.3258706468      0.3366336634    0.00000000E+00    0.00000000E+00    0.00000000E+00
      3.3606965174      0.3366336634    0.00000000E+00    0.00000000E+00    0.00000000E+00
      3.3955223881      0.3366336634    0.00000000E+00    0.00000000E+00    0.00000000E+00
      3.4303482587      0.3366336634    0.00000000E+00    0.00000000E+00    0.00000000E+00
      3.4651741294      0.3366336634    0.00000000E+00    0.00000000E+00    0.00000000E+00
      3.5000000000      0.3366336634    0.00000000E+00    0.00000000E+00    0.00000000E+00
      3.5348258706      0.3366336634    0.00000000E+00    0.00000000E+00    0.00000000E+00
      3.5696517413      0.3366336634    0.00000000E+00    0.00000000E+00    0.00000000E+00
      3.6044776119      0.3366336634    0.00000000E+00    0.00000000E+00    0.00000000E+00
      3.6393034826      0.3366336634    0.00000000E+00    0.00000000E+00    0.00000000E+00
      3.6741293532      0.3366336634    0.00000000E+00    0.00000000E+00    0.00000000E+00
      3.7089552239      0.3366336634    0.00000000E+00    0.00000000E+00    0.00000000E+00
      3.7437810945      0.3366336634    0.00000000E+00    0.00000000E+00    0.00000000E+00
      3.7786069652      0.3366336634    0.00000000E+00    0.00000000E+00    0.00000000E+00
      3.8134328358      0.3366336634    0.00000000E+00    0.00000000E+00    0.00000000E+00
      3.8482587065      0.3366336634    0.00000000E+00    0.00000000E+00    0.00000000E+00
      3.8830845771      0.3366336634    0.00000000E+00    0.00000000E+00    0.00000000E+00
      3.9179104478      0.3366336634    0.00000000E+00    0.00000000E+00    0.00000000E+00
      3.9527363184      0.3366336634    0.00000000E+00    0.00000000E+00    0.00000000E+00
      3.9875621891      0.3366336634    0.00000000E+00    0.00000000E+00    0.00000000E+00
      4.0223880597      0.3366336634    0.00000000E+00    0.00000000E+00    0.00000000E+00
      4.0572139303      0.3366336634    0.00000000E+00    0.00000000E+00    0.00000000E+00
      4.0920398010      0.3366336634    0.00000000E+00    0.00000000E+00    0.00000000E+00
      4.1268656716      0.3366336634    0.00000000E+00    0.00000000E+00    0.00000000E+00
      4.1616915423      0.3366336634    0.00000000E+00    0.00000000E+00    0.00000000E+00
      4.1965174129      0.3366336634    0.00000000E+00    0.00000000E+00    0.00000000E+00
      4.2313432836      0.3366336634    0.00000000E+00    0.00000000E+00    0.00000000E+00
      4.2661691542      0.3366336634    0.00000000E+00    0.00000000E+00    0.00000000E+00
      4.3009950249      0.3366336634    0.00000000E+00    0.00000000E+00    0.00000000E+00
      4.3358208955      0.3366336634    0.00000000E+00    0.00000000E+00    0.00000000E+00
      4.3706467662      0.3366336634    0.00000000E+00    0.00000000E+00    0.00000000E+00
      4.4054726368      0.3366336634    0.00000000E+00    0.00000000E+00    0.00000000E+00
      4.4402985075      0.3366336634    0.00000000E+00    0.00000000E+00    0.00000000E+00
      4.4751243781      0.3366336634    0.00000000E+00    0.00000000E+00    0.00000000E+00
      4.5099502488      0.3366336634    0.00000000E+00    0.00000000E+00    0.00000000E+00
      4.5447761194      0.3366336634    0.00000000E+00    0.00000000E+00    0.00000000E+00
      4.5796019900      0.3366336634    0.00000000E+00    0.00000000E+00    0.00000000E+00
      4.6144278607      0.3366336634    0.00000000E+00    0.00000000E+00    0.00000000E+00
      4.6492537313      0.3366336634    0.00000000E+00    0.00000000E+00    0.00000000E+00
      4.6840796020      0.3366336634    0.00000000E+00    0.00000000E+00    0.00000000E+00
      4.7189054726      0.3366336634    0.00000000E+00    0.00000000E+00    0.00000000E+00
      4.7537313433      0.3366336634    0.00000000E+00    0.00000000E+00    0.00000000E+00
      4.7885572139      0.3366336634    0.00000000E+00    0.00000000E+00    0.00000000E+00
      4.8233830846      0.3366336634    0.00000000E+00    0.00000000E+00    0.00000000E+00
      4.8582089552      0.3366336634    0.00000000E+00    0.00000000E+00    0.00000000E+00
      4.8930348259      0.3366336634    0.00000000E+00    0.00000000E+00    0.00000000E+00
      4.9278606965      0.3366336634    0.00000000E+00    0.00000000E+00    0.00000000E+00
      4.9626865672      0.3366336634    0.00000000E+00    0.00000000E+00    0.00000000E+00
      4.9975124378      0.3366336634    0.00000000E+00    0.00000000E+00    0.00000000E+00
      5.0323383085      0.3366336634    0.00000000E+00    0.00000000E+00    0.00000000E+00
      5.0671641791      0.3366336634    0.00000000E+00    0.00000000E+00    0.00000000E+00
      5.1019900498      0.3366336634    0.00000000E+00    0.00000000E+00    0.00000000E+00
      5.1368159204      0.3366336634    0.00000000E+00    0.00000000E+00    0.00000000E+00
      5.1716417910      0.3366336634    0.00000000E+00    0.00000000E+00    0.00000000E+00
      5.2064676617      0.3366336634    0.00000000E+00    0.00000000E+00    0.00000000E+00
      5.2412935323      0.3366336634    0.00000000E+00    0.00000000E+00    0.00000000E+00
      5.2761194030      0.3366336634    0.00000000E+00    0.00000000E+00    0.00000000E+00
      5.3109452736      0.3366336634    0.00000000E+00    0.00000000E+00    0.00000000E+00
      5.3457711443      0.3366336634    0.00000000E+00    0.00000000E+00    0.00000000E+00
      5.3805970149      0.3366336634    0.00000000E+00    0.00000000E+00    0.00000000E+00
      5.4154228856      0.3366336634    0.00000000E+00    0.00000000E+00    0.00000000E+00
      5.4502487562      0.3366336634    0.00000000E+00    0.00000000E+00    0.00000000E+00
      5.4850746269      0.3366336634    0.00000000E+00    0.00000000E+00    0.00000000E+00
      5.5199004975      0.3366336634    0.00000000E+00    0.00000000E+00    0.00000000E+00
      5.5547263682      0.3366336634    0.00000000E+00    0.00000000E+00    0.00000000E+00
      5.5895522388      0.3366336634    0.00000000E+00    0.00000000E+00    0.00000000E+00
      5.6243781095      0.3366336634    0.00000000E+00    0.00000000E+00    0.00000000E+00
      5.6592039801      0.3366336634    0.00000000E+00    0.00000000E+00    0.00000000E+00
      5.6940298507      0.3366336634    0.00000000E+00    0.00000000E+00    0.00000000E+00
      5.7288557214      0.3366336634    0.00000000E+00    0.00000000E+00    0.00000000E+00
      5.7636815920      0.3366336634    0.00000000E+00    0.00000000E+00    0.00000000E+00
      5.7985074627      0.3366336634    0.00000000E+00    0.00000000E+00    0.00000000E+00
      5.8333333333      0.3366336634    0.00000000E+00    0.00000000E+00    0.00000000E+00
      5.8681592040      0.3366336634    0.00000000E+00    0.00000000E+00    0.00000000E+00
      5.9029850746      0.3366336634    0.00000000E+00    0.00000000E+00    0.00000000E+00
      5.9378109453      0.3366336634    0.00000000E+00    0.00000000E+00    0.00000000E+00
      5.9726368159      0.3366336634    0.00000000E+00    0.00000000E+00    0.00000000E+00
      6.0074626866      0.3366336634    0.00000000E+00    0.00000000E+00    0.00000000E+00
      6.0422885572      0.3366336634    0.00000000E+00    0.00000000E+00    0.00000000E+00
      6.0771144279      0.3366336634    0.00000000E+00    0.00000000E+00    0.00000000E+00
      6.1119402985      0.3366336634    0.00000000E+00    0.00000000E+00    0.00000000E+00
      6.1467661692      0.3366336634    0.00000000E+00    0.00000000E+00    0.00000000E+00
      6.1815920398      0.3366336634    0.00000000E+00    0.00000000E+00    0.00000000E+00
      6.2164179104      0.3366336634    0.00000000E+00    0.00000000E+00    0.00000000E+00
      6.2512437811      0.3366336634    0.00000000E+00    0.00000000E+00    0.00000000E+00
      6.2860696517      0.3366336634    0.00000000E+00    0.00000000E+00    0.00000000E+00
      6.3208955224      0.3366336634    0.00000000E+00    0.00000000E+00    0.00000000E+00
      6.3557213930      0.3366336634    0.00000000E+00    0.00000000E+00    0.00000000E+00
      6.3905472637      0.3366336634    0.00000000E+00    0.00000000E+00    0.00000000E+00
      6.4253731343      0.3366336634    0.00000000E+00    0.00000000E+00    0.00000000E+00
      6.4601990050      0.3366336634    0.00000000E+00    0.00000000E+00    0.00000000E+00
      6.4950248756      0.3366336634    0.00000000E+00    0.00000000E+00    0.00000000E+00
      6.5298507463      0.3366336634    0.00000000E+00    0.00000000E+00    0.00000000E+00
      6.5646766169      0.3366336634    0.00000000E+00    0.00000000E+00    0.00000000E+00
      6.5995024876      0.3366336634    0.00000000E+00    0.00000000E+00    0.00000000E+00
      6.6343283582      0.3366336634    0.00000000E+00    0.00000000E+00    0.00000000E+00
      6.6691542289      0.3366336634    0.00000000E+00    0.00000000E+00    0.00000000E+00
      6.7039800995      0.3366336634    0.00000000E+00    0.00000000E+00    0.00000000E+00
      6.7388059701      0.3366336634    0.00000000E+00    0.00000000E+00    0.00000000E+00
      6.7736318408      0.3366336634    0.00000000E+00    0.00000000E+00    0.00000000E+00
      6.8084577114      0.3366336634    0.00000000E+00    0.00000000E+00    0.00000000E+00
      6.8432835821      0.3366336634    0.00000000E+00    0.00000000E+00    0.00000000E+00
      6.8781094527      0.3366336634    0.00000000E+00    0.00000000E+00    0.00000000E+00
      6.9129353234      0.3366336634    0.00000000E+00    0.00000000E+00    0.00000000E+00
      6.9477611940      0.3366336634    0.00000000E+00    0.00000000E+00    0.00000000E+00
      6.9825870647      0.3366336634    0.00000000E+00    0.00000000E+00    0.00000000E+00

      0.0174129353      0.3762376238    0.00000000E+00    0.00000000E+00    0.00000000E+00
      0.0522388060      0.3762376238    0.00000000E+00    0.00000000E+00    0.00000000E+00
      0.0870646766      0.3762376238    0.00000000E+00    0.00000000E+00    0.00000000E+00
      0.1218905473      0.3762376238    0.00000000E+00    0.00000000E+00    0.00000000E+00
      0.1567164179      0.3762376238    0.00000000E+00    0.00000000E+00    0.00000000E+00
      0.1915422886      0.3762376238    0.00000000E+00    0.00000000E+00    0.00000000E+00
      0.2263681592      0.3762376238    0.00000000E+00    0.00000000E+00    0.00000000E+00
      0.2611940299      0.3762376238    0.00000000E+00    0.00000000E+00    0.00000000E+00
      0.2960199005      0.3762376238    0.00000000E+00    0.00000000E+00    0.00000000E+00
      0.3308457711      0.3762376238    0.00000000E+00    0.00000000E+00    0.00000000E+00
      0.3656716418      0.3762376238    0.00000000E+00    0.00000000E+00    0.00000000E+00
      0.4004975124      0.3762376238    0.00000000E+00    0.00000000E+00    0.00000000E+00
      0.4353233831      0.3762376238    0.00000000E+00    0.00000000E+00    0.00000000E+00
      0.4701492537      0.3762376238    0.00000000E+00    0.00000000E+00    0.00000000E+00
      0.5049751244      0.3762376238    0.00000000E+00    0.00000000E+00    0.00000000E+00
      0.5398009950      0.3762376238    0.00000000E+00    0.00000000E+00    0.00000000E+00
      0.5746268657      0.3762376238    0.00000000E+00    0.00000000E+00    0.00000000E+00
      0.6094527363      0.3762376238    0.00000000E+00    0.00000000E+00    0.00000000E+00
      0.6442786070      0.3762376238    0.00000000E+00    0.00000000E+00    0.00000000E+00
      0.6791044776      0.3762376238    0.00000000E+00    0.00000000E+00    0.00000000E+00
      0.7139303483      0.3762376238    0.00000000E+00    0.00000000E+00    0.00000000E+00
      0.7487562189      0.3762376238    0.00000000E+00    0.00000000E+00    0.00000000E+00
      0.7835820896      0.3762376238    0.00000000E+00    0.00000000E+00    0.00000000E+00
      0.8184079602      0.3762376238    0.00000000E+00    0.00000000E+00    0.00000000E+00
      0.8532338308      0.3762376238    0.00000000E+00    0.00000000E+00    0.00000000E+00
      0.8880597015      0.3762376238    0.00000000E+00    0.00000000E+00    0.00000000E+00
      0.9228855721      0.3762376238    0.00000000E+00    0.00000000E+00    0.00000000E+00
      0.9577114428      0.3762376238    0.00000000E+00    0.00000000E+00    0.00000000E+00
      0.9925373134      0.3762376238    0.00000000E+00    0.00000000E+00    0.00000000E+00
      1.0273631841      0.3762376238    0.00000000E+00    0.00000000E+00    0.00000000E+00
      1.0621890547      0.3762376238    0.00000000E+00    0.00000000E+00    0.00000000E+00
      1.0970149254      0.3762376238    0.00000000E+00    0.00000000E+00    0.00000000E+00
      1.1318407960      0.3762376238    0.00000000E+00    0.00000000E+00    0.00000000E+00
      1.1666666667      0.3762376238    0.00000000E+00    0.00000000E+00    0.00000000E+00
      1.2014925373      0.3762376238    0.00000000E+00    0.00000000E+00    0.00000000E+00
      1.2363184080      0.3762376238    0.00000000E+00    0.00000000E+00    0.00000000E+00
      1.2711442786      0.3762376238    0.00000000E+00    0.00000000E+00    0.00000000E+00
      1.3059701493      0.3762376238    0.00000000E+00    0.00000000E+00    0.00000000E+00
      1.3407960199      0.3762376238    0.00000000E+00    0.00000000E+00    0.00000000E+00
      1.3756218905      0.3762376238    0.00000000E+00    0.00000000E+00    0.00000000E+00
      1.4104477612      0.3762376238    0.00000000E+00    0.00000000E+00    0.00000000E+00
      1.4452736318      0.3762376238    0.00000000E+00    0.00000000E+00    0.00000000E+00
      1.4800995025      0.3762376238    0.00000000E+00    0.00000000E+00    0.00000000E+00
      1.5149253731      0.3762376238    0.00000000E+00    0.00000000E+00    0.00000000E+00
      1.5497512438      0.3762376238    0.00000000E+00    0.00000000E+00    0.00000000E+00
      1.5845771144      0.3762376238    0.00000000E+00    0.00000000E+00    0.00000000E+00
      1.6194029851      0.3762376238    0.00000000E+00    0.00000000E+00    0.00000000E+00
      1.6542288557      0.3762376238    0.00000000E+00    0.00000000E+00    0.00000000E+00
      1.6890547264      0.3762376238    0.00000000E+00    0.00000000E+00    0.00000000E+00
      1.7238805970      0.3762376238    0.00000000E+00    0.00000000E+00    0.00000000E+00
      1.7587064677      0.3762376238    0.00000000E+00    0.00000000E+00    0.00000000E+00
      1.7935323383      0.3762376238    0.00000000E+00    0.00000000E+00    0.00000000E+00
      1.8283582090      0.3762376238    0.00000000E+00    0.00000000E+00    0.00000000E+00
      1.8631840796      0.3762376238    0.00000000E+00    0.00000000E+00    0.00000000E+00
      1.8980099502      0.3762376238    0.00000000E+00    0.00000000E+00    0.00000000E+00
      1.9328358209      0.3762376238    0.00000000E+00    0.00000000E+00    0.00000000E+00
      1.9676616915      0.3762376238    0.00000000E+00    0.00000000E+00    0.00000000E+00
      2.0024875622      0.3762376238    0.00000000E+00    0.00000000E+00    0.00000000E+00
      2.0373134328      0.3762376238    0.00000000E+00    0.00000000E+00    0.00000000E+00
      2.0721393035      0.3762376238    0.00000000E+00    0.00000000E+00    0.00000000E+00
      2.1069651741      0.3762376238    0.00000000E+00    0.00000000E+00    0.00000000E+00
      2.1417910448      0.3762376238    0.00000000E+00    0.00000000E+00    0.00000000E+00
      2.1766169154      0.3762376238    0.00000000E+00    0.00000000E+00    0.00000000E+00
      2.2114427861      0.3762376238    0.00000000E+00    0.00000000E+00    0.00000000E+00
      2.2462686567      0.3762376238    0.00000000E+00    0.00000000E+00    0.00000000E+00
      2.2810945274      0.3762376238    0.00000000E+00    0.00000000E+00    0.00000000E+00
      2.3159203980      0.3762376238    0.00000000E+00    0.00000000E+00    0.00000000E+00
      2.3507462687      0.3762376238    0.00000000E+00    0.00000000E+00    0.00000000E+00
      2.3855721393      0.3762376238    0.00000000E+00    0.00000000E+00    0.00000000E+00
      2.4203980100      0.3762376238    0.00000000E+00    0.00000000E+00    0.00000000E+00
      2.4552238806      0.3762376238    0.00000000E+00    0.00000000E+00    0.00000000E+00
      2.4900497512      0.3762376238    0.00000000E+00    0.00000000E+00    0.00000000E+00
      2.5248756219      0.3762376238    0.00000000E+00    0.00000000E+00    0.00000000E+00
      2.5597014925      0.3762376238    0.00000000E+00    0.00000000E+00    0.00000000E+00
      2.5945273632      0.3762376238    0.00000000E+00    0.00000000E+00    0.00000000E+00
      2.6293532338      0.3762376238    0.00000000E+00    0.00000000E+00    0.00000000E+00
      2.6641791045      0.3762376238    0.00000000E+00    0.00000000E+00    0.00000000E+00
      2.6990049751      0.3762376238    0.00000000E+00    0.00000000E+00    0.00000000E+00
      2.7338308458      0.3762376238    0.00000000E+00    0.00000000E+00    0.00000000E+00
      2.7686567164      0.3762376238    0.00000000E+00    0.00000000E+00    0.00000000E+00
      2.8034825871      0.3762376238    0.00000000E+00    0.00000000E+00    0.00000000E+00
      2.8383084577      0.3762376238    0.00000000E+00    0.00000000E+00    0.00000000E+00
      2.8731343284      0.3762376238    0.00000000E+00    0.00000000E+00    0.00000000E+00
      2.9079601990      0.3762376238    0.00000000E+00    0.00000000E+00    0.00000000E+00
      2.9427860697      0.3762376238    0.00000000E+00    0.00000000E+00    0.00000000E+00
      2.9776119403      0.3762376238    0.00000000E+00    0.00000000E+00    0.00000000E+00
      3.0124378109      0.3762376238    0.00000000E+00    0.00000000E+00    0.00000000E+00
      3.0472636816      0.3762376238    0.00000000E+00    0.00000000E+00    0.00000000E+00
      3.0820895522      0.3762376238    0.00000000E+00    0.00000000E+00    0.00000000E+00
      3.1169154229      0.3762376238    0.00000000E+00    0.00000000E+00    0.00000000E+00
      3.1517412935      0.3762376238    0.00000000E+00    0.00000000E+00    0.00000000E+00
      3.1865671642      0.3762376238    0.00000000E+00    0.00000000E+00    0.00000000E+00
      3.2213930348      0.3762376238    0.00000000E+00    0.00000000E+00    0.00000000E+00
      3.2562189055      0.3762376238    0.00000000E+00    0.00000000E+00    0.00000000E+00
      3.2910447761      0.3762376238    0.00000000E+00    0.00000000E+00    0.00000000E+00
      3.3258706468      0.3762376238    0.00000000E+00    0.00000000E+00    0.00000000E+00
      3.3606965174      0.3762376238    0.00000000E+00    0.00000000E+00    0.00000000E+00
      3.3955223881      0.3762376238    0.00000000E+00    0.00000000E+00    0.00000000E+00
      3.4303482587      0.3762376238    0.00000000E+00    0.00000000E+00    0.00000000E+00
      3.4651741294      0.3762376238    0.00000000E+00    0.00000000E+00    0.00000000E+00
      3.5000000000      0.3762376238    0.00000000E+00    0.00000000E+00    0.00000000E+00
      3.5348258706      0.3762376238    0.00000000E+00    0.00000000E+00    0.00000000E+00
      3.5696517413      0.3762376238    0.00000000E+00    0.00000000E+00    0.00000000E+00
      3.6044776119      0.3762376238    0.00000000E+00    0.00000000E+00    0.00000000E+00
      3.6393034826      0.3762376238    0.00000000E+00    0.00000000E+00    0.00000000E+00
      3.6741293532      0.3762376238    0.00000000E+00    0.00000000E+00    0.00000000E+00
      3.7089552239      0.3762376238    0.00000000E+00    0.00000000E+00    0.00000000E+00
      3.7437810945      0.3762376238    0.00000000E+00    0.00000000E+00    0.00000000E+00
      3.7786069652      0.3762376238    0.00000000E+00    0.00000000E+00    0.00000000E+00
      3.8134328358      0.3762376238    0.00000000E+00    0.00000000E+00    0.00000000E+00
      3.8482587065      0.3762376238    0.00000000E+00    0.00000000E+00    0.00000000E+00
      3.8830845771      0.3762376238    0.00000000E+00    0.00000000E+00    0.00000000E+00
      3.9179104478      0.3762376238    0.00000000E+00    0.00000000E+00    0.00000000E+00
      3.9527363184      0.3762376238    0.00000000E+00    0.00000000E+00    0.00000000E+00
      3.9875621891      0.3762376238    0.00000000E+00    0.00000000E+00    0.00000000E+00
      4.0223880597      0.3762376238    0.00000000E+00    0.00000000E+00    0.00000000E+00
      4.0572139303      0.3762376238    0.00000000E+00    0.00000000E+00    0.00000000E+00
      4.0920398010      0.3762376238    0.00000000E+00    0.00000000E+00    0.00000000E+00
      4.1268656716      0.3762376238    0.00000000E+00    0.00000000E+00    0.00000000E+00
      4.1616915423      0.3762376238    0.00000000E+00    0.00000000E+00    0.00000000E+00
      4.1965174129      0.3762376238    0.00000000E+00    0.00000000E+00    0.00000000E+00
      4.2313432836      0.3762376238    0.00000000E+00    0.00000000E+00    0.00000000E+00
      4.2661691542      0.3762376238    0.00000000E+00    0.00000000E+00    0.00000000E+00
      4.3009950249      0.3762376238    0.00000000E+00    0.00000000E+00    0.00000000E+00
      4.3358208955      0.3762376238    0.00000000E+00    0.00000000E+00    0.00000000E+00
      4.3706467662      0.3762376238    0.00000000E+00    0.00000000E+00    0.00000000E+00
      4.4054726368      0.3762376238    0.00000000E+00    0.00000000E+00    0.00000000E+00
      4.4402985075      0.3762376238    0.00000000E+00    0.00000000E+00    0.00000000E+00
      4.4751243781      0.3762376238    0.00000000E+00    0.00000000E+00    0.00000000E+00
      4.5099502488      0.3762376238    0.00000000E+00    0.00000000E+00    0.00000000E+00
      4.5447761194      0.3762376238    0.00000000E+00    0.00000000E+00    0.00000000E+00
      4.5796019900      0.3762376238    0.00000000E+00    0.00000000E+00    0.00000000E+00
      4.6144278607      0.3762376238    0.00000000E+00    0.00000000E+00    0.00000000E+00
      4.6492537313      0.3762376238    0.00000000E+00    0.00000000E+00    0.00000000E+00
      4.6840796020      0.3762376238    0.00000000E+00    0.00000000E+00    0.00000000E+00
      4.7189054726      0.3762376238    0.00000000E+00    0.00000000E+00    0.00000000E+00
      4.7537313433      0.3762376238    0.00000000E+00    0.00000000E+00    0.00000000E+00
      4.7885572139      0.3762376238    0.00000000E+00    0.00000000E+00    0.00000000E+00
      4.8233830846      0.3762376238    0.00000000E+00    0.00000000E+00    0.00000000E+00
      4.8582089552      0.3762376238    0.00000000E+00    0.00000000E+00    0.00000000E+00
      4.8930348259      0.3762376238    0.00000000E+00    0.00000000E+00    0.00000000E+00
      4.9278606965      0.3762376238    0.00000000E+00    0.00000000E+00    0.00000000E+00
      4.9626865672      0.3762376238    0.00000000E+00    0.00000000E+00    0.00000000E+00
      4.9975124378      0.3762376238    0.00000000E+00    0.00000000E+00    0.00000000E+00
      5.0323383085      0.3762376238    0.00000000E+00    0.00000000E+00    0.00000000E+00
      5.0671641791      0.3762376238    0.00000000E+00    0.00000000E+00    0.00000000E+00
      5.1019900498      0.3762376238    0.00000000E+00    0.00000000E+00    0.00000000E+00
      5.1368159204      0.3762376238    0.00000000E+00    0.00000000E+00    0.00000000E+00
      5.1716417910      0.3762376238    0.00000000E+00    0.00000000E+00    0.00000000E+00
      5.2064676617      0.3762376238    0.00000000E+00    0.00000000E+00    0.00000000E+00
      5.2412935323      0.3762376238    0.00000000E+00    0.00000000E+00    0.00000000E+00
      5.2761194030      0.3762376238    0.00000000E+00    0.00000000E+00    0.00000000E+00
      5.3109452736      0.3762376238    0.00000000E+00    0.00000000E+00    0.00000000E+00
      5.3457711443      0.3762376238    0.00000000E+00    0.00000000E+00    0.00000000E+00
      5.3805970149      0.3762376238    0.00000000E+00    0.00000000E+00    0.00000000E+00
      5.4154228856      0.3762376238    0.00000000E+00    0.00000000E+00    0.00000000E+00
      5.4502487562      0.3762376238    0.00000000E+00    0.00000000E+00    0.00000000E+00
      5.4850746269      0.3762376238    0.00000000E+00    0.00000000E+00    0.00000000E+00
      5.5199004975      0.3762376238    0.00000000E+00    0.00000000E+00    0.00000000E+00
      5.5547263682      0.3762376238    0.00000000E+00    0.00000000E+00    0.00000000E+00
      5.5895522388      0.3762376238    0.00000000E+00    0.00000000E+00    0.00000000E+00
      5.6243781095      0.3762376238    0.00000000E+00    0.00000000E+00    0.00000000E+00
      5.6592039801      0.3762376238    0.00000000E+00    0.00000000E+00    0.00000000E+00
      5.6940298507      0.3762376238    0.00000000E+00    0.00000000E+00    0.00000000E+00
      5.7288557214      0.3762376238    0.00000000E+00    0.00000000E+00    0.00000000E+00
      5.7636815920      0.3762376238    0.00000000E+00    0.00000000E+00    0.00000000E+00
      5.7985074627      0.3762376238    0.00000000E+00    0.00000000E+00    0.00000000E+00
      5.8333333333      0.3762376238    0.00000000E+00    0.00000000E+00    0.00000000E+00
      5.8681592040      0.3762376238    0.00000000E+00    0.00000000E+00    0.00000000E+00
      5.9029850746      0.3762376238    0.00000000E+00    0.00000000E+00    0.00000000E+00
      5.9378109453      0.3762376238    0.00000000E+00    0.00000000E+00    0.00000000E+00
      5.9726368159      0.3762376238    0.00000000E+00    0.00000000E+00    0.00000000E+00
      6.0074626866      0.3762376238    0.00000000E+00    0.00000000E+00    0.00000000E+00
      6.0422885572      0.3762376238    0.00000000E+00    0.00000000E+00    0.00000000E+00
      6.0771144279      0.3762376238    0.00000000E+00    0.00000000E+00    0.00000000E+00
      6.1119402985      0.3762376238    0.00000000E+00    0.00000000E+00    0.00000000E+00
      6.1467661692      0.3762376238    0.00000000E+00    0.00000000E+00    0.00000000E+00
      6.1815920398      0.3762376238    0.00000000E+00    0.00000000E+00    0.00000000E+00
      6.2164179104      0.3762376238    0.00000000E+00    0.00000000E+00    0.00000000E+00
      6.2512437811      0.3762376238    0.00000000E+00    0.00000000E+00    0.00000000E+00
      6.2860696517      0.3762376238    0.00000000E+00    0.00000000E+00    0.00000000E+00
      6.3208955224      0.3762376238    0.00000000E+00    0.00000000E+00    0.00000000E+00
      6.3557213930      0.3762376238    0.00000000E+00    0.00000000E+00    0.00000000E+00
      6.3905472637      0.3762376238    0.00000000E+00    0.00000000E+00    0.00000000E+00
      6.4253731343      0.3762376238    0.00000000E+00    0.00000000E+00    0.00000000E+00
      6.4601990050      0.3762376238    0.00000000E+00    0.00000000E+00    0.00000000E+00
      6.4950248756      0.3762376238    0.00000000E+00    0.00000000E+00    0.00000000E+00
      6.5298507463      0.3762376238    0.00000000E+00    0.00000000E+00    0.00000000E+00
      6.5646766169      0.3762376238    0.00000000E+00    0.00000000E+00    0.00000000E+00
      6.5995024876      0.3762376238    0.00000000E+00    0.00000000E+00    0.00000000E+00
      6.6343283582      0.3762376238    0.00000000E+00    0.00000000E+00    0.00000000E+00
      6.6691542289      0.3762376238    0.00000000E+00    0.00000000E+00    0.00000000E+00
      6.7039800995      0.3762376238    0.00000000E+00    0.00000000E+00    0.00000000E+00
      6.7388059701      0.3762376238    0.00000000E+00    0.00000000E+00    0.00000000E+00
      6.7736318408      0.3762376238    0.00000000E+00    0.00000000E+00    0.00000000E+00
      6.8084577114      0.3762376238    0.00000000E+00    0.00000000E+00    0.00000000E+00
      6.8432835821      0.3762376238    0.00000000E+00    0.00000000E+00    0.00000000E+00
      6.8781094527      0.3762376238    0.00000000E+00    0.00000000E+00    0.00000000E+00
      6.9129353234      0.3762376238    0.00000000E+00    0.00000000E+00    0.00000000E+00
      6.9477611940      0.3762376238    0.00000000E+00    0.00000000E+00    0.00000000E+00
      6.9825870647      0.3762376238    0.00000000E+00    0.00000000E+00    0.00000000E+00

      0.0174129353      0.4158415842    0.00000000E+00    0.00000000E+00    0.00000000E+00
      0.0522388060      0.4158415842    0.00000000E+00    0.00000000E+00    0.00000000E+00
      0.0870646766      0.4158415842    0.00000000E+00    0.00000000E+00    0.00000000E+00
      0.1218905473      0.4158415842    0.00000000E+00    0.00000000E+00    0.00000000E+00
      0.1567164179      0.4158415842    0.00000000E+00    0.00000000E+00    0.00000000E+00
      0.1915422886      0.4158415842    0.00000000E+00    0.00000000E+00    0.00000000E+00
      0.2263681592      0.4158415842    0.00000000E+00    0.00000000E+00    0.00000000E+00
      0.2611940299      0.4158415842    0.00000000E+00    0.00000000E+00    0.00000000E+00
      0.2960199005      0.4158415842    0.00000000E+00    0.00000000E+00    0.00000000E+00
      0.3308457711      0.4158415842    0.00000000E+00    0.00000000E+00    0.00000000E+00
      0.3656716418      0.4158415842    0.00000000E+00    0.00000000E+00    0.00000000E+00
      0.4004975124      0.4158415842    0.00000000E+00    0.00000000E+00    0.00000000E+00
      0.4353233831      0.4158415842    0.00000000E+00    0.00000000E+00    0.00000000E+00
      0.4701492537      0.4158415842    0.00000000E+00    0.00000000E+00    0.00000000E+00
      0.5049751244      0.4158415842    0.00000000E+00    0.00000000E+00    0.00000000E+00
      0.5398009950      0.4158415842    0.00000000E+00    0.00000000E+00    0.00000000E+00
      0.5746268657      0.4158415842    0.00000000E+00    0.00000000E+00    0.00000000E+00
      0.6094527363      0.4158415842    0.00000000E+00    0.00000000E+00    0.00000000E+00
      0.6442786070      0.4158415842    0.00000000E+00    0.00000000E+00    0.00000000E+00
      0.6791044776      0.4158415842    0.00000000E+00    0.00000000E+00    0.00000000E+00
      0.7139303483      0.4158415842    0.00000000E+00    0.00000000E+00    0.00000000E+00
      0.7487562189      0.4158415842    0.00000000E+00    0.00000000E+00    0.00000000E+00
      0.7835820896      0.4158415842    0.00000000E+00    0.00000000E+00    0.00000000E+00
      0.8184079602      0.4158415842    0.00000000E+00    0.00000000E+00    0.00000000E+00
      0.8532338308      0.4158415842    0.00000000E+00    0.00000000E+00    0.00000000E+00
      0.8880597015      0.4158415842    0.00000000E+00    0.00000000E+00    0.00000000E+00
      0.9228855721      0.4158415842    0.00000000E+00    0.00000000E+00    0.00000000E+00
      0.9577114428      0.4158415842    0.00000000E+00    0.00000000E+00    0.00000000E+00
      0.9925373134      0.4158415842    0.00000000E+00    0.00000000E+00    0.00000000E+00
      1.0273631841      0.4158415842    0.00000000E+00    0.00000000E+00    0.00000000E+00
      1.0621890547      0.4158415842    0.00000000E+00    0.00000000E+00    0.00000000E+00
      1.0970149254      0.4158415842    0.00000000E+00    0.00000000E+00    0.00000000E+00
      1.1318407960      0.4158415842    0.00000000E+00    0.00000000E+00    0.00000000E+00
      1.1666666667      0.4158415842    0.00000000E+00    0.00000000E+00    0.00000000E+00
      1.2014925373      0.4158415842    0.00000000E+00    0.00000000E+00    0.00000000E+00
      1.2363184080      0.4158415842    0.00000000E+00    0.00000000E+00    0.00000000E+00
      1.2711442786      0.4158415842    0.00000000E+00    0.00000000E+00    0.00000000E+00
      1.3059701493      0.4158415842    0.00000000E+00    0.00000000E+00    0.00000000E+00
      1.3407960199      0.4158415842    0.00000000E+00    0.00000000E+00    0.00000000E+00
      1.3756218905      0.4158415842    0.00000000E+00    0.00000000E+00    0.00000000E+00
      1.4104477612      0.4158415842    0.00000000E+00    0.00000000E+00    0.00000000E+00
      1.4452736318      0.4158415842    0.00000000E+00    0.00000000E+00    0.00000000E+00
      1.4800995025      0.4158415842    0.00000000E+00    0.00000000E+00    0.00000000E+00
      1.5149253731      0.4158415842    0.00000000E+00    0.00000000E+00    0.00000000E+00
      1.5497512438      0.4158415842    0.00000000E+00    0.00000000E+00    0.00000000E+00
      1.5845771144      0.4158415842    0.00000000E+00    0.00000000E+00    0.00000000E+00
      1.6194029851      0.4158415842    0.00000000E+00    0.00000000E+00    0.00000000E+00
      1.6542288557      0.4158415842    0.00000000E+00    0.00000000E+00    0.00000000E+00
      1.6890547264      0.4158415842    0.00000000E+00    0.00000000E+00    0.00000000E+00
      1.7238805970      0.4158415842    0.00000000E+00    0.00000000E+00    0.00000000E+00
      1.7587064677      0.4158415842    0.00000000E+00    0.00000000E+00    0.00000000E+00
      1.7935323383      0.4158415842    0.00000000E+00    0.00000000E+00    0.00000000E+00
      1.8283582090      0.4158415842    0.00000000E+00    0.00000000E+00    0.00000000E+00
      1.8631840796      0.4158415842    0.00000000E+00    0.00000000E+00    0.00000000E+00
      1.8980099502      0.4158415842    0.00000000E+00    0.00000000E+00    0.00000000E+00
      1.9328358209      0.4158415842    0.00000000E+00    0.00000000E+00    0.00000000E+00
      1.9676616915      0.4158415842    0.00000000E+00    0.00000000E+00    0.00000000E+00
      2.0024875622      0.4158415842    0.00000000E+00    0.00000000E+00    0.00000000E+00
      2.0373134328      0.4158415842    0.00000000E+00    0.00000000E+00    0.00000000E+00
      2.0721393035      0.4158415842    0.00000000E+00    0.00000000E+00    0.00000000E+00
      2.1069651741      0.4158415842    0.00000000E+00    0.00000000E+00    0.00000000E+00
      2.1417910448      0.4158415842    0.00000000E+00    0.00000000E+00    0.00000000E+00
      2.1766169154      0.4158415842    0.00000000E+00    0.00000000E+00    0.00000000E+00
      2.2114427861      0.4158415842    0.00000000E+00    0.00000000E+00    0.00000000E+00
      2.2462686567      0.4158415842    0.00000000E+00    0.00000000E+00    0.00000000E+00
      2.2810945274      0.4158415842    0.00000000E+00    0.00000000E+00    0.00000000E+00
      2.3159203980      0.4158415842    0.00000000E+00    0.00000000E+00    0.00000000E+00
      2.3507462687      0.4158415842    0.00000000E+00    0.00000000E+00    0.00000000E+00
      2.3855721393      0.4158415842    0.00000000E+00    0.00000000E+00    0.00000000E+00
      2.4203980100      0.4158415842    0.00000000E+00    0.00000000E+00    0.00000000E+00
      2.4552238806      0.4158415842    0.00000000E+00    0.00000000E+00    0.00000000E+00
      2.4900497512      0.4158415842    0.00000000E+00    0.00000000E+00    0.00000000E+00
      2.5248756219      0.4158415842    0.00000000E+00    0.00000000E+00    0.00000000E+00
      2.5597014925      0.4158415842    0.00000000E+00    0.00000000E+00    0.00000000E+00
      2.5945273632      0.4158415842    0.00000000E+00    0.00000000E+00    0.00000000E+00
      2.6293532338      0.4158415842    0.00000000E+00    0.00000000E+00    0.00000000E+00
      2.6641791045      0.4158415842    0.00000000E+00    0.00000000E+00    0.00000000E+00
      2.6990049751      0.4158415842    0.00000000E+00    0.00000000E+00    0.00000000E+00
      2.7338308458      0.4158415842    0.00000000E+00    0.00000000E+00    0.00000000E+00
      2.7686567164      0.4158415842    0.00000000E+00    0.00000000E+00    0.00000000E+00
      2.8034825871      0.4158415842    0.00000000E+00    0.00000000E+00    0.00000000E+00
      2.8383084577      0.4158415842    0.00000000E+00    0.00000000E+00    0.00000000E+00
      2.8731343284      0.4158415842    0.00000000E+00    0.00000000E+00    0.00000000E+00
      2.9079601990      0.4158415842    0.00000000E+00    0.00000000E+00    0.00000000E+00
      2.9427860697      0.4158415842    0.00000000E+00    0.00000000E+00    0.00000000E+00
      2.9776119403      0.4158415842    0.00000000E+00    0.00000000E+00    0.00000000E+00
      3.0124378109      0.4158415842    0.00000000E+00    0.00000000E+00    0.00000000E+00
      3.0472636816      0.4158415842    0.00000000E+00    0.00000000E+00    0.00000000E+00
      3.0820895522      0.4158415842    0.00000000E+00    0.00000000E+00    0.00000000E+00
      3.1169154229      0.4158415842    0.00000000E+00    0.00000000E+00    0.00000000E+00
      3.1517412935      0.4158415842    0.00000000E+00    0.00000000E+00    0.00000000E+00
      3.1865671642      0.4158415842    0.00000000E+00    0.00000000E+00    0.00000000E+00
      3.2213930348      0.4158415842    0.00000000E+00    0.00000000E+00    0.00000000E+00
      3.2562189055      0.4158415842    0.00000000E+00    0.00000000E+00    0.00000000E+00
      3.2910447761      0.4158415842    0.00000000E+00    0.00000000E+00    0.00000000E+00
      3.3258706468      0.4158415842    0.00000000E+00    0.00000000E+00    0.00000000E+00
      3.3606965174      0.4158415842    0.00000000E+00    0.00000000E+00    0.00000000E+00
      3.3955223881      0.4158415842    0.00000000E+00    0.00000000E+00    0.00000000E+00
      3.4303482587      0.4158415842    0.00000000E+00    0.00000000E+00    0.00000000E+00
      3.4651741294      0.4158415842    0.00000000E+00    0.00000000E+00    0.00000000E+00
      3.5000000000      0.4158415842    0.00000000E+00    0.00000000E+00    0.00000000E+00
      3.5348258706      0.4158415842    0.00000000E+00    0.00000000E+00    0.00000000E+00
      3.5696517413      0.4158415842    0.00000000E+00    0.00000000E+00    0.00000000E+00
      3.6044776119      0.4158415842    0.00000000E+00    0.00000000E+00    0.00000000E+00
      3.6393034826      0.4158415842    0.00000000E+00    0.00000000E+00    0.00000000E+00
      3.6741293532      0.4158415842    0.00000000E+00    0.00000000E+00    0.00000000E+00
      3.7089552239      0.4158415842    0.00000000E+00    0.00000000E+00    0.00000000E+00
      3.7437810945      0.4158415842    0.00000000E+00    0.00000000E+00    0.00000000E+00
      3.7786069652      0.4158415842    0.00000000E+00    0.00000000E+00    0.00000000E+00
      3.8134328358      0.4158415842    0.00000000E+00    0.00000000E+00    0.00000000E+00
      3.8482587065      0.4158415842    0.00000000E+00    0.00000000E+00    0.00000000E+00
      3.8830845771      0.4158415842    0.00000000E+00    0.00000000E+00    0.00000000E+00
      3.9179104478      0.4158415842    0.00000000E+00    0.00000000E+00    0.00000000E+00
      3.9527363184      0.4158415842    0.00000000E+00    0.00000000E+00    0.00000000E+00
      3.9875621891      0.4158415842    0.00000000E+00    0.00000000E+00    0.00000000E+00
      4.0223880597      0.4158415842    0.00000000E+00    0.00000000E+00    0.00000000E+00
      4.0572139303      0.4158415842    0.00000000E+00    0.00000000E+00    0.00000000E+00
      4.0920398010      0.4158415842    0.00000000E+00    0.00000000E+00    0.00000000E+00
      4.1268656716      0.4158415842    0.00000000E+00    0.00000000E+00    0.00000000E+00
      4.1616915423      0.4158415842    0.00000000E+00    0.00000000E+00    0.00000000E+00
      4.1965174129      0.4158415842    0.00000000E+00    0.00000000E+00    0.00000000E+00
      4.2313432836      0.4158415842    0.00000000E+00    0.00000000E+00    0.00000000E+00
      4.2661691542      0.4158415842    0.00000000E+00    0.00000000E+00    0.00000000E+00
      4.3009950249      0.4158415842    0.00000000E+00    0.00000000E+00    0.00000000E+00
      4.3358208955      0.4158415842    0.00000000E+00    0.00000000E+00    0.00000000E+00
      4.3706467662      0.4158415842    0.00000000E+00    0.00000000E+00    0.00000000E+00
      4.4054726368      0.4158415842    0.00000000E+00    0.00000000E+00    0.00000000E+00
      4.4402985075      0.4158415842    0.00000000E+00    0.00000000E+00    0.00000000E+00
      4.4751243781      0.4158415842    0.00000000E+00    0.00000000E+00    0.00000000E+00
      4.5099502488      0.4158415842    0.00000000E+00    0.00000000E+00    0.00000000E+00
      4.5447761194      0.4158415842    0.00000000E+00    0.00000000E+00    0.00000000E+00
      4.5796019900      0.4158415842    0.00000000E+00    0.00000000E+00    0.00000000E+00
      4.6144278607      0.4158415842    0.00000000E+00    0.00000000E+00    0.00000000E+00
      4.6492537313      0.4158415842    0.00000000E+00    0.00000000E+00    0.00000000E+00
      4.6840796020      0.4158415842    0.00000000E+00    0.00000000E+00    0.00000000E+00
      4.7189054726      0.4158415842    0.00000000E+00    0.00000000E+00    0.00000000E+00
      4.7537313433      0.4158415842    0.00000000E+00    0.00000000E+00    0.00000000E+00
      4.7885572139      0.4158415842    0.00000000E+00    0.00000000E+00    0.00000000E+00
      4.8233830846      0.4158415842    0.00000000E+00    0.00000000E+00    0.00000000E+00
      4.8582089552      0.4158415842    0.00000000E+00    0.00000000E+00    0.00000000E+00
      4.8930348259      0.4158415842    0.00000000E+00    0.00000000E+00    0.00000000E+00
      4.9278606965      0.4158415842    0.00000000E+00    0.00000000E+00    0.00000000E+00
      4.9626865672      0.4158415842    0.00000000E+00    0.00000000E+00    0.00000000E+00
      4.9975124378      0.4158415842    0.00000000E+00    0.00000000E+00    0.00000000E+00
      5.0323383085      0.4158415842    0.00000000E+00    0.00000000E+00    0.00000000E+00
      5.0671641791      0.4158415842    0.00000000E+00    0.00000000E+00    0.00000000E+00
      5.1019900498      0.4158415842    0.00000000E+00    0.00000000E+00    0.00000000E+00
      5.1368159204      0.4158415842    0.00000000E+00    0.00000000E+00    0.00000000E+00
      5.1716417910      0.4158415842    0.00000000E+00    0.00000000E+00    0.00000000E+00
      5.2064676617      0.4158415842    0.00000000E+00    0.00000000E+00    0.00000000E+00
      5.2412935323      0.4158415842    0.00000000E+00    0.00000000E+00    0.00000000E+00
      5.2761194030      0.4158415842    0.00000000E+00    0.00000000E+00    0.00000000E+00
      5.3109452736      0.4158415842    0.00000000E+00    0.00000000E+00    0.00000000E+00
      5.3457711443      0.4158415842    0.00000000E+00    0.00000000E+00    0.00000000E+00
      5.3805970149      0.4158415842    0.00000000E+00    0.00000000E+00    0.00000000E+00
      5.4154228856      0.4158415842    0.00000000E+00    0.00000000E+00    0.00000000E+00
      5.4502487562      0.4158415842    0.00000000E+00    0.00000000E+00    0.00000000E+00
      5.4850746269      0.4158415842    0.00000000E+00    0.00000000E+00    0.00000000E+00
      5.5199004975      0.4158415842    0.00000000E+00    0.00000000E+00    0.00000000E+00
      5.5547263682      0.4158415842    0.00000000E+00    0.00000000E+00    0.00000000E+00
      5.5895522388      0.4158415842    0.00000000E+00    0.00000000E+00    0.00000000E+00
      5.6243781095      0.4158415842    0.00000000E+00    0.00000000E+00    0.00000000E+00
      5.6592039801      0.4158415842    0.00000000E+00    0.00000000E+00    0.00000000E+00
      5.6940298507      0.4158415842    0.00000000E+00    0.00000000E+00    0.00000000E+00
      5.7288557214      0.4158415842    0.00000000E+00    0.00000000E+00    0.00000000E+00
      5.7636815920      0.4158415842    0.00000000E+00    0.00000000E+00    0.00000000E+00
      5.7985074627      0.4158415842    0.00000000E+00    0.00000000E+00    0.00000000E+00
      5.8333333333      0.4158415842    0.00000000E+00    0.00000000E+00    0.00000000E+00
      5.8681592040      0.4158415842    0.00000000E+00    0.00000000E+00    0.00000000E+00
      5.9029850746      0.4158415842    0.00000000E+00    0.00000000E+00    0.00000000E+00
      5.9378109453      0.4158415842    0.00000000E+00    0.00000000E+00    0.00000000E+00
      5.9726368159      0.4158415842    0.00000000E+00    0.00000000E+00    0.00000000E+00
      6.0074626866      0.4158415842    0.00000000E+00    0.00000000E+00    0.00000000E+00
      6.0422885572      0.4158415842    0.00000000E+00    0.00000000E+00    0.00000000E+00
      6.0771144279      0.4158415842    0.00000000E+00    0.00000000E+00    0.00000000E+00
      6.1119402985      0.4158415842    0.00000000E+00    0.00000000E+00    0.00000000E+00
      6.1467661692      0.4158415842    0.00000000E+00    0.00000000E+00    0.00000000E+00
      6.1815920398      0.4158415842    0.00000000E+00    0.00000000E+00    0.00000000E+00
      6.2164179104      0.4158415842    0.00000000E+00    0.00000000E+00    0.00000000E+00
      6.2512437811      0.4158415842    0.00000000E+00    0.00000000E+00    0.00000000E+00
      6.2860696517      0.4158415842    0.00000000E+00    0.00000000E+00    0.00000000E+00
      6.3208955224      0.4158415842    0.00000000E+00    0.00000000E+00    0.00000000E+00
      6.3557213930      0.4158415842    0.00000000E+00    0.00000000E+00    0.00000000E+00
      6.3905472637      0.4158415842    0.00000000E+00    0.00000000E+00    0.00000000E+00
      6.4253731343      0.4158415842    0.00000000E+00    0.00000000E+00    0.00000000E+00
      6.4601990050      0.4158415842    0.00000000E+00    0.00000000E+00    0.00000000E+00
      6.4950248756      0.4158415842    0.00000000E+00    0.00000000E+00    0.00000000E+00
      6.5298507463      0.4158415842    0.00000000E+00    0.00000000E+00    0.00000000E+00
      6.5646766169      0.4158415842    0.00000000E+00    0.00000000E+00    0.00000000E+00
      6.5995024876      0.4158415842    0.00000000E+00    0.00000000E+00    0.00000000E+00
      6.6343283582      0.4158415842    0.00000000E+00    0.00000000E+00    0.00000000E+00
      6.6691542289      0.4158415842    0.00000000E+00    0.00000000E+00    0.00000000E+00
      6.7039800995      0.4158415842    0.00000000E+00    0.00000000E+00    0.00000000E+00
      6.7388059701      0.4158415842    0.00000000E+00    0.00000000E+00    0.00000000E+00
      6.7736318408      0.4158415842    0.00000000E+00    0.00000000E+00    0.00000000E+00
      6.8084577114      0.4158415842    0.00000000E+00    0.00000000E+00    0.00000000E+00
      6.8432835821      0.4158415842    0.00000000E+00    0.00000000E+00    0.00000000E+00
      6.8781094527      0.4158415842    0.00000000E+00    0.00000000E+00    0.00000000E+00
      6.9129353234      0.4158415842    0.00000000E+00    0.00000000E+00    0.00000000E+00
      6.9477611940      0.4158415842    0.00000000E+00    0.00000000E+00    0.00000000E+00
      6.9825870647      0.4158415842    0.00000000E+00    0.00000000E+00    0.00000000E+00

      0.0174129353      0.4554455446    0.00000000E+00    0.00000000E+00    0.00000000E+00
      0.0522388060      0.4554455446    0.00000000E+00    0.00000000E+00    0.00000000E+00
      0.0870646766      0.4554455446    0.00000000E+00    0.00000000E+00    0.00000000E+00
      0.1218905473      0.4554455446    0.00000000E+00    0.00000000E+00    0.00000000E+00
      0.1567164179      0.4554455446    0.00000000E+00    0.00000000E+00    0.00000000E+00
      0.1915422886      0.4554455446    0.00000000E+00    0.00000000E+00    0.00000000E+00
      0.2263681592      0.4554455446    0.00000000E+00    0.00000000E+00    0.00000000E+00
      0.2611940299      0.4554455446    0.00000000E+00    0.00000000E+00    0.00000000E+00
      0.2960199005      0.4554455446    0.00000000E+00    0.00000000E+00    0.00000000E+00
      0.3308457711      0.4554455446    0.00000000E+00    0.00000000E+00    0.00000000E+00
      0.3656716418      0.4554455446    0.00000000E+00    0.00000000E+00    0.00000000E+00
      0.4004975124      0.4554455446    0.00000000E+00    0.00000000E+00    0.00000000E+00
      0.4353233831      0.4554455446    0.00000000E+00    0.00000000E+00    0.00000000E+00
      0.4701492537      0.4554455446    0.00000000E+00    0.00000000E+00    0.00000000E+00
      0.5049751244      0.4554455446    0.00000000E+00    0.00000000E+00    0.00000000E+00
      0.5398009950      0.4554455446    0.00000000E+00    0.00000000E+00    0.00000000E+00
      0.5746268657      0.4554455446    0.00000000E+00    0.00000000E+00    0.00000000E+00
      0.6094527363      0.4554455446    0.00000000E+00    0.00000000E+00    0.00000000E+00
      0.6442786070      0.4554455446    0.00000000E+00    0.00000000E+00    0.00000000E+00
      0.6791044776      0.4554455446    0.00000000E+00    0.00000000E+00    0.00000000E+00
      0.7139303483      0.4554455446    0.00000000E+00    0.00000000E+00    0.00000000E+00
      0.7487562189      0.4554455446    0.00000000E+00    0.00000000E+00    0.00000000E+00
      0.7835820896      0.4554455446    0.00000000E+00    0.00000000E+00    0.00000000E+00
      0.8184079602      0.4554455446    0.00000000E+00    0.00000000E+00    0.00000000E+00
      0.8532338308      0.4554455446    0.00000000E+00    0.00000000E+00    0.00000000E+00
      0.8880597015      0.4554455446    0.00000000E+00    0.00000000E+00    0.00000000E+00
      0.9228855721      0.4554455446    0.00000000E+00    0.00000000E+00    0.00000000E+00
      0.9577114428      0.4554455446    0.00000000E+00    0.00000000E+00    0.00000000E+00
      0.9925373134      0.4554455446    0.00000000E+00    0.00000000E+00    0.00000000E+00
      1.0273631841      0.4554455446    0.00000000E+00    0.00000000E+00    0.00000000E+00
      1.0621890547      0.4554455446    0.00000000E+00    0.00000000E+00    0.00000000E+00
      1.0970149254      0.4554455446    0.00000000E+00    0.00000000E+00    0.00000000E+00
      1.1318407960      0.4554455446    0.00000000E+00    0.00000000E+00    0.00000000E+00
      1.1666666667      0.4554455446    0.00000000E+00    0.00000000E+00    0.00000000E+00
      1.2014925373      0.4554455446    0.00000000E+00    0.00000000E+00    0.00000000E+00
      1.2363184080      0.4554455446    0.00000000E+00    0.00000000E+00    0.00000000E+00
      1.2711442786      0.4554455446    0.00000000E+00    0.00000000E+00    0.00000000E+00
      1.3059701493      0.4554455446    0.00000000E+00    0.00000000E+00    0.00000000E+00
      1.3407960199      0.4554455446    0.00000000E+00    0.00000000E+00    0.00000000E+00
      1.3756218905      0.4554455446    0.00000000E+00    0.00000000E+00    0.00000000E+00
      1.4104477612      0.4554455446    0.00000000E+00    0.00000000E+00    0.00000000E+00
      1.4452736318      0.4554455446    0.00000000E+00    0.00000000E+00    0.00000000E+00
      1.4800995025      0.4554455446    0.00000000E+00    0.00000000E+00    0.00000000E+00
      1.5149253731      0.4554455446    0.00000000E+00    0.00000000E+00    0.00000000E+00
      1.5497512438      0.4554455446    0.00000000E+00    0.00000000E+00    0.00000000E+00
      1.5845771144      0.4554455446    0.00000000E+00    0.00000000E+00    0.00000000E+00
      1.6194029851      0.4554455446    0.00000000E+00    0.00000000E+00    0.00000000E+00
      1.6542288557      0.4554455446    0.00000000E+00    0.00000000E+00    0.00000000E+00
      1.6890547264      0.4554455446    0.00000000E+00    0.00000000E+00    0.00000000E+00
      1.7238805970      0.4554455446    0.00000000E+00    0.00000000E+00    0.00000000E+00
      1.7587064677      0.4554455446    0.00000000E+00    0.00000000E+00    0.00000000E+00
      1.7935323383      0.4554455446    0.00000000E+00    0.00000000E+00    0.00000000E+00
      1.8283582090      0.4554455446    0.00000000E+00    0.00000000E+00    0.00000000E+00
      1.8631840796      0.4554455446    0.00000000E+00    0.00000000E+00    0.00000000E+00
      1.8980099502      0.4554455446    0.00000000E+00    0.00000000E+00    0.00000000E+00
      1.9328358209      0.4554455446    0.00000000E+00    0.00000000E+00    0.00000000E+00
      1.9676616915      0.4554455446    0.00000000E+00    0.00000000E+00    0.00000000E+00
      2.0024875622      0.4554455446    0.00000000E+00    0.00000000E+00    0.00000000E+00
      2.0373134328      0.4554455446    0.00000000E+00    0.00000000E+00    0.00000000E+00
      2.0721393035      0.4554455446    0.00000000E+00    0.00000000E+00    0.00000000E+00
      2.1069651741      0.4554455446    0.00000000E+00    0.00000000E+00    0.00000000E+00
      2.1417910448      0.4554455446    0.00000000E+00    0.00000000E+00    0.00000000E+00
      2.1766169154      0.4554455446    0.00000000E+00    0.00000000E+00    0.00000000E+00
      2.2114427861      0.4554455446    0.00000000E+00    0.00000000E+00    0.00000000E+00
      2.2462686567      0.4554455446    0.00000000E+00    0.00000000E+00    0.00000000E+00
      2.2810945274      0.4554455446    0.00000000E+00    0.00000000E+00    0.00000000E+00
      2.3159203980      0.4554455446    0.00000000E+00    0.00000000E+00    0.00000000E+00
      2.3507462687      0.4554455446    0.00000000E+00    0.00000000E+00    0.00000000E+00
      2.3855721393      0.4554455446    0.00000000E+00    0.00000000E+00    0.00000000E+00
      2.4203980100      0.4554455446    0.00000000E+00    0.00000000E+00    0.00000000E+00
      2.4552238806      0.4554455446    0.00000000E+00    0.00000000E+00    0.00000000E+00
      2.4900497512      0.4554455446    0.00000000E+00    0.00000000E+00    0.00000000E+00
      2.5248756219      0.4554455446    0.00000000E+00    0.00000000E+00    0.00000000E+00
      2.5597014925      0.4554455446    0.00000000E+00    0.00000000E+00    0.00000000E+00
      2.5945273632      0.4554455446    0.00000000E+00    0.00000000E+00    0.00000000E+00
      2.6293532338      0.4554455446    0.00000000E+00    0.00000000E+00    0.00000000E+00
      2.6641791045      0.4554455446    0.00000000E+00    0.00000000E+00    0.00000000E+00
      2.6990049751      0.4554455446    0.00000000E+00    0.00000000E+00    0.00000000E+00
      2.7338308458      0.4554455446    0.00000000E+00    0.00000000E+00    0.00000000E+00
      2.7686567164      0.4554455446    0.00000000E+00    0.00000000E+00    0.00000000E+00
      2.8034825871      0.4554455446    0.00000000E+00    0.00000000E+00    0.00000000E+00
      2.8383084577      0.4554455446    0.00000000E+00    0.00000000E+00    0.00000000E+00
      2.8731343284      0.4554455446    0.00000000E+00    0.00000000E+00    0.00000000E+00
      2.9079601990      0.4554455446    0.00000000E+00    0.00000000E+00    0.00000000E+00
      2.9427860697      0.4554455446    0.00000000E+00    0.00000000E+00    0.00000000E+00
      2.9776119403      0.4554455446    0.00000000E+00    0.00000000E+00    0.00000000E+00
      3.0124378109      0.4554455446    0.00000000E+00    0.00000000E+00    0.00000000E+00
      3.0472636816      0.4554455446    0.00000000E+00    0.00000000E+00    0.00000000E+00
      3.0820895522      0.4554455446    0.00000000E+00    0.00000000E+00    0.00000000E+00
      3.1169154229      0.4554455446    0.00000000E+00    0.00000000E+00    0.00000000E+00
      3.1517412935      0.4554455446    0.00000000E+00    0.00000000E+00    0.00000000E+00
      3.1865671642      0.4554455446    0.00000000E+00    0.00000000E+00    0.00000000E+00
      3.2213930348      0.4554455446    0.00000000E+00    0.00000000E+00    0.00000000E+00
      3.2562189055      0.4554455446    0.00000000E+00    0.00000000E+00    0.00000000E+00
      3.2910447761      0.4554455446    0.00000000E+00    0.00000000E+00    0.00000000E+00
      3.3258706468      0.4554455446    0.00000000E+00    0.00000000E+00    0.00000000E+00
      3.3606965174      0.4554455446    0.00000000E+00    0.00000000E+00    0.00000000E+00
      3.3955223881      0.4554455446    0.00000000E+00    0.00000000E+00    0.00000000E+00
      3.4303482587      0.4554455446    0.00000000E+00    0.00000000E+00    0.00000000E+00
      3.4651741294      0.4554455446    0.00000000E+00    0.00000000E+00    0.00000000E+00
      3.5000000000      0.4554455446    0.00000000E+00    0.00000000E+00    0.00000000E+00
      3.5348258706      0.4554455446    0.00000000E+00    0.00000000E+00    0.00000000E+00
      3.5696517413      0.4554455446    0.00000000E+00    0.00000000E+00    0.00000000E+00
      3.6044776119      0.4554455446    0.00000000E+00    0.00000000E+00    0.00000000E+00
      3.6393034826      0.4554455446    0.00000000E+00    0.00000000E+00    0.00000000E+00
      3.6741293532      0.4554455446    0.00000000E+00    0.00000000E+00    0.00000000E+00
      3.7089552239      0.4554455446    0.00000000E+00    0.00000000E+00    0.00000000E+00
      3.7437810945      0.4554455446    0.00000000E+00    0.00000000E+00    0.00000000E+00
      3.7786069652      0.4554455446    0.00000000E+00    0.00000000E+00    0.00000000E+00
      3.8134328358      0.4554455446    0.00000000E+00    0.00000000E+00    0.00000000E+00
      3.8482587065      0.4554455446    0.00000000E+00    0.00000000E+00    0.00000000E+00
      3.8830845771      0.4554455446    0.00000000E+00    0.00000000E+00    0.00000000E+00
      3.9179104478      0.4554455446    0.00000000E+00    0.00000000E+00    0.00000000E+00
      3.9527363184      0.4554455446    0.00000000E+00    0.00000000E+00    0.00000000E+00
      3.9875621891      0.4554455446    0.00000000E+00    0.00000000E+00    0.00000000E+00
      4.0223880597      0.4554455446    0.00000000E+00    0.00000000E+00    0.00000000E+00
      4.0572139303      0.4554455446    0.00000000E+00    0.00000000E+00    0.00000000E+00
      4.0920398010      0.4554455446    0.00000000E+00    0.00000000E+00    0.00000000E+00
      4.1268656716      0.4554455446    0.00000000E+00    0.00000000E+00    0.00000000E+00
      4.1616915423      0.4554455446    0.00000000E+00    0.00000000E+00    0.00000000E+00
      4.1965174129      0.4554455446    0.00000000E+00    0.00000000E+00    0.00000000E+00
      4.2313432836      0.4554455446    0.00000000E+00    0.00000000E+00    0.00000000E+00
      4.2661691542      0.4554455446    0.00000000E+00    0.00000000E+00    0.00000000E+00
      4.3009950249      0.4554455446    0.00000000E+00    0.00000000E+00    0.00000000E+00
      4.3358208955      0.4554455446    0.00000000E+00    0.00000000E+00    0.00000000E+00
      4.3706467662      0.4554455446    0.00000000E+00    0.00000000E+00    0.00000000E+00
      4.4054726368      0.4554455446    0.00000000E+00    0.00000000E+00    0.00000000E+00
      4.4402985075      0.4554455446    0.00000000E+00    0.00000000E+00    0.00000000E+00
      4.4751243781      0.4554455446    0.00000000E+00    0.00000000E+00    0.00000000E+00
      4.5099502488      0.4554455446    0.00000000E+00    0.00000000E+00    0.00000000E+00
      4.5447761194      0.4554455446    0.00000000E+00    0.00000000E+00    0.00000000E+00
      4.5796019900      0.4554455446    0.00000000E+00    0.00000000E+00    0.00000000E+00
      4.6144278607      0.4554455446    0.00000000E+00    0.00000000E+00    0.00000000E+00
      4.6492537313      0.4554455446    0.00000000E+00    0.00000000E+00    0.00000000E+00
      4.6840796020      0.4554455446    0.00000000E+00    0.00000000E+00    0.00000000E+00
      4.7189054726      0.4554455446    0.00000000E+00    0.00000000E+00    0.00000000E+00
      4.7537313433      0.4554455446    0.00000000E+00    0.00000000E+00    0.00000000E+00
      4.7885572139      0.4554455446    0.00000000E+00    0.00000000E+00    0.00000000E+00
      4.8233830846      0.4554455446    0.00000000E+00    0.00000000E+00    0.00000000E+00
      4.8582089552      0.4554455446    0.00000000E+00    0.00000000E+00    0.00000000E+00
      4.8930348259      0.4554455446    0.00000000E+00    0.00000000E+00    0.00000000E+00
      4.9278606965      0.4554455446    0.00000000E+00    0.00000000E+00    0.00000000E+00
      4.9626865672      0.4554455446    0.00000000E+00    0.00000000E+00    0.00000000E+00
      4.9975124378      0.4554455446    0.00000000E+00    0.00000000E+00    0.00000000E+00
      5.0323383085      0.4554455446    0.00000000E+00    0.00000000E+00    0.00000000E+00
      5.0671641791      0.4554455446    0.00000000E+00    0.00000000E+00    0.00000000E+00
      5.1019900498      0.4554455446    0.00000000E+00    0.00000000E+00    0.00000000E+00
      5.1368159204      0.4554455446    0.00000000E+00    0.00000000E+00    0.00000000E+00
      5.1716417910      0.4554455446    0.00000000E+00    0.00000000E+00    0.00000000E+00
      5.2064676617      0.4554455446    0.00000000E+00    0.00000000E+00    0.00000000E+00
      5.2412935323      0.4554455446    0.00000000E+00    0.00000000E+00    0.00000000E+00
      5.2761194030      0.4554455446    0.00000000E+00    0.00000000E+00    0.00000000E+00
      5.3109452736      0.4554455446    0.00000000E+00    0.00000000E+00    0.00000000E+00
      5.3457711443      0.4554455446    0.00000000E+00    0.00000000E+00    0.00000000E+00
      5.3805970149      0.4554455446    0.00000000E+00    0.00000000E+00    0.00000000E+00
      5.4154228856      0.4554455446    0.00000000E+00    0.00000000E+00    0.00000000E+00
      5.4502487562      0.4554455446    0.00000000E+00    0.00000000E+00    0.00000000E+00
      5.4850746269      0.4554455446    0.00000000E+00    0.00000000E+00    0.00000000E+00
      5.5199004975      0.4554455446    0.00000000E+00    0.00000000E+00    0.00000000E+00
      5.5547263682      0.4554455446    0.00000000E+00    0.00000000E+00    0.00000000E+00
      5.5895522388      0.4554455446    0.00000000E+00    0.00000000E+00    0.00000000E+00
      5.6243781095      0.4554455446    0.00000000E+00    0.00000000E+00    0.00000000E+00
      5.6592039801      0.4554455446    0.00000000E+00    0.00000000E+00    0.00000000E+00
      5.6940298507      0.4554455446    0.00000000E+00    0.00000000E+00    0.00000000E+00
      5.7288557214      0.4554455446    0.00000000E+00    0.00000000E+00    0.00000000E+00
      5.7636815920      0.4554455446    0.00000000E+00    0.00000000E+00    0.00000000E+00
      5.7985074627      0.4554455446    0.00000000E+00    0.00000000E+00    0.00000000E+00
      5.8333333333      0.4554455446    0.00000000E+00    0.00000000E+00    0.00000000E+00
      5.8681592040      0.4554455446    0.00000000E+00    0.00000000E+00    0.00000000E+00
      5.9029850746      0.4554455446    0.00000000E+00    0.00000000E+00    0.00000000E+00
      5.9378109453      0.4554455446    0.00000000E+00    0.00000000E+00    0.00000000E+00
      5.9726368159      0.4554455446    0.00000000E+00    0.00000000E+00    0.00000000E+00
      6.0074626866      0.4554455446    0.00000000E+00    0.00000000E+00    0.00000000E+00
      6.0422885572      0.4554455446    0.00000000E+00    0.00000000E+00    0.00000000E+00
      6.0771144279      0.4554455446    0.00000000E+00    0.00000000E+00    0.00000000E+00
      6.1119402985      0.4554455446    0.00000000E+00    0.00000000E+00    0.00000000E+00
      6.1467661692      0.4554455446    0.00000000E+00    0.00000000E+00    0.00000000E+00
      6.1815920398      0.4554455446    0.00000000E+00    0.00000000E+00    0.00000000E+00
      6.2164179104      0.4554455446    0.00000000E+00    0.00000000E+00    0.00000000E+00
      6.2512437811      0.4554455446    0.00000000E+00    0.00000000E+00    0.00000000E+00
      6.2860696517      0.4554455446    0.00000000E+00    0.00000000E+00    0.00000000E+00
      6.3208955224      0.4554455446    0.00000000E+00    0.00000000E+00    0.00000000E+00
      6.3557213930      0.4554455446    0.00000000E+00    0.00000000E+00    0.00000000E+00
      6.3905472637      0.4554455446    0.00000000E+00    0.00000000E+00    0.00000000E+00
      6.4253731343      0.4554455446    0.00000000E+00    0.00000000E+00    0.00000000E+00
      6.4601990050      0.4554455446    0.00000000E+00    0.00000000E+00    0.00000000E+00
      6.4950248756      0.4554455446    0.00000000E+00    0.00000000E+00    0.00000000E+00
      6.5298507463      0.4554455446    0.00000000E+00    0.00000000E+00    0.00000000E+00
      6.5646766169      0.4554455446    0.00000000E+00    0.00000000E+00    0.00000000E+00
      6.5995024876      0.4554455446    0.00000000E+00    0.00000000E+00    0.00000000E+00
      6.6343283582      0.4554455446    0.00000000E+00    0.00000000E+00    0.00000000E+00
      6.6691542289      0.4554455446    0.00000000E+00    0.00000000E+00    0.00000000E+00
      6.7039800995      0.4554455446    0.00000000E+00    0.00000000E+00    0.00000000E+00
      6.7388059701      0.4554455446    0.00000000E+00    0.00000000E+00    0.00000000E+00
      6.7736318408      0.4554455446    0.00000000E+00    0.00000000E+00    0.00000000E+00
      6.8084577114      0.4554455446    0.00000000E+00    0.00000000E+00    0.00000000E+00
      6.8432835821      0.4554455446    0.00000000E+00    0.00000000E+00    0.00000000E+00
      6.8781094527      0.4554455446    0.00000000E+00    0.00000000E+00    0.00000000E+00
      6.9129353234      0.4554455446    0.00000000E+00    0.00000000E+00    0.00000000E+00
      6.9477611940      0.4554455446    0.00000000E+00    0.00000000E+00    0.00000000E+00
      6.9825870647      0.4554455446    0.00000000E+00    0.00000000E+00    0.00000000E+00

      0.0174129353      0.4950495050    0.00000000E+00    0.00000000E+00    0.00000000E+00
      0.0522388060      0.4950495050    0.00000000E+00    0.00000000E+00    0.00000000E+00
      0.0870646766      0.4950495050    0.00000000E+00    0.00000000E+00    0.00000000E+00
      0.1218905473      0.4950495050    0.00000000E+00    0.00000000E+00    0.00000000E+00
      0.1567164179      0.4950495050    0.00000000E+00    0.00000000E+00    0.00000000E+00
      0.1915422886      0.4950495050    0.00000000E+00    0.00000000E+00    0.00000000E+00
      0.2263681592      0.4950495050    0.00000000E+00    0.00000000E+00    0.00000000E+00
      0.2611940299      0.4950495050    0.00000000E+00    0.00000000E+00    0.00000000E+00
      0.2960199005      0.4950495050    0.00000000E+00    0.00000000E+00    0.00000000E+00
      0.3308457711      0.4950495050    0.00000000E+00    0.00000000E+00    0.00000000E+00
      0.3656716418      0.4950495050    0.00000000E+00    0.00000000E+00    0.00000000E+00
      0.4004975124      0.4950495050    0.00000000E+00    0.00000000E+00    0.00000000E+00
      0.4353233831      0.4950495050    0.00000000E+00    0.00000000E+00    0.00000000E+00
      0.4701492537      0.4950495050    0.00000000E+00    0.00000000E+00    0.00000000E+00
      0.5049751244      0.4950495050    0.00000000E+00    0.00000000E+00    0.00000000E+00
      0.5398009950      0.4950495050    0.00000000E+00    0.00000000E+00    0.00000000E+00
      0.5746268657      0.4950495050    0.00000000E+00    0.00000000E+00    0.00000000E+00
      0.6094527363      0.4950495050    0.00000000E+00    0.00000000E+00    0.00000000E+00
      0.6442786070      0.4950495050    0.00000000E+00    0.00000000E+00    0.00000000E+00
      0.6791044776      0.4950495050    0.00000000E+00    0.00000000E+00    0.00000000E+00
      0.7139303483      0.4950495050    0.00000000E+00    0.00000000E+00    0.00000000E+00
      0.7487562189      0.4950495050    0.00000000E+00    0.00000000E+00    0.00000000E+00
      0.7835820896      0.4950495050    0.00000000E+00    0.00000000E+00    0.00000000E+00
      0.8184079602      0.4950495050    0.00000000E+00    0.00000000E+00    0.00000000E+00
      0.8532338308      0.4950495050    0.00000000E+00    0.00000000E+00    0.00000000E+00
      0.8880597015      0.4950495050    0.00000000E+00    0.00000000E+00    0.00000000E+00
      0.9228855721      0.4950495050    0.00000000E+00    0.00000000E+00    0.00000000E+00
      0.9577114428      0.4950495050    0.00000000E+00    0.00000000E+00    0.00000000E+00
      0.9925373134      0.4950495050    0.00000000E+00    0.00000000E+00    0.00000000E+00
      1.0273631841      0.4950495050    0.00000000E+00    0.00000000E+00    0.00000000E+00
      1.0621890547      0.4950495050    0.00000000E+00    0.00000000E+00    0.00000000E+00
      1.0970149254      0.4950495050    0.00000000E+00    0.00000000E+00    0.00000000E+00
      1.1318407960      0.4950495050    0.00000000E+00    0.00000000E+00    0.00000000E+00
      1.1666666667      0.4950495050    0.00000000E+00    0.00000000E+00    0.00000000E+00
      1.2014925373      0.4950495050    0.00000000E+00    0.00000000E+00    0.00000000E+00
      1.2363184080      0.4950495050    0.00000000E+00    0.00000000E+00    0.00000000E+00
      1.2711442786      0.4950495050    0.00000000E+00    0.00000000E+00    0.00000000E+00
      1.3059701493      0.4950495050    0.00000000E+00    0.00000000E+00    0.00000000E+00
      1.3407960199      0.4950495050    0.00000000E+00    0.00000000E+00    0.00000000E+00
      1.3756218905      0.4950495050    0.00000000E+00    0.00000000E+00    0.00000000E+00
      1.4104477612      0.4950495050    0.00000000E+00    0.00000000E+00    0.00000000E+00
      1.4452736318      0.4950495050    0.00000000E+00    0.00000000E+00    0.00000000E+00
      1.4800995025      0.4950495050    0.00000000E+00    0.00000000E+00    0.00000000E+00
      1.5149253731      0.4950495050    0.00000000E+00    0.00000000E+00    0.00000000E+00
      1.5497512438      0.4950495050    0.00000000E+00    0.00000000E+00    0.00000000E+00
      1.5845771144      0.4950495050    0.00000000E+00    0.00000000E+00    0.00000000E+00
      1.6194029851      0.4950495050    0.00000000E+00    0.00000000E+00    0.00000000E+00
      1.6542288557      0.4950495050    0.00000000E+00    0.00000000E+00    0.00000000E+00
      1.6890547264      0.4950495050    0.00000000E+00    0.00000000E+00    0.00000000E+00
      1.7238805970      0.4950495050    0.00000000E+00    0.00000000E+00    0.00000000E+00
      1.7587064677      0.4950495050    0.00000000E+00    0.00000000E+00    0.00000000E+00
      1.7935323383      0.4950495050    0.00000000E+00    0.00000000E+00    0.00000000E+00
      1.8283582090      0.4950495050    0.00000000E+00    0.00000000E+00    0.00000000E+00
      1.8631840796      0.4950495050    0.00000000E+00    0.00000000E+00    0.00000000E+00
      1.8980099502      0.4950495050    0.00000000E+00    0.00000000E+00    0.00000000E+00
      1.9328358209      0.4950495050    0.00000000E+00    0.00000000E+00    0.00000000E+00
      1.9676616915      0.4950495050    0.00000000E+00    0.00000000E+00    0.00000000E+00
      2.0024875622      0.4950495050    0.00000000E+00    0.00000000E+00    0.00000000E+00
      2.0373134328      0.4950495050    0.00000000E+00    0.00000000E+00    0.00000000E+00
      2.0721393035      0.4950495050    0.00000000E+00    0.00000000E+00    0.00000000E+00
      2.1069651741      0.4950495050    0.00000000E+00    0.00000000E+00    0.00000000E+00
      2.1417910448      0.4950495050    0.00000000E+00    0.00000000E+00    0.00000000E+00
      2.1766169154      0.4950495050    0.00000000E+00    0.00000000E+00    0.00000000E+00
      2.2114427861      0.4950495050    0.00000000E+00    0.00000000E+00    0.00000000E+00
      2.2462686567      0.4950495050    0.00000000E+00    0.00000000E+00    0.00000000E+00
      2.2810945274      0.4950495050    0.00000000E+00    0.00000000E+00    0.00000000E+00
      2.3159203980      0.4950495050    0.00000000E+00    0.00000000E+00    0.00000000E+00
      2.3507462687      0.4950495050    0.00000000E+00    0.00000000E+00    0.00000000E+00
      2.3855721393      0.4950495050    0.00000000E+00    0.00000000E+00    0.00000000E+00
      2.4203980100      0.4950495050    0.00000000E+00    0.00000000E+00    0.00000000E+00
      2.4552238806      0.4950495050    0.00000000E+00    0.00000000E+00    0.00000000E+00
      2.4900497512      0.4950495050    0.00000000E+00    0.00000000E+00    0.00000000E+00
      2.5248756219      0.4950495050    0.00000000E+00    0.00000000E+00    0.00000000E+00
      2.5597014925      0.4950495050    0.00000000E+00    0.00000000E+00    0.00000000E+00
      2.5945273632      0.4950495050    0.00000000E+00    0.00000000E+00    0.00000000E+00
      2.6293532338      0.4950495050    0.00000000E+00    0.00000000E+00    0.00000000E+00
      2.6641791045      0.4950495050    0.00000000E+00    0.00000000E+00    0.00000000E+00
      2.6990049751      0.4950495050    0.00000000E+00    0.00000000E+00    0.00000000E+00
      2.7338308458      0.4950495050    0.00000000E+00    0.00000000E+00    0.00000000E+00
      2.7686567164      0.4950495050    0.00000000E+00    0.00000000E+00    0.00000000E+00
      2.8034825871      0.4950495050    0.00000000E+00    0.00000000E+00    0.00000000E+00
      2.8383084577      0.4950495050    0.00000000E+00    0.00000000E+00    0.00000000E+00
      2.8731343284      0.4950495050    0.00000000E+00    0.00000000E+00    0.00000000E+00
      2.9079601990      0.4950495050    0.00000000E+00    0.00000000E+00    0.00000000E+00
      2.9427860697      0.4950495050    0.00000000E+00    0.00000000E+00    0.00000000E+00
      2.9776119403      0.4950495050    0.00000000E+00    0.00000000E+00    0.00000000E+00
      3.0124378109      0.4950495050    0.00000000E+00    0.00000000E+00    0.00000000E+00
      3.0472636816      0.4950495050    0.00000000E+00    0.00000000E+00    0.00000000E+00
      3.0820895522      0.4950495050    0.00000000E+00    0.00000000E+00    0.00000000E+00
      3.1169154229      0.4950495050    0.00000000E+00    0.00000000E+00    0.00000000E+00
      3.1517412935      0.4950495050    0.00000000E+00    0.00000000E+00    0.00000000E+00
      3.1865671642      0.4950495050    0.00000000E+00    0.00000000E+00    0.00000000E+00
      3.2213930348      0.4950495050    0.00000000E+00    0.00000000E+00    0.00000000E+00
      3.2562189055      0.4950495050    0.00000000E+00    0.00000000E+00    0.00000000E+00
      3.2910447761      0.4950495050    0.00000000E+00    0.00000000E+00    0.00000000E+00
      3.3258706468      0.4950495050    0.00000000E+00    0.00000000E+00    0.00000000E+00
      3.3606965174      0.4950495050    0.00000000E+00    0.00000000E+00    0.00000000E+00
      3.3955223881      0.4950495050    0.00000000E+00    0.00000000E+00    0.00000000E+00
      3.4303482587      0.4950495050    0.00000000E+00    0.00000000E+00    0.00000000E+00
      3.4651741294      0.4950495050    0.00000000E+00    0.00000000E+00    0.00000000E+00
      3.5000000000      0.4950495050    0.00000000E+00    0.00000000E+00    0.00000000E+00
      3.5348258706      0.4950495050    0.00000000E+00    0.00000000E+00    0.00000000E+00
      3.5696517413      0.4950495050    0.00000000E+00    0.00000000E+00    0.00000000E+00
      3.6044776119      0.4950495050    0.00000000E+00    0.00000000E+00    0.00000000E+00
      3.6393034826      0.4950495050    0.00000000E+00    0.00000000E+00    0.00000000E+00
      3.6741293532      0.4950495050    0.00000000E+00    0.00000000E+00    0.00000000E+00
      3.7089552239      0.4950495050    0.00000000E+00    0.00000000E+00    0.00000000E+00
      3.7437810945      0.4950495050    0.00000000E+00    0.00000000E+00    0.00000000E+00
      3.7786069652      0.4950495050    0.00000000E+00    0.00000000E+00    0.00000000E+00
      3.8134328358      0.4950495050    0.00000000E+00    0.00000000E+00    0.00000000E+00
      3.8482587065      0.4950495050    0.00000000E+00    0.00000000E+00    0.00000000E+00
      3.8830845771      0.4950495050    0.00000000E+00    0.00000000E+00    0.00000000E+00
      3.9179104478      0.4950495050    0.00000000E+00    0.00000000E+00    0.00000000E+00
      3.9527363184      0.4950495050    0.00000000E+00    0.00000000E+00    0.00000000E+00
      3.9875621891      0.4950495050    0.00000000E+00    0.00000000E+00    0.00000000E+00
      4.0223880597      0.4950495050    0.00000000E+00    0.00000000E+00    0.00000000E+00
      4.0572139303      0.4950495050    0.00000000E+00    0.00000000E+00    0.00000000E+00
      4.0920398010      0.4950495050    0.00000000E+00    0.00000000E+00    0.00000000E+00
      4.1268656716      0.4950495050    0.00000000E+00    0.00000000E+00    0.00000000E+00
      4.1616915423      0.4950495050    0.00000000E+00    0.00000000E+00    0.00000000E+00
      4.1965174129      0.4950495050    0.00000000E+00    0.00000000E+00    0.00000000E+00
      4.2313432836      0.4950495050    0.00000000E+00    0.00000000E+00    0.00000000E+00
      4.2661691542      0.4950495050    0.00000000E+00    0.00000000E+00    0.00000000E+00
      4.3009950249      0.4950495050    0.00000000E+00    0.00000000E+00    0.00000000E+00
      4.3358208955      0.4950495050    0.00000000E+00    0.00000000E+00    0.00000000E+00
      4.3706467662      0.4950495050    0.00000000E+00    0.00000000E+00    0.00000000E+00
      4.4054726368      0.4950495050    0.00000000E+00    0.00000000E+00    0.00000000E+00
      4.4402985075      0.4950495050    0.00000000E+00    0.00000000E+00    0.00000000E+00
      4.4751243781      0.4950495050    0.00000000E+00    0.00000000E+00    0.00000000E+00
      4.5099502488      0.4950495050    0.00000000E+00    0.00000000E+00    0.00000000E+00
      4.5447761194      0.4950495050    0.00000000E+00    0.00000000E+00    0.00000000E+00
      4.5796019900      0.4950495050    0.00000000E+00    0.00000000E+00    0.00000000E+00
      4.6144278607      0.4950495050    0.00000000E+00    0.00000000E+00    0.00000000E+00
      4.6492537313      0.4950495050    0.00000000E+00    0.00000000E+00    0.00000000E+00
      4.6840796020      0.4950495050    0.00000000E+00    0.00000000E+00    0.00000000E+00
      4.7189054726      0.4950495050    0.00000000E+00    0.00000000E+00    0.00000000E+00
      4.7537313433      0.4950495050    0.00000000E+00    0.00000000E+00    0.00000000E+00
      4.7885572139      0.4950495050    0.00000000E+00    0.00000000E+00    0.00000000E+00
      4.8233830846      0.4950495050    0.00000000E+00    0.00000000E+00    0.00000000E+00
      4.8582089552      0.4950495050    0.00000000E+00    0.00000000E+00    0.00000000E+00
      4.8930348259      0.4950495050    0.00000000E+00    0.00000000E+00    0.00000000E+00
      4.9278606965      0.4950495050    0.00000000E+00    0.00000000E+00    0.00000000E+00
      4.9626865672      0.4950495050    0.00000000E+00    0.00000000E+00    0.00000000E+00
      4.9975124378      0.4950495050    0.00000000E+00    0.00000000E+00    0.00000000E+00
      5.0323383085      0.4950495050    0.00000000E+00    0.00000000E+00    0.00000000E+00
      5.0671641791      0.4950495050    0.00000000E+00    0.00000000E+00    0.00000000E+00
      5.1019900498      0.4950495050    0.00000000E+00    0.00000000E+00    0.00000000E+00
      5.1368159204      0.4950495050    0.00000000E+00    0.00000000E+00    0.00000000E+00
      5.1716417910      0.4950495050    0.00000000E+00    0.00000000E+00    0.00000000E+00
      5.2064676617      0.4950495050    0.00000000E+00    0.00000000E+00    0.00000000E+00
      5.2412935323      0.4950495050    0.00000000E+00    0.00000000E+00    0.00000000E+00
      5.2761194030      0.4950495050    0.00000000E+00    0.00000000E+00    0.00000000E+00
      5.3109452736      0.4950495050    0.00000000E+00    0.00000000E+00    0.00000000E+00
      5.3457711443      0.4950495050    0.00000000E+00    0.00000000E+00    0.00000000E+00
      5.3805970149      0.4950495050    0.00000000E+00    0.00000000E+00    0.00000000E+00
      5.4154228856      0.4950495050    0.00000000E+00    0.00000000E+00    0.00000000E+00
      5.4502487562      0.4950495050    0.00000000E+00    0.00000000E+00    0.00000000E+00
      5.4850746269      0.4950495050    0.00000000E+00    0.00000000E+00    0.00000000E+00
      5.5199004975      0.4950495050    0.00000000E+00    0.00000000E+00    0.00000000E+00
      5.5547263682      0.4950495050    0.00000000E+00    0.00000000E+00    0.00000000E+00
      5.5895522388      0.4950495050    0.00000000E+00    0.00000000E+00    0.00000000E+00
      5.6243781095      0.4950495050    0.00000000E+00    0.00000000E+00    0.00000000E+00
      5.6592039801      0.4950495050    0.00000000E+00    0.00000000E+00    0.00000000E+00
      5.6940298507      0.4950495050    0.00000000E+00    0.00000000E+00    0.00000000E+00
      5.7288557214      0.4950495050    0.00000000E+00    0.00000000E+00    0.00000000E+00
      5.7636815920      0.4950495050    0.00000000E+00    0.00000000E+00    0.00000000E+00
      5.7985074627      0.4950495050    0.00000000E+00    0.00000000E+00    0.00000000E+00
      5.8333333333      0.4950495050    0.00000000E+00    0.00000000E+00    0.00000000E+00
      5.8681592040      0.4950495050    0.00000000E+00    0.00000000E+00    0.00000000E+00
      5.9029850746      0.4950495050    0.00000000E+00    0.00000000E+00    0.00000000E+00
      5.9378109453      0.4950495050    0.00000000E+00    0.00000000E+00    0.00000000E+00
      5.9726368159      0.4950495050    0.00000000E+00    0.00000000E+00    0.00000000E+00
      6.0074626866      0.4950495050    0.00000000E+00    0.00000000E+00    0.00000000E+00
      6.0422885572      0.4950495050    0.00000000E+00    0.00000000E+00    0.00000000E+00
      6.0771144279      0.4950495050    0.00000000E+00    0.00000000E+00    0.00000000E+00
      6.1119402985      0.4950495050    0.00000000E+00    0.00000000E+00    0.00000000E+00
      6.1467661692      0.4950495050    0.00000000E+00    0.00000000E+00    0.00000000E+00
      6.1815920398      0.4950495050    0.00000000E+00    0.00000000E+00    0.00000000E+00
      6.2164179104      0.4950495050    0.00000000E+00    0.00000000E+00    0.00000000E+00
      6.2512437811      0.4950495050    0.00000000E+00    0.00000000E+00    0.00000000E+00
      6.2860696517      0.4950495050    0.00000000E+00    0.00000000E+00    0.00000000E+00
      6.3208955224      0.4950495050    0.00000000E+00    0.00000000E+00    0.00000000E+00
      6.3557213930      0.4950495050    0.00000000E+00    0.00000000E+00    0.00000000E+00
      6.3905472637      0.4950495050    0.00000000E+00    0.00000000E+00    0.00000000E+00
      6.4253731343      0.4950495050    0.00000000E+00    0.00000000E+00    0.00000000E+00
      6.4601990050      0.4950495050    0.00000000E+00    0.00000000E+00    0.00000000E+00
      6.4950248756      0.4950495050    0.00000000E+00    0.00000000E+00    0.00000000E+00
      6.5298507463      0.4950495050    0.00000000E+00    0.00000000E+00    0.00000000E+00
      6.5646766169      0.4950495050    0.00000000E+00    0.00000000E+00    0.00000000E+00
      6.5995024876      0.4950495050    0.00000000E+00    0.00000000E+00    0.00000000E+00
      6.6343283582      0.4950495050    0.00000000E+00    0.00000000E+00    0.00000000E+00
      6.6691542289      0.4950495050    0.00000000E+00    0.00000000E+00    0.00000000E+00
      6.7039800995      0.4950495050    0.00000000E+00    0.00000000E+00    0.00000000E+00
      6.7388059701      0.4950495050    0.00000000E+00    0.00000000E+00    0.00000000E+00
      6.7736318408      0.4950495050    0.00000000E+00    0.00000000E+00    0.00000000E+00
      6.8084577114      0.4950495050    0.00000000E+00    0.00000000E+00    0.00000000E+00
      6.8432835821      0.4950495050    0.00000000E+00    0.00000000E+00    0.00000000E+00
      6.8781094527      0.4950495050    0.00000000E+00    0.00000000E+00    0.00000000E+00
      6.9129353234      0.4950495050    0.00000000E+00    0.00000000E+00    0.00000000E+00
      6.9477611940      0.4950495050    0.00000000E+00    0.00000000E+00    0.00000000E+00
      6.9825870647      0.4950495050    0.00000000E+00    0.00000000E+00    0.00000000E+00

      0.0174129353      0.5346534653    0.00000000E+00    0.00000000E+00    0.00000000E+00
      0.0522388060      0.5346534653    0.00000000E+00    0.00000000E+00    0.00000000E+00
      0.0870646766      0.5346534653    0.00000000E+00    0.00000000E+00    0.00000000E+00
      0.1218905473      0.5346534653    0.00000000E+00    0.00000000E+00    0.00000000E+00
      0.1567164179      0.5346534653    0.00000000E+00    0.00000000E+00    0.00000000E+00
      0.1915422886      0.5346534653    0.00000000E+00    0.00000000E+00    0.00000000E+00
      0.2263681592      0.5346534653    0.00000000E+00    0.00000000E+00    0.00000000E+00
      0.2611940299      0.5346534653    0.00000000E+00    0.00000000E+00    0.00000000E+00
      0.2960199005      0.5346534653    0.00000000E+00    0.00000000E+00    0.00000000E+00
      0.3308457711      0.5346534653    0.00000000E+00    0.00000000E+00    0.00000000E+00
      0.3656716418      0.5346534653    0.00000000E+00    0.00000000E+00    0.00000000E+00
      0.4004975124      0.5346534653    0.00000000E+00    0.00000000E+00    0.00000000E+00
      0.4353233831      0.5346534653    0.00000000E+00    0.00000000E+00    0.00000000E+00
      0.4701492537      0.5346534653    0.00000000E+00    0.00000000E+00    0.00000000E+00
      0.5049751244      0.5346534653    0.00000000E+00    0.00000000E+00    0.00000000E+00
      0.5398009950      0.5346534653    0.00000000E+00    0.00000000E+00    0.00000000E+00
      0.5746268657      0.5346534653    0.00000000E+00    0.00000000E+00    0.00000000E+00
      0.6094527363      0.5346534653    0.00000000E+00    0.00000000E+00    0.00000000E+00
      0.6442786070      0.5346534653    0.00000000E+00    0.00000000E+00    0.00000000E+00
      0.6791044776      0.5346534653    0.00000000E+00    0.00000000E+00    0.00000000E+00
      0.7139303483      0.5346534653    0.00000000E+00    0.00000000E+00    0.00000000E+00
      0.7487562189      0.5346534653    0.00000000E+00    0.00000000E+00    0.00000000E+00
      0.7835820896      0.5346534653    0.00000000E+00    0.00000000E+00    0.00000000E+00
      0.8184079602      0.5346534653    0.00000000E+00    0.00000000E+00    0.00000000E+00
      0.8532338308      0.5346534653    0.00000000E+00    0.00000000E+00    0.00000000E+00
      0.8880597015      0.5346534653    0.00000000E+00    0.00000000E+00    0.00000000E+00
      0.9228855721      0.5346534653    0.00000000E+00    0.00000000E+00    0.00000000E+00
      0.9577114428      0.5346534653    0.00000000E+00    0.00000000E+00    0.00000000E+00
      0.9925373134      0.5346534653    0.00000000E+00    0.00000000E+00    0.00000000E+00
      1.0273631841      0.5346534653    0.00000000E+00    0.00000000E+00    0.00000000E+00
      1.0621890547      0.5346534653    0.00000000E+00    0.00000000E+00    0.00000000E+00
      1.0970149254      0.5346534653    0.00000000E+00    0.00000000E+00    0.00000000E+00
      1.1318407960      0.5346534653    0.00000000E+00    0.00000000E+00    0.00000000E+00
      1.1666666667      0.5346534653    0.00000000E+00    0.00000000E+00    0.00000000E+00
      1.2014925373      0.5346534653    0.00000000E+00    0.00000000E+00    0.00000000E+00
      1.2363184080      0.5346534653    0.00000000E+00    0.00000000E+00    0.00000000E+00
      1.2711442786      0.5346534653    0.00000000E+00    0.00000000E+00    0.00000000E+00
      1.3059701493      0.5346534653    0.00000000E+00    0.00000000E+00    0.00000000E+00
      1.3407960199      0.5346534653    0.00000000E+00    0.00000000E+00    0.00000000E+00
      1.3756218905      0.5346534653    0.00000000E+00    0.00000000E+00    0.00000000E+00
      1.4104477612      0.5346534653    0.00000000E+00    0.00000000E+00    0.00000000E+00
      1.4452736318      0.5346534653    0.00000000E+00    0.00000000E+00    0.00000000E+00
      1.4800995025      0.5346534653    0.00000000E+00    0.00000000E+00    0.00000000E+00
      1.5149253731      0.5346534653    0.00000000E+00    0.00000000E+00    0.00000000E+00
      1.5497512438      0.5346534653    0.00000000E+00    0.00000000E+00    0.00000000E+00
      1.5845771144      0.5346534653    0.00000000E+00    0.00000000E+00    0.00000000E+00
      1.6194029851      0.5346534653    0.00000000E+00    0.00000000E+00    0.00000000E+00
      1.6542288557      0.5346534653    0.00000000E+00    0.00000000E+00    0.00000000E+00
      1.6890547264      0.5346534653    0.00000000E+00    0.00000000E+00    0.00000000E+00
      1.7238805970      0.5346534653    0.00000000E+00    0.00000000E+00    0.00000000E+00
      1.7587064677      0.5346534653    0.00000000E+00    0.00000000E+00    0.00000000E+00
      1.7935323383      0.5346534653    0.00000000E+00    0.00000000E+00    0.00000000E+00
      1.8283582090      0.5346534653    0.00000000E+00    0.00000000E+00    0.00000000E+00
      1.8631840796      0.5346534653    0.00000000E+00    0.00000000E+00    0.00000000E+00
      1.8980099502      0.5346534653    0.00000000E+00    0.00000000E+00    0.00000000E+00
      1.9328358209      0.5346534653    0.00000000E+00    0.00000000E+00    0.00000000E+00
      1.9676616915      0.5346534653    0.00000000E+00    0.00000000E+00    0.00000000E+00
      2.0024875622      0.5346534653    0.00000000E+00    0.00000000E+00    0.00000000E+00
      2.0373134328      0.5346534653    0.00000000E+00    0.00000000E+00    0.00000000E+00
      2.0721393035      0.5346534653    0.00000000E+00    0.00000000E+00    0.00000000E+00
      2.1069651741      0.5346534653    0.00000000E+00    0.00000000E+00    0.00000000E+00
      2.1417910448      0.5346534653    0.00000000E+00    0.00000000E+00    0.00000000E+00
      2.1766169154      0.5346534653    0.00000000E+00    0.00000000E+00    0.00000000E+00
      2.2114427861      0.5346534653    0.00000000E+00    0.00000000E+00    0.00000000E+00
      2.2462686567      0.5346534653    0.00000000E+00    0.00000000E+00    0.00000000E+00
      2.2810945274      0.5346534653    0.00000000E+00    0.00000000E+00    0.00000000E+00
      2.3159203980      0.5346534653    0.00000000E+00    0.00000000E+00    0.00000000E+00
      2.3507462687      0.5346534653    0.00000000E+00    0.00000000E+00    0.00000000E+00
      2.3855721393      0.5346534653    0.00000000E+00    0.00000000E+00    0.00000000E+00
      2.4203980100      0.5346534653    0.00000000E+00    0.00000000E+00    0.00000000E+00
      2.4552238806      0.5346534653    0.00000000E+00    0.00000000E+00    0.00000000E+00
      2.4900497512      0.5346534653    0.00000000E+00    0.00000000E+00    0.00000000E+00
      2.5248756219      0.5346534653    0.00000000E+00    0.00000000E+00    0.00000000E+00
      2.5597014925      0.5346534653    0.00000000E+00    0.00000000E+00    0.00000000E+00
      2.5945273632      0.5346534653    0.00000000E+00    0.00000000E+00    0.00000000E+00
      2.6293532338      0.5346534653    0.00000000E+00    0.00000000E+00    0.00000000E+00
      2.6641791045      0.5346534653    0.00000000E+00    0.00000000E+00    0.00000000E+00
      2.6990049751      0.5346534653    0.00000000E+00    0.00000000E+00    0.00000000E+00
      2.7338308458      0.5346534653    0.00000000E+00    0.00000000E+00    0.00000000E+00
      2.7686567164      0.5346534653    0.00000000E+00    0.00000000E+00    0.00000000E+00
      2.8034825871      0.5346534653    0.00000000E+00    0.00000000E+00    0.00000000E+00
      2.8383084577      0.5346534653    0.00000000E+00    0.00000000E+00    0.00000000E+00
      2.8731343284      0.5346534653    0.00000000E+00    0.00000000E+00    0.00000000E+00
      2.9079601990      0.5346534653    0.00000000E+00    0.00000000E+00    0.00000000E+00
      2.9427860697      0.5346534653    0.00000000E+00    0.00000000E+00    0.00000000E+00
      2.9776119403      0.5346534653    0.00000000E+00    0.00000000E+00    0.00000000E+00
      3.0124378109      0.5346534653    0.00000000E+00    0.00000000E+00    0.00000000E+00
      3.0472636816      0.5346534653    0.00000000E+00    0.00000000E+00    0.00000000E+00
      3.0820895522      0.5346534653    0.00000000E+00    0.00000000E+00    0.00000000E+00
      3.1169154229      0.5346534653    0.00000000E+00    0.00000000E+00    0.00000000E+00
      3.1517412935      0.5346534653    0.00000000E+00    0.00000000E+00    0.00000000E+00
      3.1865671642      0.5346534653    0.00000000E+00    0.00000000E+00    0.00000000E+00
      3.2213930348      0.5346534653    0.00000000E+00    0.00000000E+00    0.00000000E+00
      3.2562189055      0.5346534653    0.00000000E+00    0.00000000E+00    0.00000000E+00
      3.2910447761      0.5346534653    0.00000000E+00    0.00000000E+00    0.00000000E+00
      3.3258706468      0.5346534653    0.00000000E+00    0.00000000E+00    0.00000000E+00
      3.3606965174      0.5346534653    0.00000000E+00    0.00000000E+00    0.00000000E+00
      3.3955223881      0.5346534653    0.00000000E+00    0.00000000E+00    0.00000000E+00
      3.4303482587      0.5346534653    0.00000000E+00    0.00000000E+00    0.00000000E+00
      3.4651741294      0.5346534653    0.00000000E+00    0.00000000E+00    0.00000000E+00
      3.5000000000      0.5346534653    0.00000000E+00    0.00000000E+00    0.00000000E+00
      3.5348258706      0.5346534653    0.00000000E+00    0.00000000E+00    0.00000000E+00
      3.5696517413      0.5346534653    0.00000000E+00    0.00000000E+00    0.00000000E+00
      3.6044776119      0.5346534653    0.00000000E+00    0.00000000E+00    0.00000000E+00
      3.6393034826      0.5346534653    0.00000000E+00    0.00000000E+00    0.00000000E+00
      3.6741293532      0.5346534653    0.00000000E+00    0.00000000E+00    0.00000000E+00
      3.7089552239      0.5346534653    0.00000000E+00    0.00000000E+00    0.00000000E+00
      3.7437810945      0.5346534653    0.00000000E+00    0.00000000E+00    0.00000000E+00
      3.7786069652      0.5346534653    0.00000000E+00    0.00000000E+00    0.00000000E+00
      3.8134328358      0.5346534653    0.00000000E+00    0.00000000E+00    0.00000000E+00
      3.8482587065      0.5346534653    0.00000000E+00    0.00000000E+00    0.00000000E+00
      3.8830845771      0.5346534653    0.00000000E+00    0.00000000E+00    0.00000000E+00
      3.9179104478      0.5346534653    0.00000000E+00    0.00000000E+00    0.00000000E+00
      3.9527363184      0.5346534653    0.00000000E+00    0.00000000E+00    0.00000000E+00
      3.9875621891      0.5346534653    0.00000000E+00    0.00000000E+00    0.00000000E+00
      4.0223880597      0.5346534653    0.00000000E+00    0.00000000E+00    0.00000000E+00
      4.0572139303      0.5346534653    0.00000000E+00    0.00000000E+00    0.00000000E+00
      4.0920398010      0.5346534653    0.00000000E+00    0.00000000E+00    0.00000000E+00
      4.1268656716      0.5346534653    0.00000000E+00    0.00000000E+00    0.00000000E+00
      4.1616915423      0.5346534653    0.00000000E+00    0.00000000E+00    0.00000000E+00
      4.1965174129      0.5346534653    0.00000000E+00    0.00000000E+00    0.00000000E+00
      4.2313432836      0.5346534653    0.00000000E+00    0.00000000E+00    0.00000000E+00
      4.2661691542      0.5346534653    0.00000000E+00    0.00000000E+00    0.00000000E+00
      4.3009950249      0.5346534653    0.00000000E+00    0.00000000E+00    0.00000000E+00
      4.3358208955      0.5346534653    0.00000000E+00    0.00000000E+00    0.00000000E+00
      4.3706467662      0.5346534653    0.00000000E+00    0.00000000E+00    0.00000000E+00
      4.4054726368      0.5346534653    0.00000000E+00    0.00000000E+00    0.00000000E+00
      4.4402985075      0.5346534653    0.00000000E+00    0.00000000E+00    0.00000000E+00
      4.4751243781      0.5346534653    0.00000000E+00    0.00000000E+00    0.00000000E+00
      4.5099502488      0.5346534653    0.00000000E+00    0.00000000E+00    0.00000000E+00
      4.5447761194      0.5346534653    0.00000000E+00    0.00000000E+00    0.00000000E+00
      4.5796019900      0.5346534653    0.00000000E+00    0.00000000E+00    0.00000000E+00
      4.6144278607      0.5346534653    0.00000000E+00    0.00000000E+00    0.00000000E+00
      4.6492537313      0.5346534653    0.00000000E+00    0.00000000E+00    0.00000000E+00
      4.6840796020      0.5346534653    0.00000000E+00    0.00000000E+00    0.00000000E+00
      4.7189054726      0.5346534653    0.00000000E+00    0.00000000E+00    0.00000000E+00
      4.7537313433      0.5346534653    0.00000000E+00    0.00000000E+00    0.00000000E+00
      4.7885572139      0.5346534653    0.00000000E+00    0.00000000E+00    0.00000000E+00
      4.8233830846      0.5346534653    0.00000000E+00    0.00000000E+00    0.00000000E+00
      4.8582089552      0.5346534653    0.00000000E+00    0.00000000E+00    0.00000000E+00
      4.8930348259      0.5346534653    0.00000000E+00    0.00000000E+00    0.00000000E+00
      4.9278606965      0.5346534653    0.00000000E+00    0.00000000E+00    0.00000000E+00
      4.9626865672      0.5346534653    0.00000000E+00    0.00000000E+00    0.00000000E+00
      4.9975124378      0.5346534653    0.00000000E+00    0.00000000E+00    0.00000000E+00
      5.0323383085      0.5346534653    0.00000000E+00    0.00000000E+00    0.00000000E+00
      5.0671641791      0.5346534653    0.00000000E+00    0.00000000E+00    0.00000000E+00
      5.1019900498      0.5346534653    0.00000000E+00    0.00000000E+00    0.00000000E+00
      5.1368159204      0.5346534653    0.00000000E+00    0.00000000E+00    0.00000000E+00
      5.1716417910      0.5346534653    0.00000000E+00    0.00000000E+00    0.00000000E+00
      5.2064676617      0.5346534653    0.00000000E+00    0.00000000E+00    0.00000000E+00
      5.2412935323      0.5346534653    0.00000000E+00    0.00000000E+00    0.00000000E+00
      5.2761194030      0.5346534653    0.00000000E+00    0.00000000E+00    0.00000000E+00
      5.3109452736      0.5346534653    0.00000000E+00    0.00000000E+00    0.00000000E+00
      5.3457711443      0.5346534653    0.00000000E+00    0.00000000E+00    0.00000000E+00
      5.3805970149      0.5346534653    0.00000000E+00    0.00000000E+00    0.00000000E+00
      5.4154228856      0.5346534653    0.00000000E+00    0.00000000E+00    0.00000000E+00
      5.4502487562      0.5346534653    0.00000000E+00    0.00000000E+00    0.00000000E+00
      5.4850746269      0.5346534653    0.00000000E+00    0.00000000E+00    0.00000000E+00
      5.5199004975      0.5346534653    0.00000000E+00    0.00000000E+00    0.00000000E+00
      5.5547263682      0.5346534653    0.00000000E+00    0.00000000E+00    0.00000000E+00
      5.5895522388      0.5346534653    0.00000000E+00    0.00000000E+00    0.00000000E+00
      5.6243781095      0.5346534653    0.00000000E+00    0.00000000E+00    0.00000000E+00
      5.6592039801      0.5346534653    0.00000000E+00    0.00000000E+00    0.00000000E+00
      5.6940298507      0.5346534653    0.00000000E+00    0.00000000E+00    0.00000000E+00
      5.7288557214      0.5346534653    0.00000000E+00    0.00000000E+00    0.00000000E+00
      5.7636815920      0.5346534653    0.00000000E+00    0.00000000E+00    0.00000000E+00
      5.7985074627      0.5346534653    0.00000000E+00    0.00000000E+00    0.00000000E+00
      5.8333333333      0.5346534653    0.00000000E+00    0.00000000E+00    0.00000000E+00
      5.8681592040      0.5346534653    0.00000000E+00    0.00000000E+00    0.00000000E+00
      5.9029850746      0.5346534653    0.00000000E+00    0.00000000E+00    0.00000000E+00
      5.9378109453      0.5346534653    0.00000000E+00    0.00000000E+00    0.00000000E+00
      5.9726368159      0.5346534653    0.00000000E+00    0.00000000E+00    0.00000000E+00
      6.0074626866      0.5346534653    0.00000000E+00    0.00000000E+00    0.00000000E+00
      6.0422885572      0.5346534653    0.00000000E+00    0.00000000E+00    0.00000000E+00
      6.0771144279      0.5346534653    0.00000000E+00    0.00000000E+00    0.00000000E+00
      6.1119402985      0.5346534653    0.00000000E+00    0.00000000E+00    0.00000000E+00
      6.1467661692      0.5346534653    0.00000000E+00    0.00000000E+00    0.00000000E+00
      6.1815920398      0.5346534653    0.00000000E+00    0.00000000E+00    0.00000000E+00
      6.2164179104      0.5346534653    0.00000000E+00    0.00000000E+00    0.00000000E+00
      6.2512437811      0.5346534653    0.00000000E+00    0.00000000E+00    0.00000000E+00
      6.2860696517      0.5346534653    0.00000000E+00    0.00000000E+00    0.00000000E+00
      6.3208955224      0.5346534653    0.00000000E+00    0.00000000E+00    0.00000000E+00
      6.3557213930      0.5346534653    0.00000000E+00    0.00000000E+00    0.00000000E+00
      6.3905472637      0.5346534653    0.00000000E+00    0.00000000E+00    0.00000000E+00
      6.4253731343      0.5346534653    0.00000000E+00    0.00000000E+00    0.00000000E+00
      6.4601990050      0.5346534653    0.00000000E+00    0.00000000E+00    0.00000000E+00
      6.4950248756      0.5346534653    0.00000000E+00    0.00000000E+00    0.00000000E+00
      6.5298507463      0.5346534653    0.00000000E+00    0.00000000E+00    0.00000000E+00
      6.5646766169      0.5346534653    0.00000000E+00    0.00000000E+00    0.00000000E+00
      6.5995024876      0.5346534653    0.00000000E+00    0.00000000E+00    0.00000000E+00
      6.6343283582      0.5346534653    0.00000000E+00    0.00000000E+00    0.00000000E+00
      6.6691542289      0.5346534653    0.00000000E+00    0.00000000E+00    0.00000000E+00
      6.7039800995      0.5346534653    0.00000000E+00    0.00000000E+00    0.00000000E+00
      6.7388059701      0.5346534653    0.00000000E+00    0.00000000E+00    0.00000000E+00
      6.7736318408      0.5346534653    0.00000000E+00    0.00000000E+00    0.00000000E+00
      6.8084577114      0.5346534653    0.00000000E+00    0.00000000E+00    0.00000000E+00
      6.8432835821      0.5346534653    0.00000000E+00    0.00000000E+00    0.00000000E+00
      6.8781094527      0.5346534653    0.00000000E+00    0.00000000E+00    0.00000000E+00
      6.9129353234      0.5346534653    0.00000000E+00    0.00000000E+00    0.00000000E+00
      6.9477611940      0.5346534653    0.00000000E+00    0.00000000E+00    0.00000000E+00
      6.9825870647      0.5346534653    0.00000000E+00    0.00000000E+00    0.00000000E+00

      0.0174129353      0.5742574257    0.00000000E+00    0.00000000E+00    0.00000000E+00
      0.0522388060      0.5742574257    0.00000000E+00    0.00000000E+00    0.00000000E+00
      0.0870646766      0.5742574257    0.00000000E+00    0.00000000E+00    0.00000000E+00
      0.1218905473      0.5742574257    0.00000000E+00    0.00000000E+00    0.00000000E+00
      0.1567164179      0.5742574257    0.00000000E+00    0.00000000E+00    0.00000000E+00
      0.1915422886      0.5742574257    0.00000000E+00    0.00000000E+00    0.00000000E+00
      0.2263681592      0.5742574257    0.00000000E+00    0.00000000E+00    0.00000000E+00
      0.2611940299      0.5742574257    0.00000000E+00    0.00000000E+00    0.00000000E+00
      0.2960199005      0.5742574257    0.00000000E+00    0.00000000E+00    0.00000000E+00
      0.3308457711      0.5742574257    0.00000000E+00    0.00000000E+00    0.00000000E+00
      0.3656716418      0.5742574257    0.00000000E+00    0.00000000E+00    0.00000000E+00
      0.4004975124      0.5742574257    0.00000000E+00    0.00000000E+00    0.00000000E+00
      0.4353233831      0.5742574257    0.00000000E+00    0.00000000E+00    0.00000000E+00
      0.4701492537      0.5742574257    0.00000000E+00    0.00000000E+00    0.00000000E+00
      0.5049751244      0.5742574257    0.00000000E+00    0.00000000E+00    0.00000000E+00
      0.5398009950      0.5742574257    0.00000000E+00    0.00000000E+00    0.00000000E+00
      0.5746268657      0.5742574257    0.00000000E+00    0.00000000E+00    0.00000000E+00
      0.6094527363      0.5742574257    0.00000000E+00    0.00000000E+00    0.00000000E+00
      0.6442786070      0.5742574257    0.00000000E+00    0.00000000E+00    0.00000000E+00
      0.6791044776      0.5742574257    0.00000000E+00    0.00000000E+00    0.00000000E+00
      0.7139303483      0.5742574257    0.00000000E+00    0.00000000E+00    0.00000000E+00
      0.7487562189      0.5742574257    0.00000000E+00    0.00000000E+00    0.00000000E+00
      0.7835820896      0.5742574257    0.00000000E+00    0.00000000E+00    0.00000000E+00
      0.8184079602      0.5742574257    0.00000000E+00    0.00000000E+00    0.00000000E+00
      0.8532338308      0.5742574257    0.00000000E+00    0.00000000E+00    0.00000000E+00
      0.8880597015      0.5742574257    0.00000000E+00    0.00000000E+00    0.00000000E+00
      0.9228855721      0.5742574257    0.00000000E+00    0.00000000E+00    0.00000000E+00
      0.9577114428      0.5742574257    0.00000000E+00    0.00000000E+00    0.00000000E+00
      0.9925373134      0.5742574257    0.00000000E+00    0.00000000E+00    0.00000000E+00
      1.0273631841      0.5742574257    0.00000000E+00    0.00000000E+00    0.00000000E+00
      1.0621890547      0.5742574257    0.00000000E+00    0.00000000E+00    0.00000000E+00
      1.0970149254      0.5742574257    0.00000000E+00    0.00000000E+00    0.00000000E+00
      1.1318407960      0.5742574257    0.00000000E+00    0.00000000E+00    0.00000000E+00
      1.1666666667      0.5742574257    0.00000000E+00    0.00000000E+00    0.00000000E+00
      1.2014925373      0.5742574257    0.00000000E+00    0.00000000E+00    0.00000000E+00
      1.2363184080      0.5742574257    0.00000000E+00    0.00000000E+00    0.00000000E+00
      1.2711442786      0.5742574257    0.00000000E+00    0.00000000E+00    0.00000000E+00
      1.3059701493      0.5742574257    0.00000000E+00    0.00000000E+00    0.00000000E+00
      1.3407960199      0.5742574257    0.00000000E+00    0.00000000E+00    0.00000000E+00
      1.3756218905      0.5742574257    0.00000000E+00    0.00000000E+00    0.00000000E+00
      1.4104477612      0.5742574257    0.00000000E+00    0.00000000E+00    0.00000000E+00
      1.4452736318      0.5742574257    0.00000000E+00    0.00000000E+00    0.00000000E+00
      1.4800995025      0.5742574257    0.00000000E+00    0.00000000E+00    0.00000000E+00
      1.5149253731      0.5742574257    0.00000000E+00    0.00000000E+00    0.00000000E+00
      1.5497512438      0.5742574257    0.00000000E+00    0.00000000E+00    0.00000000E+00
      1.5845771144      0.5742574257    0.00000000E+00    0.00000000E+00    0.00000000E+00
      1.6194029851      0.5742574257    0.00000000E+00    0.00000000E+00    0.00000000E+00
      1.6542288557      0.5742574257    0.00000000E+00    0.00000000E+00    0.00000000E+00
      1.6890547264      0.5742574257    0.00000000E+00    0.00000000E+00    0.00000000E+00
      1.7238805970      0.5742574257    0.00000000E+00    0.00000000E+00    0.00000000E+00
      1.7587064677      0.5742574257    0.00000000E+00    0.00000000E+00    0.00000000E+00
      1.7935323383      0.5742574257    0.00000000E+00    0.00000000E+00    0.00000000E+00
      1.8283582090      0.5742574257    0.00000000E+00    0.00000000E+00    0.00000000E+00
      1.8631840796      0.5742574257    0.00000000E+00    0.00000000E+00    0.00000000E+00
      1.8980099502      0.5742574257    0.00000000E+00    0.00000000E+00    0.00000000E+00
      1.9328358209      0.5742574257    0.00000000E+00    0.00000000E+00    0.00000000E+00
      1.9676616915      0.5742574257    0.00000000E+00    0.00000000E+00    0.00000000E+00
      2.0024875622      0.5742574257    0.00000000E+00    0.00000000E+00    0.00000000E+00
      2.0373134328      0.5742574257    0.00000000E+00    0.00000000E+00    0.00000000E+00
      2.0721393035      0.5742574257    0.00000000E+00    0.00000000E+00    0.00000000E+00
      2.1069651741      0.5742574257    0.00000000E+00    0.00000000E+00    0.00000000E+00
      2.1417910448      0.5742574257    0.00000000E+00    0.00000000E+00    0.00000000E+00
      2.1766169154      0.5742574257    0.00000000E+00    0.00000000E+00    0.00000000E+00
      2.2114427861      0.5742574257    0.00000000E+00    0.00000000E+00    0.00000000E+00
      2.2462686567      0.5742574257    0.00000000E+00    0.00000000E+00    0.00000000E+00
      2.2810945274      0.5742574257    0.00000000E+00    0.00000000E+00    0.00000000E+00
      2.3159203980      0.5742574257    0.00000000E+00    0.00000000E+00    0.00000000E+00
      2.3507462687      0.5742574257    0.00000000E+00    0.00000000E+00    0.00000000E+00
      2.3855721393      0.5742574257    0.00000000E+00    0.00000000E+00    0.00000000E+00
      2.4203980100      0.5742574257    0.00000000E+00    0.00000000E+00    0.00000000E+00
      2.4552238806      0.5742574257    0.00000000E+00    0.00000000E+00    0.00000000E+00
      2.4900497512      0.5742574257    0.00000000E+00    0.00000000E+00    0.00000000E+00
      2.5248756219      0.5742574257    0.00000000E+00    0.00000000E+00    0.00000000E+00
      2.5597014925      0.5742574257    0.00000000E+00    0.00000000E+00    0.00000000E+00
      2.5945273632      0.5742574257    0.00000000E+00    0.00000000E+00    0.00000000E+00
      2.6293532338      0.5742574257    0.00000000E+00    0.00000000E+00    0.00000000E+00
      2.6641791045      0.5742574257    0.00000000E+00    0.00000000E+00    0.00000000E+00
      2.6990049751      0.5742574257    0.00000000E+00    0.00000000E+00    0.00000000E+00
      2.7338308458      0.5742574257    0.00000000E+00    0.00000000E+00    0.00000000E+00
      2.7686567164      0.5742574257    0.00000000E+00    0.00000000E+00    0.00000000E+00
      2.8034825871      0.5742574257    0.00000000E+00    0.00000000E+00    0.00000000E+00
      2.8383084577      0.5742574257    0.00000000E+00    0.00000000E+00    0.00000000E+00
      2.8731343284      0.5742574257    0.00000000E+00    0.00000000E+00    0.00000000E+00
      2.9079601990      0.5742574257    0.00000000E+00    0.00000000E+00    0.00000000E+00
      2.9427860697      0.5742574257    0.00000000E+00    0.00000000E+00    0.00000000E+00
      2.9776119403      0.5742574257    0.00000000E+00    0.00000000E+00    0.00000000E+00
      3.0124378109      0.5742574257    0.00000000E+00    0.00000000E+00    0.00000000E+00
      3.0472636816      0.5742574257    0.00000000E+00    0.00000000E+00    0.00000000E+00
      3.0820895522      0.5742574257    0.00000000E+00    0.00000000E+00    0.00000000E+00
      3.1169154229      0.5742574257    0.00000000E+00    0.00000000E+00    0.00000000E+00
      3.1517412935      0.5742574257    0.00000000E+00    0.00000000E+00    0.00000000E+00
      3.1865671642      0.5742574257    0.00000000E+00    0.00000000E+00    0.00000000E+00
      3.2213930348      0.5742574257    0.00000000E+00    0.00000000E+00    0.00000000E+00
      3.2562189055      0.5742574257    0.00000000E+00    0.00000000E+00    0.00000000E+00
      3.2910447761      0.5742574257    0.00000000E+00    0.00000000E+00    0.00000000E+00
      3.3258706468      0.5742574257    0.00000000E+00    0.00000000E+00    0.00000000E+00
      3.3606965174      0.5742574257    0.00000000E+00    0.00000000E+00    0.00000000E+00
      3.3955223881      0.5742574257    0.00000000E+00    0.00000000E+00    0.00000000E+00
      3.4303482587      0.5742574257    0.00000000E+00    0.00000000E+00    0.00000000E+00
      3.4651741294      0.5742574257    0.00000000E+00    0.00000000E+00    0.00000000E+00
      3.5000000000      0.5742574257    0.00000000E+00    0.00000000E+00    0.00000000E+00
      3.5348258706      0.5742574257    0.00000000E+00    0.00000000E+00    0.00000000E+00
      3.5696517413      0.5742574257    0.00000000E+00    0.00000000E+00    0.00000000E+00
      3.6044776119      0.5742574257    0.00000000E+00    0.00000000E+00    0.00000000E+00
      3.6393034826      0.5742574257    0.00000000E+00    0.00000000E+00    0.00000000E+00
      3.6741293532      0.5742574257    0.00000000E+00    0.00000000E+00    0.00000000E+00
      3.7089552239      0.5742574257    0.00000000E+00    0.00000000E+00    0.00000000E+00
      3.7437810945      0.5742574257    0.00000000E+00    0.00000000E+00    0.00000000E+00
      3.7786069652      0.5742574257    0.00000000E+00    0.00000000E+00    0.00000000E+00
      3.8134328358      0.5742574257    0.00000000E+00    0.00000000E+00    0.00000000E+00
      3.8482587065      0.5742574257    0.00000000E+00    0.00000000E+00    0.00000000E+00
      3.8830845771      0.5742574257    0.00000000E+00    0.00000000E+00    0.00000000E+00
      3.9179104478      0.5742574257    0.00000000E+00    0.00000000E+00    0.00000000E+00
      3.9527363184      0.5742574257    0.00000000E+00    0.00000000E+00    0.00000000E+00
      3.9875621891      0.5742574257    0.00000000E+00    0.00000000E+00    0.00000000E+00
      4.0223880597      0.5742574257    0.00000000E+00    0.00000000E+00    0.00000000E+00
      4.0572139303      0.5742574257    0.00000000E+00    0.00000000E+00    0.00000000E+00
      4.0920398010      0.5742574257    0.00000000E+00    0.00000000E+00    0.00000000E+00
      4.1268656716      0.5742574257    0.00000000E+00    0.00000000E+00    0.00000000E+00
      4.1616915423      0.5742574257    0.00000000E+00    0.00000000E+00    0.00000000E+00
      4.1965174129      0.5742574257    0.00000000E+00    0.00000000E+00    0.00000000E+00
      4.2313432836      0.5742574257    0.00000000E+00    0.00000000E+00    0.00000000E+00
      4.2661691542      0.5742574257    0.00000000E+00    0.00000000E+00    0.00000000E+00
      4.3009950249      0.5742574257    0.00000000E+00    0.00000000E+00    0.00000000E+00
      4.3358208955      0.5742574257    0.00000000E+00    0.00000000E+00    0.00000000E+00
      4.3706467662      0.5742574257    0.00000000E+00    0.00000000E+00    0.00000000E+00
      4.4054726368      0.5742574257    0.00000000E+00    0.00000000E+00    0.00000000E+00
      4.4402985075      0.5742574257    0.00000000E+00    0.00000000E+00    0.00000000E+00
      4.4751243781      0.5742574257    0.00000000E+00    0.00000000E+00    0.00000000E+00
      4.5099502488      0.5742574257    0.00000000E+00    0.00000000E+00    0.00000000E+00
      4.5447761194      0.5742574257    0.00000000E+00    0.00000000E+00    0.00000000E+00
      4.5796019900      0.5742574257    0.00000000E+00    0.00000000E+00    0.00000000E+00
      4.6144278607      0.5742574257    0.00000000E+00    0.00000000E+00    0.00000000E+00
      4.6492537313      0.5742574257    0.00000000E+00    0.00000000E+00    0.00000000E+00
      4.6840796020      0.5742574257    0.00000000E+00    0.00000000E+00    0.00000000E+00
      4.7189054726      0.5742574257    0.00000000E+00    0.00000000E+00    0.00000000E+00
      4.7537313433      0.5742574257    0.00000000E+00    0.00000000E+00    0.00000000E+00
      4.7885572139      0.5742574257    0.00000000E+00    0.00000000E+00    0.00000000E+00
      4.8233830846      0.5742574257    0.00000000E+00    0.00000000E+00    0.00000000E+00
      4.8582089552      0.5742574257    0.00000000E+00    0.00000000E+00    0.00000000E+00
      4.8930348259      0.5742574257    0.00000000E+00    0.00000000E+00    0.00000000E+00
      4.9278606965      0.5742574257    0.00000000E+00    0.00000000E+00    0.00000000E+00
      4.9626865672      0.5742574257    0.00000000E+00    0.00000000E+00    0.00000000E+00
      4.9975124378      0.5742574257    0.00000000E+00    0.00000000E+00    0.00000000E+00
      5.0323383085      0.5742574257    0.00000000E+00    0.00000000E+00    0.00000000E+00
      5.0671641791      0.5742574257    0.00000000E+00    0.00000000E+00    0.00000000E+00
      5.1019900498      0.5742574257    0.00000000E+00    0.00000000E+00    0.00000000E+00
      5.1368159204      0.5742574257    0.00000000E+00    0.00000000E+00    0.00000000E+00
      5.1716417910      0.5742574257    0.00000000E+00    0.00000000E+00    0.00000000E+00
      5.2064676617      0.5742574257    0.00000000E+00    0.00000000E+00    0.00000000E+00
      5.2412935323      0.5742574257    0.00000000E+00    0.00000000E+00    0.00000000E+00
      5.2761194030      0.5742574257    0.00000000E+00    0.00000000E+00    0.00000000E+00
      5.3109452736      0.5742574257    0.00000000E+00    0.00000000E+00    0.00000000E+00
      5.3457711443      0.5742574257    0.00000000E+00    0.00000000E+00    0.00000000E+00
      5.3805970149      0.5742574257    0.00000000E+00    0.00000000E+00    0.00000000E+00
      5.4154228856      0.5742574257    0.00000000E+00    0.00000000E+00    0.00000000E+00
      5.4502487562      0.5742574257    0.00000000E+00    0.00000000E+00    0.00000000E+00
      5.4850746269      0.5742574257    0.00000000E+00    0.00000000E+00    0.00000000E+00
      5.5199004975      0.5742574257    0.00000000E+00    0.00000000E+00    0.00000000E+00
      5.5547263682      0.5742574257    0.00000000E+00    0.00000000E+00    0.00000000E+00
      5.5895522388      0.5742574257    0.00000000E+00    0.00000000E+00    0.00000000E+00
      5.6243781095      0.5742574257    0.00000000E+00    0.00000000E+00    0.00000000E+00
      5.6592039801      0.5742574257    0.00000000E+00    0.00000000E+00    0.00000000E+00
      5.6940298507      0.5742574257    0.00000000E+00    0.00000000E+00    0.00000000E+00
      5.7288557214      0.5742574257    0.00000000E+00    0.00000000E+00    0.00000000E+00
      5.7636815920      0.5742574257    0.00000000E+00    0.00000000E+00    0.00000000E+00
      5.7985074627      0.5742574257    0.00000000E+00    0.00000000E+00    0.00000000E+00
      5.8333333333      0.5742574257    0.00000000E+00    0.00000000E+00    0.00000000E+00
      5.8681592040      0.5742574257    0.00000000E+00    0.00000000E+00    0.00000000E+00
      5.9029850746      0.5742574257    0.00000000E+00    0.00000000E+00    0.00000000E+00
      5.9378109453      0.5742574257    0.00000000E+00    0.00000000E+00    0.00000000E+00
      5.9726368159      0.5742574257    0.00000000E+00    0.00000000E+00    0.00000000E+00
      6.0074626866      0.5742574257    0.00000000E+00    0.00000000E+00    0.00000000E+00
      6.0422885572      0.5742574257    0.00000000E+00    0.00000000E+00    0.00000000E+00
      6.0771144279      0.5742574257    0.00000000E+00    0.00000000E+00    0.00000000E+00
      6.1119402985      0.5742574257    0.00000000E+00    0.00000000E+00    0.00000000E+00
      6.1467661692      0.5742574257    0.00000000E+00    0.00000000E+00    0.00000000E+00
      6.1815920398      0.5742574257    0.00000000E+00    0.00000000E+00    0.00000000E+00
      6.2164179104      0.5742574257    0.00000000E+00    0.00000000E+00    0.00000000E+00
      6.2512437811      0.5742574257    0.00000000E+00    0.00000000E+00    0.00000000E+00
      6.2860696517      0.5742574257    0.00000000E+00    0.00000000E+00    0.00000000E+00
      6.3208955224      0.5742574257    0.00000000E+00    0.00000000E+00    0.00000000E+00
      6.3557213930      0.5742574257    0.00000000E+00    0.00000000E+00    0.00000000E+00
      6.3905472637      0.5742574257    0.00000000E+00    0.00000000E+00    0.00000000E+00
      6.4253731343      0.5742574257    0.00000000E+00    0.00000000E+00    0.00000000E+00
      6.4601990050      0.5742574257    0.00000000E+00    0.00000000E+00    0.00000000E+00
      6.4950248756      0.5742574257    0.00000000E+00    0.00000000E+00    0.00000000E+00
      6.5298507463      0.5742574257    0.00000000E+00    0.00000000E+00    0.00000000E+00
      6.5646766169      0.5742574257    0.00000000E+00    0.00000000E+00    0.00000000E+00
      6.5995024876      0.5742574257    0.00000000E+00    0.00000000E+00    0.00000000E+00
      6.6343283582      0.5742574257    0.00000000E+00    0.00000000E+00    0.00000000E+00
      6.6691542289      0.5742574257    0.00000000E+00    0.00000000E+00    0.00000000E+00
      6.7039800995      0.5742574257    0.00000000E+00    0.00000000E+00    0.00000000E+00
      6.7388059701      0.5742574257    0.00000000E+00    0.00000000E+00    0.00000000E+00
      6.7736318408      0.5742574257    0.00000000E+00    0.00000000E+00    0.00000000E+00
      6.8084577114      0.5742574257    0.00000000E+00    0.00000000E+00    0.00000000E+00
      6.8432835821      0.5742574257    0.00000000E+00    0.00000000E+00    0.00000000E+00
      6.8781094527      0.5742574257    0.00000000E+00    0.00000000E+00    0.00000000E+00
      6.9129353234      0.5742574257    0.00000000E+00    0.00000000E+00    0.00000000E+00
      6.9477611940      0.5742574257    0.00000000E+00    0.00000000E+00    0.00000000E+00
      6.9825870647      0.5742574257    0.00000000E+00    0.00000000E+00    0.00000000E+00

      0.0174129353      0.6138613861    0.00000000E+00    0.00000000E+00    0.00000000E+00
      0.0522388060      0.6138613861    0.00000000E+00    0.00000000E+00    0.00000000E+00
      0.0870646766      0.6138613861    0.00000000E+00    0.00000000E+00    0.00000000E+00
      0.1218905473      0.6138613861    0.00000000E+00    0.00000000E+00    0.00000000E+00
      0.1567164179      0.6138613861    0.00000000E+00    0.00000000E+00    0.00000000E+00
      0.1915422886      0.6138613861    0.00000000E+00    0.00000000E+00    0.00000000E+00
      0.2263681592      0.6138613861    0.00000000E+00    0.00000000E+00    0.00000000E+00
      0.2611940299      0.6138613861    0.00000000E+00    0.00000000E+00    0.00000000E+00
      0.2960199005      0.6138613861    0.00000000E+00    0.00000000E+00    0.00000000E+00
      0.3308457711      0.6138613861    0.00000000E+00    0.00000000E+00    0.00000000E+00
      0.3656716418      0.6138613861    0.00000000E+00    0.00000000E+00    0.00000000E+00
      0.4004975124      0.6138613861    0.00000000E+00    0.00000000E+00    0.00000000E+00
      0.4353233831      0.6138613861    0.00000000E+00    0.00000000E+00    0.00000000E+00
      0.4701492537      0.6138613861    0.00000000E+00    0.00000000E+00    0.00000000E+00
      0.5049751244      0.6138613861    0.00000000E+00    0.00000000E+00    0.00000000E+00
      0.5398009950      0.6138613861    0.00000000E+00    0.00000000E+00    0.00000000E+00
      0.5746268657      0.6138613861    0.00000000E+00    0.00000000E+00    0.00000000E+00
      0.6094527363      0.6138613861    0.00000000E+00    0.00000000E+00    0.00000000E+00
      0.6442786070      0.6138613861    0.00000000E+00    0.00000000E+00    0.00000000E+00
      0.6791044776      0.6138613861    0.00000000E+00    0.00000000E+00    0.00000000E+00
      0.7139303483      0.6138613861    0.00000000E+00    0.00000000E+00    0.00000000E+00
      0.7487562189      0.6138613861    0.00000000E+00    0.00000000E+00    0.00000000E+00
      0.7835820896      0.6138613861    0.00000000E+00    0.00000000E+00    0.00000000E+00
      0.8184079602      0.6138613861    0.00000000E+00    0.00000000E+00    0.00000000E+00
      0.8532338308      0.6138613861    0.00000000E+00    0.00000000E+00    0.00000000E+00
      0.8880597015      0.6138613861    0.00000000E+00    0.00000000E+00    0.00000000E+00
      0.9228855721      0.6138613861    0.00000000E+00    0.00000000E+00    0.00000000E+00
      0.9577114428      0.6138613861    0.00000000E+00    0.00000000E+00    0.00000000E+00
      0.9925373134      0.6138613861    0.00000000E+00    0.00000000E+00    0.00000000E+00
      1.0273631841      0.6138613861    0.00000000E+00    0.00000000E+00    0.00000000E+00
      1.0621890547      0.6138613861    0.00000000E+00    0.00000000E+00    0.00000000E+00
      1.0970149254      0.6138613861    0.00000000E+00    0.00000000E+00    0.00000000E+00
      1.1318407960      0.6138613861    0.00000000E+00    0.00000000E+00    0.00000000E+00
      1.1666666667      0.6138613861    0.00000000E+00    0.00000000E+00    0.00000000E+00
      1.2014925373      0.6138613861    0.00000000E+00    0.00000000E+00    0.00000000E+00
      1.2363184080      0.6138613861    0.00000000E+00    0.00000000E+00    0.00000000E+00
      1.2711442786      0.6138613861    0.00000000E+00    0.00000000E+00    0.00000000E+00
      1.3059701493      0.6138613861    0.00000000E+00    0.00000000E+00    0.00000000E+00
      1.3407960199      0.6138613861    0.00000000E+00    0.00000000E+00    0.00000000E+00
      1.3756218905      0.6138613861    0.00000000E+00    0.00000000E+00    0.00000000E+00
      1.4104477612      0.6138613861    0.00000000E+00    0.00000000E+00    0.00000000E+00
      1.4452736318      0.6138613861    0.00000000E+00    0.00000000E+00    0.00000000E+00
      1.4800995025      0.6138613861    0.00000000E+00    0.00000000E+00    0.00000000E+00
      1.5149253731      0.6138613861    0.00000000E+00    0.00000000E+00    0.00000000E+00
      1.5497512438      0.6138613861    0.00000000E+00    0.00000000E+00    0.00000000E+00
      1.5845771144      0.6138613861    0.00000000E+00    0.00000000E+00    0.00000000E+00
      1.6194029851      0.6138613861    0.00000000E+00    0.00000000E+00    0.00000000E+00
      1.6542288557      0.6138613861    0.00000000E+00    0.00000000E+00    0.00000000E+00
      1.6890547264      0.6138613861    0.00000000E+00    0.00000000E+00    0.00000000E+00
      1.7238805970      0.6138613861    0.00000000E+00    0.00000000E+00    0.00000000E+00
      1.7587064677      0.6138613861    0.00000000E+00    0.00000000E+00    0.00000000E+00
      1.7935323383      0.6138613861    0.00000000E+00    0.00000000E+00    0.00000000E+00
      1.8283582090      0.6138613861    0.00000000E+00    0.00000000E+00    0.00000000E+00
      1.8631840796      0.6138613861    0.00000000E+00    0.00000000E+00    0.00000000E+00
      1.8980099502      0.6138613861    0.00000000E+00    0.00000000E+00    0.00000000E+00
      1.9328358209      0.6138613861    0.00000000E+00    0.00000000E+00    0.00000000E+00
      1.9676616915      0.6138613861    0.00000000E+00    0.00000000E+00    0.00000000E+00
      2.0024875622      0.6138613861    0.00000000E+00    0.00000000E+00    0.00000000E+00
      2.0373134328      0.6138613861    0.00000000E+00    0.00000000E+00    0.00000000E+00
      2.0721393035      0.6138613861    0.00000000E+00    0.00000000E+00    0.00000000E+00
      2.1069651741      0.6138613861    0.00000000E+00    0.00000000E+00    0.00000000E+00
      2.1417910448      0.6138613861    0.00000000E+00    0.00000000E+00    0.00000000E+00
      2.1766169154      0.6138613861    0.00000000E+00    0.00000000E+00    0.00000000E+00
      2.2114427861      0.6138613861    0.00000000E+00    0.00000000E+00    0.00000000E+00
      2.2462686567      0.6138613861    0.00000000E+00    0.00000000E+00    0.00000000E+00
      2.2810945274      0.6138613861    0.00000000E+00    0.00000000E+00    0.00000000E+00
      2.3159203980      0.6138613861    0.00000000E+00    0.00000000E+00    0.00000000E+00
      2.3507462687      0.6138613861    0.00000000E+00    0.00000000E+00    0.00000000E+00
      2.3855721393      0.6138613861    0.00000000E+00    0.00000000E+00    0.00000000E+00
      2.4203980100      0.6138613861    0.00000000E+00    0.00000000E+00    0.00000000E+00
      2.4552238806      0.6138613861    0.00000000E+00    0.00000000E+00    0.00000000E+00
      2.4900497512      0.6138613861    0.00000000E+00    0.00000000E+00    0.00000000E+00
      2.5248756219      0.6138613861    0.00000000E+00    0.00000000E+00    0.00000000E+00
      2.5597014925      0.6138613861    0.00000000E+00    0.00000000E+00    0.00000000E+00
      2.5945273632      0.6138613861    0.00000000E+00    0.00000000E+00    0.00000000E+00
      2.6293532338      0.6138613861    0.00000000E+00    0.00000000E+00    0.00000000E+00
      2.6641791045      0.6138613861    0.00000000E+00    0.00000000E+00    0.00000000E+00
      2.6990049751      0.6138613861    0.00000000E+00    0.00000000E+00    0.00000000E+00
      2.7338308458      0.6138613861    0.00000000E+00    0.00000000E+00    0.00000000E+00
      2.7686567164      0.6138613861    0.00000000E+00    0.00000000E+00    0.00000000E+00
      2.8034825871      0.6138613861    0.00000000E+00    0.00000000E+00    0.00000000E+00
      2.8383084577      0.6138613861    0.00000000E+00    0.00000000E+00    0.00000000E+00
      2.8731343284      0.6138613861    0.00000000E+00    0.00000000E+00    0.00000000E+00
      2.9079601990      0.6138613861    0.00000000E+00    0.00000000E+00    0.00000000E+00
      2.9427860697      0.6138613861    0.00000000E+00    0.00000000E+00    0.00000000E+00
      2.9776119403      0.6138613861    0.00000000E+00    0.00000000E+00    0.00000000E+00
      3.0124378109      0.6138613861    0.00000000E+00    0.00000000E+00    0.00000000E+00
      3.0472636816      0.6138613861    0.00000000E+00    0.00000000E+00    0.00000000E+00
      3.0820895522      0.6138613861    0.00000000E+00    0.00000000E+00    0.00000000E+00
      3.1169154229      0.6138613861    0.00000000E+00    0.00000000E+00    0.00000000E+00
      3.1517412935      0.6138613861    0.00000000E+00    0.00000000E+00    0.00000000E+00
      3.1865671642      0.6138613861    0.00000000E+00    0.00000000E+00    0.00000000E+00
      3.2213930348      0.6138613861    0.00000000E+00    0.00000000E+00    0.00000000E+00
      3.2562189055      0.6138613861    0.00000000E+00    0.00000000E+00    0.00000000E+00
      3.2910447761      0.6138613861    0.00000000E+00    0.00000000E+00    0.00000000E+00
      3.3258706468      0.6138613861    0.00000000E+00    0.00000000E+00    0.00000000E+00
      3.3606965174      0.6138613861    0.00000000E+00    0.00000000E+00    0.00000000E+00
      3.3955223881      0.6138613861    0.00000000E+00    0.00000000E+00    0.00000000E+00
      3.4303482587      0.6138613861    0.00000000E+00    0.00000000E+00    0.00000000E+00
      3.4651741294      0.6138613861    0.00000000E+00    0.00000000E+00    0.00000000E+00
      3.5000000000      0.6138613861    0.00000000E+00    0.00000000E+00    0.00000000E+00
      3.5348258706      0.6138613861    0.00000000E+00    0.00000000E+00    0.00000000E+00
      3.5696517413      0.6138613861    0.00000000E+00    0.00000000E+00    0.00000000E+00
      3.6044776119      0.6138613861    0.00000000E+00    0.00000000E+00    0.00000000E+00
      3.6393034826      0.6138613861    0.00000000E+00    0.00000000E+00    0.00000000E+00
      3.6741293532      0.6138613861    0.00000000E+00    0.00000000E+00    0.00000000E+00
      3.7089552239      0.6138613861    0.00000000E+00    0.00000000E+00    0.00000000E+00
      3.7437810945      0.6138613861    0.00000000E+00    0.00000000E+00    0.00000000E+00
      3.7786069652      0.6138613861    0.00000000E+00    0.00000000E+00    0.00000000E+00
      3.8134328358      0.6138613861    0.00000000E+00    0.00000000E+00    0.00000000E+00
      3.8482587065      0.6138613861    0.00000000E+00    0.00000000E+00    0.00000000E+00
      3.8830845771      0.6138613861    0.00000000E+00    0.00000000E+00    0.00000000E+00
      3.9179104478      0.6138613861    0.00000000E+00    0.00000000E+00    0.00000000E+00
      3.9527363184      0.6138613861    0.00000000E+00    0.00000000E+00    0.00000000E+00
      3.9875621891      0.6138613861    0.00000000E+00    0.00000000E+00    0.00000000E+00
      4.0223880597      0.6138613861    0.00000000E+00    0.00000000E+00    0.00000000E+00
      4.0572139303      0.6138613861    0.00000000E+00    0.00000000E+00    0.00000000E+00
      4.0920398010      0.6138613861    0.00000000E+00    0.00000000E+00    0.00000000E+00
      4.1268656716      0.6138613861    0.00000000E+00    0.00000000E+00    0.00000000E+00
      4.1616915423      0.6138613861    0.00000000E+00    0.00000000E+00    0.00000000E+00
      4.1965174129      0.6138613861    0.00000000E+00    0.00000000E+00    0.00000000E+00
      4.2313432836      0.6138613861    0.00000000E+00    0.00000000E+00    0.00000000E+00
      4.2661691542      0.6138613861    0.00000000E+00    0.00000000E+00    0.00000000E+00
      4.3009950249      0.6138613861    0.00000000E+00    0.00000000E+00    0.00000000E+00
      4.3358208955      0.6138613861    0.00000000E+00    0.00000000E+00    0.00000000E+00
      4.3706467662      0.6138613861    0.00000000E+00    0.00000000E+00    0.00000000E+00
      4.4054726368      0.6138613861    0.00000000E+00    0.00000000E+00    0.00000000E+00
      4.4402985075      0.6138613861    0.00000000E+00    0.00000000E+00    0.00000000E+00
      4.4751243781      0.6138613861    0.00000000E+00    0.00000000E+00    0.00000000E+00
      4.5099502488      0.6138613861    0.00000000E+00    0.00000000E+00    0.00000000E+00
      4.5447761194      0.6138613861    0.00000000E+00    0.00000000E+00    0.00000000E+00
      4.5796019900      0.6138613861    0.00000000E+00    0.00000000E+00    0.00000000E+00
      4.6144278607      0.6138613861    0.00000000E+00    0.00000000E+00    0.00000000E+00
      4.6492537313      0.6138613861    0.00000000E+00    0.00000000E+00    0.00000000E+00
      4.6840796020      0.6138613861    0.00000000E+00    0.00000000E+00    0.00000000E+00
      4.7189054726      0.6138613861    0.00000000E+00    0.00000000E+00    0.00000000E+00
      4.7537313433      0.6138613861    0.00000000E+00    0.00000000E+00    0.00000000E+00
      4.7885572139      0.6138613861    0.00000000E+00    0.00000000E+00    0.00000000E+00
      4.8233830846      0.6138613861    0.00000000E+00    0.00000000E+00    0.00000000E+00
      4.8582089552      0.6138613861    0.00000000E+00    0.00000000E+00    0.00000000E+00
      4.8930348259      0.6138613861    0.00000000E+00    0.00000000E+00    0.00000000E+00
      4.9278606965      0.6138613861    0.00000000E+00    0.00000000E+00    0.00000000E+00
      4.9626865672      0.6138613861    0.00000000E+00    0.00000000E+00    0.00000000E+00
      4.9975124378      0.6138613861    0.00000000E+00    0.00000000E+00    0.00000000E+00
      5.0323383085      0.6138613861    0.00000000E+00    0.00000000E+00    0.00000000E+00
      5.0671641791      0.6138613861    0.00000000E+00    0.00000000E+00    0.00000000E+00
      5.1019900498      0.6138613861    0.00000000E+00    0.00000000E+00    0.00000000E+00
      5.1368159204      0.6138613861    0.00000000E+00    0.00000000E+00    0.00000000E+00
      5.1716417910      0.6138613861    0.00000000E+00    0.00000000E+00    0.00000000E+00
      5.2064676617      0.6138613861    0.00000000E+00    0.00000000E+00    0.00000000E+00
      5.2412935323      0.6138613861    0.00000000E+00    0.00000000E+00    0.00000000E+00
      5.2761194030      0.6138613861    0.00000000E+00    0.00000000E+00    0.00000000E+00
      5.3109452736      0.6138613861    0.00000000E+00    0.00000000E+00    0.00000000E+00
      5.3457711443      0.6138613861    0.00000000E+00    0.00000000E+00    0.00000000E+00
      5.3805970149      0.6138613861    0.00000000E+00    0.00000000E+00    0.00000000E+00
      5.4154228856      0.6138613861    0.00000000E+00    0.00000000E+00    0.00000000E+00
      5.4502487562      0.6138613861    0.00000000E+00    0.00000000E+00    0.00000000E+00
      5.4850746269      0.6138613861    0.00000000E+00    0.00000000E+00    0.00000000E+00
      5.5199004975      0.6138613861    0.00000000E+00    0.00000000E+00    0.00000000E+00
      5.5547263682      0.6138613861    0.00000000E+00    0.00000000E+00    0.00000000E+00
      5.5895522388      0.6138613861    0.00000000E+00    0.00000000E+00    0.00000000E+00
      5.6243781095      0.6138613861    0.00000000E+00    0.00000000E+00    0.00000000E+00
      5.6592039801      0.6138613861    0.00000000E+00    0.00000000E+00    0.00000000E+00
      5.6940298507      0.6138613861    0.00000000E+00    0.00000000E+00    0.00000000E+00
      5.7288557214      0.6138613861    0.00000000E+00    0.00000000E+00    0.00000000E+00
      5.7636815920      0.6138613861    0.00000000E+00    0.00000000E+00    0.00000000E+00
      5.7985074627      0.6138613861    0.00000000E+00    0.00000000E+00    0.00000000E+00
      5.8333333333      0.6138613861    0.00000000E+00    0.00000000E+00    0.00000000E+00
      5.8681592040      0.6138613861    0.00000000E+00    0.00000000E+00    0.00000000E+00
      5.9029850746      0.6138613861    0.00000000E+00    0.00000000E+00    0.00000000E+00
      5.9378109453      0.6138613861    0.00000000E+00    0.00000000E+00    0.00000000E+00
      5.9726368159      0.6138613861    0.00000000E+00    0.00000000E+00    0.00000000E+00
      6.0074626866      0.6138613861    0.00000000E+00    0.00000000E+00    0.00000000E+00
      6.0422885572      0.6138613861    0.00000000E+00    0.00000000E+00    0.00000000E+00
      6.0771144279      0.6138613861    0.00000000E+00    0.00000000E+00    0.00000000E+00
      6.1119402985      0.6138613861    0.00000000E+00    0.00000000E+00    0.00000000E+00
      6.1467661692      0.6138613861    0.00000000E+00    0.00000000E+00    0.00000000E+00
      6.1815920398      0.6138613861    0.00000000E+00    0.00000000E+00    0.00000000E+00
      6.2164179104      0.6138613861    0.00000000E+00    0.00000000E+00    0.00000000E+00
      6.2512437811      0.6138613861    0.00000000E+00    0.00000000E+00    0.00000000E+00
      6.2860696517      0.6138613861    0.00000000E+00    0.00000000E+00    0.00000000E+00
      6.3208955224      0.6138613861    0.00000000E+00    0.00000000E+00    0.00000000E+00
      6.3557213930      0.6138613861    0.00000000E+00    0.00000000E+00    0.00000000E+00
      6.3905472637      0.6138613861    0.00000000E+00    0.00000000E+00    0.00000000E+00
      6.4253731343      0.6138613861    0.00000000E+00    0.00000000E+00    0.00000000E+00
      6.4601990050      0.6138613861    0.00000000E+00    0.00000000E+00    0.00000000E+00
      6.4950248756      0.6138613861    0.00000000E+00    0.00000000E+00    0.00000000E+00
      6.5298507463      0.6138613861    0.00000000E+00    0.00000000E+00    0.00000000E+00
      6.5646766169      0.6138613861    0.00000000E+00    0.00000000E+00    0.00000000E+00
      6.5995024876      0.6138613861    0.00000000E+00    0.00000000E+00    0.00000000E+00
      6.6343283582      0.6138613861    0.00000000E+00    0.00000000E+00    0.00000000E+00
      6.6691542289      0.6138613861    0.00000000E+00    0.00000000E+00    0.00000000E+00
      6.7039800995      0.6138613861    0.00000000E+00    0.00000000E+00    0.00000000E+00
      6.7388059701      0.6138613861    0.00000000E+00    0.00000000E+00    0.00000000E+00
      6.7736318408      0.6138613861    0.00000000E+00    0.00000000E+00    0.00000000E+00
      6.8084577114      0.6138613861    0.00000000E+00    0.00000000E+00    0.00000000E+00
      6.8432835821      0.6138613861    0.00000000E+00    0.00000000E+00    0.00000000E+00
      6.8781094527      0.6138613861    0.00000000E+00    0.00000000E+00    0.00000000E+00
      6.9129353234      0.6138613861    0.00000000E+00    0.00000000E+00    0.00000000E+00
      6.9477611940      0.6138613861    0.00000000E+00    0.00000000E+00    0.00000000E+00
      6.9825870647      0.6138613861    0.00000000E+00    0.00000000E+00    0.00000000E+00

      0.0174129353      0.6534653465    0.00000000E+00    0.00000000E+00    0.00000000E+00
      0.0522388060      0.6534653465    0.00000000E+00    0.00000000E+00    0.00000000E+00
      0.0870646766      0.6534653465    0.00000000E+00    0.00000000E+00    0.00000000E+00
      0.1218905473      0.6534653465    0.00000000E+00    0.00000000E+00    0.00000000E+00
      0.1567164179      0.6534653465    0.00000000E+00    0.00000000E+00    0.00000000E+00
      0.1915422886      0.6534653465    0.00000000E+00    0.00000000E+00    0.00000000E+00
      0.2263681592      0.6534653465    0.00000000E+00    0.00000000E+00    0.00000000E+00
      0.2611940299      0.6534653465    0.00000000E+00    0.00000000E+00    0.00000000E+00
      0.2960199005      0.6534653465    0.00000000E+00    0.00000000E+00    0.00000000E+00
      0.3308457711      0.6534653465    0.00000000E+00    0.00000000E+00    0.00000000E+00
      0.3656716418      0.6534653465    0.00000000E+00    0.00000000E+00    0.00000000E+00
      0.4004975124      0.6534653465    0.00000000E+00    0.00000000E+00    0.00000000E+00
      0.4353233831      0.6534653465    0.00000000E+00    0.00000000E+00    0.00000000E+00
      0.4701492537      0.6534653465    0.00000000E+00    0.00000000E+00    0.00000000E+00
      0.5049751244      0.6534653465    0.00000000E+00    0.00000000E+00    0.00000000E+00
      0.5398009950      0.6534653465    0.00000000E+00    0.00000000E+00    0.00000000E+00
      0.5746268657      0.6534653465    0.00000000E+00    0.00000000E+00    0.00000000E+00
      0.6094527363      0.6534653465    0.00000000E+00    0.00000000E+00    0.00000000E+00
      0.6442786070      0.6534653465    0.00000000E+00    0.00000000E+00    0.00000000E+00
      0.6791044776      0.6534653465    0.00000000E+00    0.00000000E+00    0.00000000E+00
      0.7139303483      0.6534653465    0.00000000E+00    0.00000000E+00    0.00000000E+00
      0.7487562189      0.6534653465    0.00000000E+00    0.00000000E+00    0.00000000E+00
      0.7835820896      0.6534653465    0.00000000E+00    0.00000000E+00    0.00000000E+00
      0.8184079602      0.6534653465    0.00000000E+00    0.00000000E+00    0.00000000E+00
      0.8532338308      0.6534653465    0.00000000E+00    0.00000000E+00    0.00000000E+00
      0.8880597015      0.6534653465    0.00000000E+00    0.00000000E+00    0.00000000E+00
      0.9228855721      0.6534653465    0.00000000E+00    0.00000000E+00    0.00000000E+00
      0.9577114428      0.6534653465    0.00000000E+00    0.00000000E+00    0.00000000E+00
      0.9925373134      0.6534653465    0.00000000E+00    0.00000000E+00    0.00000000E+00
      1.0273631841      0.6534653465    0.00000000E+00    0.00000000E+00    0.00000000E+00
      1.0621890547      0.6534653465    0.00000000E+00    0.00000000E+00    0.00000000E+00
      1.0970149254      0.6534653465    0.00000000E+00    0.00000000E+00    0.00000000E+00
      1.1318407960      0.6534653465    0.00000000E+00    0.00000000E+00    0.00000000E+00
      1.1666666667      0.6534653465    0.00000000E+00    0.00000000E+00    0.00000000E+00
      1.2014925373      0.6534653465    0.00000000E+00    0.00000000E+00    0.00000000E+00
      1.2363184080      0.6534653465    0.00000000E+00    0.00000000E+00    0.00000000E+00
      1.2711442786      0.6534653465    0.00000000E+00    0.00000000E+00    0.00000000E+00
      1.3059701493      0.6534653465    0.00000000E+00    0.00000000E+00    0.00000000E+00
      1.3407960199      0.6534653465    0.00000000E+00    0.00000000E+00    0.00000000E+00
      1.3756218905      0.6534653465    0.00000000E+00    0.00000000E+00    0.00000000E+00
      1.4104477612      0.6534653465    0.00000000E+00    0.00000000E+00    0.00000000E+00
      1.4452736318      0.6534653465    0.00000000E+00    0.00000000E+00    0.00000000E+00
      1.4800995025      0.6534653465    0.00000000E+00    0.00000000E+00    0.00000000E+00
      1.5149253731      0.6534653465    0.00000000E+00    0.00000000E+00    0.00000000E+00
      1.5497512438      0.6534653465    0.00000000E+00    0.00000000E+00    0.00000000E+00
      1.5845771144      0.6534653465    0.00000000E+00    0.00000000E+00    0.00000000E+00
      1.6194029851      0.6534653465    0.00000000E+00    0.00000000E+00    0.00000000E+00
      1.6542288557      0.6534653465    0.00000000E+00    0.00000000E+00    0.00000000E+00
      1.6890547264      0.6534653465    0.00000000E+00    0.00000000E+00    0.00000000E+00
      1.7238805970      0.6534653465    0.00000000E+00    0.00000000E+00    0.00000000E+00
      1.7587064677      0.6534653465    0.00000000E+00    0.00000000E+00    0.00000000E+00
      1.7935323383      0.6534653465    0.00000000E+00    0.00000000E+00    0.00000000E+00
      1.8283582090      0.6534653465    0.00000000E+00    0.00000000E+00    0.00000000E+00
      1.8631840796      0.6534653465    0.00000000E+00    0.00000000E+00    0.00000000E+00
      1.8980099502      0.6534653465    0.00000000E+00    0.00000000E+00    0.00000000E+00
      1.9328358209      0.6534653465    0.00000000E+00    0.00000000E+00    0.00000000E+00
      1.9676616915      0.6534653465    0.00000000E+00    0.00000000E+00    0.00000000E+00
      2.0024875622      0.6534653465    0.00000000E+00    0.00000000E+00    0.00000000E+00
      2.0373134328      0.6534653465    0.00000000E+00    0.00000000E+00    0.00000000E+00
      2.0721393035      0.6534653465    0.00000000E+00    0.00000000E+00    0.00000000E+00
      2.1069651741      0.6534653465    0.00000000E+00    0.00000000E+00    0.00000000E+00
      2.1417910448      0.6534653465    0.00000000E+00    0.00000000E+00    0.00000000E+00
      2.1766169154      0.6534653465    0.00000000E+00    0.00000000E+00    0.00000000E+00
      2.2114427861      0.6534653465    0.00000000E+00    0.00000000E+00    0.00000000E+00
      2.2462686567      0.6534653465    0.00000000E+00    0.00000000E+00    0.00000000E+00
      2.2810945274      0.6534653465    0.00000000E+00    0.00000000E+00    0.00000000E+00
      2.3159203980      0.6534653465    0.00000000E+00    0.00000000E+00    0.00000000E+00
      2.3507462687      0.6534653465    0.00000000E+00    0.00000000E+00    0.00000000E+00
      2.3855721393      0.6534653465    0.00000000E+00    0.00000000E+00    0.00000000E+00
      2.4203980100      0.6534653465    0.00000000E+00    0.00000000E+00    0.00000000E+00
      2.4552238806      0.6534653465    0.00000000E+00    0.00000000E+00    0.00000000E+00
      2.4900497512      0.6534653465    0.00000000E+00    0.00000000E+00    0.00000000E+00
      2.5248756219      0.6534653465    0.00000000E+00    0.00000000E+00    0.00000000E+00
      2.5597014925      0.6534653465    0.00000000E+00    0.00000000E+00    0.00000000E+00
      2.5945273632      0.6534653465    0.00000000E+00    0.00000000E+00    0.00000000E+00
      2.6293532338      0.6534653465    0.00000000E+00    0.00000000E+00    0.00000000E+00
      2.6641791045      0.6534653465    0.00000000E+00    0.00000000E+00    0.00000000E+00
      2.6990049751      0.6534653465    0.00000000E+00    0.00000000E+00    0.00000000E+00
      2.7338308458      0.6534653465    0.00000000E+00    0.00000000E+00    0.00000000E+00
      2.7686567164      0.6534653465    0.00000000E+00    0.00000000E+00    0.00000000E+00
      2.8034825871      0.6534653465    0.00000000E+00    0.00000000E+00    0.00000000E+00
      2.8383084577      0.6534653465    0.00000000E+00    0.00000000E+00    0.00000000E+00
      2.8731343284      0.6534653465    0.00000000E+00    0.00000000E+00    0.00000000E+00
      2.9079601990      0.6534653465    0.00000000E+00    0.00000000E+00    0.00000000E+00
      2.9427860697      0.6534653465    0.00000000E+00    0.00000000E+00    0.00000000E+00
      2.9776119403      0.6534653465    0.00000000E+00    0.00000000E+00    0.00000000E+00
      3.0124378109      0.6534653465    0.00000000E+00    0.00000000E+00    0.00000000E+00
      3.0472636816      0.6534653465    0.00000000E+00    0.00000000E+00    0.00000000E+00
      3.0820895522      0.6534653465    0.00000000E+00    0.00000000E+00    0.00000000E+00
      3.1169154229      0.6534653465    0.00000000E+00    0.00000000E+00    0.00000000E+00
      3.1517412935      0.6534653465    0.00000000E+00    0.00000000E+00    0.00000000E+00
      3.1865671642      0.6534653465    0.00000000E+00    0.00000000E+00    0.00000000E+00
      3.2213930348      0.6534653465    0.00000000E+00    0.00000000E+00    0.00000000E+00
      3.2562189055      0.6534653465    0.00000000E+00    0.00000000E+00    0.00000000E+00
      3.2910447761      0.6534653465    0.00000000E+00    0.00000000E+00    0.00000000E+00
      3.3258706468      0.6534653465    0.00000000E+00    0.00000000E+00    0.00000000E+00
      3.3606965174      0.6534653465    0.00000000E+00    0.00000000E+00    0.00000000E+00
      3.3955223881      0.6534653465    0.00000000E+00    0.00000000E+00    0.00000000E+00
      3.4303482587      0.6534653465    0.00000000E+00    0.00000000E+00    0.00000000E+00
      3.4651741294      0.6534653465    0.00000000E+00    0.00000000E+00    0.00000000E+00
      3.5000000000      0.6534653465    0.00000000E+00    0.00000000E+00    0.00000000E+00
      3.5348258706      0.6534653465    0.00000000E+00    0.00000000E+00    0.00000000E+00
      3.5696517413      0.6534653465    0.00000000E+00    0.00000000E+00    0.00000000E+00
      3.6044776119      0.6534653465    0.00000000E+00    0.00000000E+00    0.00000000E+00
      3.6393034826      0.6534653465    0.00000000E+00    0.00000000E+00    0.00000000E+00
      3.6741293532      0.6534653465    0.00000000E+00    0.00000000E+00    0.00000000E+00
      3.7089552239      0.6534653465    0.00000000E+00    0.00000000E+00    0.00000000E+00
      3.7437810945      0.6534653465    0.00000000E+00    0.00000000E+00    0.00000000E+00
      3.7786069652      0.6534653465    0.00000000E+00    0.00000000E+00    0.00000000E+00
      3.8134328358      0.6534653465    0.00000000E+00    0.00000000E+00    0.00000000E+00
      3.8482587065      0.6534653465    0.00000000E+00    0.00000000E+00    0.00000000E+00
      3.8830845771      0.6534653465    0.00000000E+00    0.00000000E+00    0.00000000E+00
      3.9179104478      0.6534653465    0.00000000E+00    0.00000000E+00    0.00000000E+00
      3.9527363184      0.6534653465    0.00000000E+00    0.00000000E+00    0.00000000E+00
      3.9875621891      0.6534653465    0.00000000E+00    0.00000000E+00    0.00000000E+00
      4.0223880597      0.6534653465    0.00000000E+00    0.00000000E+00    0.00000000E+00
      4.0572139303      0.6534653465    0.00000000E+00    0.00000000E+00    0.00000000E+00
      4.0920398010      0.6534653465    0.00000000E+00    0.00000000E+00    0.00000000E+00
      4.1268656716      0.6534653465    0.00000000E+00    0.00000000E+00    0.00000000E+00
      4.1616915423      0.6534653465    0.00000000E+00    0.00000000E+00    0.00000000E+00
      4.1965174129      0.6534653465    0.00000000E+00    0.00000000E+00    0.00000000E+00
      4.2313432836      0.6534653465    0.00000000E+00    0.00000000E+00    0.00000000E+00
      4.2661691542      0.6534653465    0.00000000E+00    0.00000000E+00    0.00000000E+00
      4.3009950249      0.6534653465    0.00000000E+00    0.00000000E+00    0.00000000E+00
      4.3358208955      0.6534653465    0.00000000E+00    0.00000000E+00    0.00000000E+00
      4.3706467662      0.6534653465    0.00000000E+00    0.00000000E+00    0.00000000E+00
      4.4054726368      0.6534653465    0.00000000E+00    0.00000000E+00    0.00000000E+00
      4.4402985075      0.6534653465    0.00000000E+00    0.00000000E+00    0.00000000E+00
      4.4751243781      0.6534653465    0.00000000E+00    0.00000000E+00    0.00000000E+00
      4.5099502488      0.6534653465    0.00000000E+00    0.00000000E+00    0.00000000E+00
      4.5447761194      0.6534653465    0.00000000E+00    0.00000000E+00    0.00000000E+00
      4.5796019900      0.6534653465    0.00000000E+00    0.00000000E+00    0.00000000E+00
      4.6144278607      0.6534653465    0.00000000E+00    0.00000000E+00    0.00000000E+00
      4.6492537313      0.6534653465    0.00000000E+00    0.00000000E+00    0.00000000E+00
      4.6840796020      0.6534653465    0.00000000E+00    0.00000000E+00    0.00000000E+00
      4.7189054726      0.6534653465    0.00000000E+00    0.00000000E+00    0.00000000E+00
      4.7537313433      0.6534653465    0.00000000E+00    0.00000000E+00    0.00000000E+00
      4.7885572139      0.6534653465    0.00000000E+00    0.00000000E+00    0.00000000E+00
      4.8233830846      0.6534653465    0.00000000E+00    0.00000000E+00    0.00000000E+00
      4.8582089552      0.6534653465    0.00000000E+00    0.00000000E+00    0.00000000E+00
      4.8930348259      0.6534653465    0.00000000E+00    0.00000000E+00    0.00000000E+00
      4.9278606965      0.6534653465    0.00000000E+00    0.00000000E+00    0.00000000E+00
      4.9626865672      0.6534653465    0.00000000E+00    0.00000000E+00    0.00000000E+00
      4.9975124378      0.6534653465    0.00000000E+00    0.00000000E+00    0.00000000E+00
      5.0323383085      0.6534653465    0.00000000E+00    0.00000000E+00    0.00000000E+00
      5.0671641791      0.6534653465    0.00000000E+00    0.00000000E+00    0.00000000E+00
      5.1019900498      0.6534653465    0.00000000E+00    0.00000000E+00    0.00000000E+00
      5.1368159204      0.6534653465    0.00000000E+00    0.00000000E+00    0.00000000E+00
      5.1716417910      0.6534653465    0.00000000E+00    0.00000000E+00    0.00000000E+00
      5.2064676617      0.6534653465    0.00000000E+00    0.00000000E+00    0.00000000E+00
      5.2412935323      0.6534653465    0.00000000E+00    0.00000000E+00    0.00000000E+00
      5.2761194030      0.6534653465    0.00000000E+00    0.00000000E+00    0.00000000E+00
      5.3109452736      0.6534653465    0.00000000E+00    0.00000000E+00    0.00000000E+00
      5.3457711443      0.6534653465    0.00000000E+00    0.00000000E+00    0.00000000E+00
      5.3805970149      0.6534653465    0.00000000E+00    0.00000000E+00    0.00000000E+00
      5.4154228856      0.6534653465    0.00000000E+00    0.00000000E+00    0.00000000E+00
      5.4502487562      0.6534653465    0.00000000E+00    0.00000000E+00    0.00000000E+00
      5.4850746269      0.6534653465    0.00000000E+00    0.00000000E+00    0.00000000E+00
      5.5199004975      0.6534653465    0.00000000E+00    0.00000000E+00    0.00000000E+00
      5.5547263682      0.6534653465    0.00000000E+00    0.00000000E+00    0.00000000E+00
      5.5895522388      0.6534653465    0.00000000E+00    0.00000000E+00    0.00000000E+00
      5.6243781095      0.6534653465    0.00000000E+00    0.00000000E+00    0.00000000E+00
      5.6592039801      0.6534653465    0.00000000E+00    0.00000000E+00    0.00000000E+00
      5.6940298507      0.6534653465    0.00000000E+00    0.00000000E+00    0.00000000E+00
      5.7288557214      0.6534653465    0.00000000E+00    0.00000000E+00    0.00000000E+00
      5.7636815920      0.6534653465    0.00000000E+00    0.00000000E+00    0.00000000E+00
      5.7985074627      0.6534653465    0.00000000E+00    0.00000000E+00    0.00000000E+00
      5.8333333333      0.6534653465    0.00000000E+00    0.00000000E+00    0.00000000E+00
      5.8681592040      0.6534653465    0.00000000E+00    0.00000000E+00    0.00000000E+00
      5.9029850746      0.6534653465    0.00000000E+00    0.00000000E+00    0.00000000E+00
      5.9378109453      0.6534653465    0.00000000E+00    0.00000000E+00    0.00000000E+00
      5.9726368159      0.6534653465    0.00000000E+00    0.00000000E+00    0.00000000E+00
      6.0074626866      0.6534653465    0.00000000E+00    0.00000000E+00    0.00000000E+00
      6.0422885572      0.6534653465    0.00000000E+00    0.00000000E+00    0.00000000E+00
      6.0771144279      0.6534653465    0.00000000E+00    0.00000000E+00    0.00000000E+00
      6.1119402985      0.6534653465    0.00000000E+00    0.00000000E+00    0.00000000E+00
      6.1467661692      0.6534653465    0.00000000E+00    0.00000000E+00    0.00000000E+00
      6.1815920398      0.6534653465    0.00000000E+00    0.00000000E+00    0.00000000E+00
      6.2164179104      0.6534653465    0.00000000E+00    0.00000000E+00    0.00000000E+00
      6.2512437811      0.6534653465    0.00000000E+00    0.00000000E+00    0.00000000E+00
      6.2860696517      0.6534653465    0.00000000E+00    0.00000000E+00    0.00000000E+00
      6.3208955224      0.6534653465    0.00000000E+00    0.00000000E+00    0.00000000E+00
      6.3557213930      0.6534653465    0.00000000E+00    0.00000000E+00    0.00000000E+00
      6.3905472637      0.6534653465    0.00000000E+00    0.00000000E+00    0.00000000E+00
      6.4253731343      0.6534653465    0.00000000E+00    0.00000000E+00    0.00000000E+00
      6.4601990050      0.6534653465    0.00000000E+00    0.00000000E+00    0.00000000E+00
      6.4950248756      0.6534653465    0.00000000E+00    0.00000000E+00    0.00000000E+00
      6.5298507463      0.6534653465    0.00000000E+00    0.00000000E+00    0.00000000E+00
      6.5646766169      0.6534653465    0.00000000E+00    0.00000000E+00    0.00000000E+00
      6.5995024876      0.6534653465    0.00000000E+00    0.00000000E+00    0.00000000E+00
      6.6343283582      0.6534653465    0.00000000E+00    0.00000000E+00    0.00000000E+00
      6.6691542289      0.6534653465    0.00000000E+00    0.00000000E+00    0.00000000E+00
      6.7039800995      0.6534653465    0.00000000E+00    0.00000000E+00    0.00000000E+00
      6.7388059701      0.6534653465    0.00000000E+00    0.00000000E+00    0.00000000E+00
      6.7736318408      0.6534653465    0.00000000E+00    0.00000000E+00    0.00000000E+00
      6.8084577114      0.6534653465    0.00000000E+00    0.00000000E+00    0.00000000E+00
      6.8432835821      0.6534653465    0.00000000E+00    0.00000000E+00    0.00000000E+00
      6.8781094527      0.6534653465    0.00000000E+00    0.00000000E+00    0.00000000E+00
      6.9129353234      0.6534653465    0.00000000E+00    0.00000000E+00    0.00000000E+00
      6.9477611940      0.6534653465    0.00000000E+00    0.00000000E+00    0.00000000E+00
      6.9825870647      0.6534653465    0.00000000E+00    0.00000000E+00    0.00000000E+00

      0.0174129353      0.6930693069    0.00000000E+00    0.00000000E+00    0.00000000E+00
      0.0522388060      0.6930693069    0.00000000E+00    0.00000000E+00    0.00000000E+00
      0.0870646766      0.6930693069    0.00000000E+00    0.00000000E+00    0.00000000E+00
      0.1218905473      0.6930693069    0.00000000E+00    0.00000000E+00    0.00000000E+00
      0.1567164179      0.6930693069    0.00000000E+00    0.00000000E+00    0.00000000E+00
      0.1915422886      0.6930693069    0.00000000E+00    0.00000000E+00    0.00000000E+00
      0.2263681592      0.6930693069    0.00000000E+00    0.00000000E+00    0.00000000E+00
      0.2611940299      0.6930693069    0.00000000E+00    0.00000000E+00    0.00000000E+00
      0.2960199005      0.6930693069    0.00000000E+00    0.00000000E+00    0.00000000E+00
      0.3308457711      0.6930693069    0.00000000E+00    0.00000000E+00    0.00000000E+00
      0.3656716418      0.6930693069    0.00000000E+00    0.00000000E+00    0.00000000E+00
      0.4004975124      0.6930693069    0.00000000E+00    0.00000000E+00    0.00000000E+00
      0.4353233831      0.6930693069    0.00000000E+00    0.00000000E+00    0.00000000E+00
      0.4701492537      0.6930693069    0.00000000E+00    0.00000000E+00    0.00000000E+00
      0.5049751244      0.6930693069    0.00000000E+00    0.00000000E+00    0.00000000E+00
      0.5398009950      0.6930693069    0.00000000E+00    0.00000000E+00    0.00000000E+00
      0.5746268657      0.6930693069    0.00000000E+00    0.00000000E+00    0.00000000E+00
      0.6094527363      0.6930693069    0.00000000E+00    0.00000000E+00    0.00000000E+00
      0.6442786070      0.6930693069    0.00000000E+00    0.00000000E+00    0.00000000E+00
      0.6791044776      0.6930693069    0.00000000E+00    0.00000000E+00    0.00000000E+00
      0.7139303483      0.6930693069    0.00000000E+00    0.00000000E+00    0.00000000E+00
      0.7487562189      0.6930693069    0.00000000E+00    0.00000000E+00    0.00000000E+00
      0.7835820896      0.6930693069    0.00000000E+00    0.00000000E+00    0.00000000E+00
      0.8184079602      0.6930693069    0.00000000E+00    0.00000000E+00    0.00000000E+00
      0.8532338308      0.6930693069    0.00000000E+00    0.00000000E+00    0.00000000E+00
      0.8880597015      0.6930693069    0.00000000E+00    0.00000000E+00    0.00000000E+00
      0.9228855721      0.6930693069    0.00000000E+00    0.00000000E+00    0.00000000E+00
      0.9577114428      0.6930693069    0.00000000E+00    0.00000000E+00    0.00000000E+00
      0.9925373134      0.6930693069    0.00000000E+00    0.00000000E+00    0.00000000E+00
      1.0273631841      0.6930693069    0.00000000E+00    0.00000000E+00    0.00000000E+00
      1.0621890547      0.6930693069    0.00000000E+00    0.00000000E+00    0.00000000E+00
      1.0970149254      0.6930693069    0.00000000E+00    0.00000000E+00    0.00000000E+00
      1.1318407960      0.6930693069    0.00000000E+00    0.00000000E+00    0.00000000E+00
      1.1666666667      0.6930693069    0.00000000E+00    0.00000000E+00    0.00000000E+00
      1.2014925373      0.6930693069    0.00000000E+00    0.00000000E+00    0.00000000E+00
      1.2363184080      0.6930693069    0.00000000E+00    0.00000000E+00    0.00000000E+00
      1.2711442786      0.6930693069    0.00000000E+00    0.00000000E+00    0.00000000E+00
      1.3059701493      0.6930693069    0.00000000E+00    0.00000000E+00    0.00000000E+00
      1.3407960199      0.6930693069    0.00000000E+00    0.00000000E+00    0.00000000E+00
      1.3756218905      0.6930693069    0.00000000E+00    0.00000000E+00    0.00000000E+00
      1.4104477612      0.6930693069    0.00000000E+00    0.00000000E+00    0.00000000E+00
      1.4452736318      0.6930693069    0.00000000E+00    0.00000000E+00    0.00000000E+00
      1.4800995025      0.6930693069    0.00000000E+00    0.00000000E+00    0.00000000E+00
      1.5149253731      0.6930693069    0.00000000E+00    0.00000000E+00    0.00000000E+00
      1.5497512438      0.6930693069    0.00000000E+00    0.00000000E+00    0.00000000E+00
      1.5845771144      0.6930693069    0.00000000E+00    0.00000000E+00    0.00000000E+00
      1.6194029851      0.6930693069    0.00000000E+00    0.00000000E+00    0.00000000E+00
      1.6542288557      0.6930693069    0.00000000E+00    0.00000000E+00    0.00000000E+00
      1.6890547264      0.6930693069    0.00000000E+00    0.00000000E+00    0.00000000E+00
      1.7238805970      0.6930693069    0.00000000E+00    0.00000000E+00    0.00000000E+00
      1.7587064677      0.6930693069    0.00000000E+00    0.00000000E+00    0.00000000E+00
      1.7935323383      0.6930693069    0.00000000E+00    0.00000000E+00    0.00000000E+00
      1.8283582090      0.6930693069    0.00000000E+00    0.00000000E+00    0.00000000E+00
      1.8631840796      0.6930693069    0.00000000E+00    0.00000000E+00    0.00000000E+00
      1.8980099502      0.6930693069    0.00000000E+00    0.00000000E+00    0.00000000E+00
      1.9328358209      0.6930693069    0.00000000E+00    0.00000000E+00    0.00000000E+00
      1.9676616915      0.6930693069    0.00000000E+00    0.00000000E+00    0.00000000E+00
      2.0024875622      0.6930693069    0.00000000E+00    0.00000000E+00    0.00000000E+00
      2.0373134328      0.6930693069    0.00000000E+00    0.00000000E+00    0.00000000E+00
      2.0721393035      0.6930693069    0.00000000E+00    0.00000000E+00    0.00000000E+00
      2.1069651741      0.6930693069    0.00000000E+00    0.00000000E+00    0.00000000E+00
      2.1417910448      0.6930693069    0.00000000E+00    0.00000000E+00    0.00000000E+00
      2.1766169154      0.6930693069    0.00000000E+00    0.00000000E+00    0.00000000E+00
      2.2114427861      0.6930693069    0.00000000E+00    0.00000000E+00    0.00000000E+00
      2.2462686567      0.6930693069    0.00000000E+00    0.00000000E+00    0.00000000E+00
      2.2810945274      0.6930693069    0.00000000E+00    0.00000000E+00    0.00000000E+00
      2.3159203980      0.6930693069    0.00000000E+00    0.00000000E+00    0.00000000E+00
      2.3507462687      0.6930693069    0.00000000E+00    0.00000000E+00    0.00000000E+00
      2.3855721393      0.6930693069    0.00000000E+00    0.00000000E+00    0.00000000E+00
      2.4203980100      0.6930693069    0.00000000E+00    0.00000000E+00    0.00000000E+00
      2.4552238806      0.6930693069    0.00000000E+00    0.00000000E+00    0.00000000E+00
      2.4900497512      0.6930693069    0.00000000E+00    0.00000000E+00    0.00000000E+00
      2.5248756219      0.6930693069    0.00000000E+00    0.00000000E+00    0.00000000E+00
      2.5597014925      0.6930693069    0.00000000E+00    0.00000000E+00    0.00000000E+00
      2.5945273632      0.6930693069    0.00000000E+00    0.00000000E+00    0.00000000E+00
      2.6293532338      0.6930693069    0.00000000E+00    0.00000000E+00    0.00000000E+00
      2.6641791045      0.6930693069    0.00000000E+00    0.00000000E+00    0.00000000E+00
      2.6990049751      0.6930693069    0.00000000E+00    0.00000000E+00    0.00000000E+00
      2.7338308458      0.6930693069    0.00000000E+00    0.00000000E+00    0.00000000E+00
      2.7686567164      0.6930693069    0.00000000E+00    0.00000000E+00    0.00000000E+00
      2.8034825871      0.6930693069    0.00000000E+00    0.00000000E+00    0.00000000E+00
      2.8383084577      0.6930693069    0.00000000E+00    0.00000000E+00    0.00000000E+00
      2.8731343284      0.6930693069    0.00000000E+00    0.00000000E+00    0.00000000E+00
      2.9079601990      0.6930693069    0.00000000E+00    0.00000000E+00    0.00000000E+00
      2.9427860697      0.6930693069    0.00000000E+00    0.00000000E+00    0.00000000E+00
      2.9776119403      0.6930693069    0.00000000E+00    0.00000000E+00    0.00000000E+00
      3.0124378109      0.6930693069    0.00000000E+00    0.00000000E+00    0.00000000E+00
      3.0472636816      0.6930693069    0.00000000E+00    0.00000000E+00    0.00000000E+00
      3.0820895522      0.6930693069    0.00000000E+00    0.00000000E+00    0.00000000E+00
      3.1169154229      0.6930693069    0.00000000E+00    0.00000000E+00    0.00000000E+00
      3.1517412935      0.6930693069    0.00000000E+00    0.00000000E+00    0.00000000E+00
      3.1865671642      0.6930693069    0.00000000E+00    0.00000000E+00    0.00000000E+00
      3.2213930348      0.6930693069    0.00000000E+00    0.00000000E+00    0.00000000E+00
      3.2562189055      0.6930693069    0.00000000E+00    0.00000000E+00    0.00000000E+00
      3.2910447761      0.6930693069    0.00000000E+00    0.00000000E+00    0.00000000E+00
      3.3258706468      0.6930693069    0.00000000E+00    0.00000000E+00    0.00000000E+00
      3.3606965174      0.6930693069    0.00000000E+00    0.00000000E+00    0.00000000E+00
      3.3955223881      0.6930693069    0.00000000E+00    0.00000000E+00    0.00000000E+00
      3.4303482587      0.6930693069    0.00000000E+00    0.00000000E+00    0.00000000E+00
      3.4651741294      0.6930693069    0.00000000E+00    0.00000000E+00    0.00000000E+00
      3.5000000000      0.6930693069    0.00000000E+00    0.00000000E+00    0.00000000E+00
      3.5348258706      0.6930693069    0.00000000E+00    0.00000000E+00    0.00000000E+00
      3.5696517413      0.6930693069    0.00000000E+00    0.00000000E+00    0.00000000E+00
      3.6044776119      0.6930693069    0.00000000E+00    0.00000000E+00    0.00000000E+00
      3.6393034826      0.6930693069    0.00000000E+00    0.00000000E+00    0.00000000E+00
      3.6741293532      0.6930693069    0.00000000E+00    0.00000000E+00    0.00000000E+00
      3.7089552239      0.6930693069    0.00000000E+00    0.00000000E+00    0.00000000E+00
      3.7437810945      0.6930693069    0.00000000E+00    0.00000000E+00    0.00000000E+00
      3.7786069652      0.6930693069    0.00000000E+00    0.00000000E+00    0.00000000E+00
      3.8134328358      0.6930693069    0.00000000E+00    0.00000000E+00    0.00000000E+00
      3.8482587065      0.6930693069    0.00000000E+00    0.00000000E+00    0.00000000E+00
      3.8830845771      0.6930693069    0.00000000E+00    0.00000000E+00    0.00000000E+00
      3.9179104478      0.6930693069    0.00000000E+00    0.00000000E+00    0.00000000E+00
      3.9527363184      0.6930693069    0.00000000E+00    0.00000000E+00    0.00000000E+00
      3.9875621891      0.6930693069    0.00000000E+00    0.00000000E+00    0.00000000E+00
      4.0223880597      0.6930693069    0.00000000E+00    0.00000000E+00    0.00000000E+00
      4.0572139303      0.6930693069    0.00000000E+00    0.00000000E+00    0.00000000E+00
      4.0920398010      0.6930693069    0.00000000E+00    0.00000000E+00    0.00000000E+00
      4.1268656716      0.6930693069    0.00000000E+00    0.00000000E+00    0.00000000E+00
      4.1616915423      0.6930693069    0.00000000E+00    0.00000000E+00    0.00000000E+00
      4.1965174129      0.6930693069    0.00000000E+00    0.00000000E+00    0.00000000E+00
      4.2313432836      0.6930693069    0.00000000E+00    0.00000000E+00    0.00000000E+00
      4.2661691542      0.6930693069    0.00000000E+00    0.00000000E+00    0.00000000E+00
      4.3009950249      0.6930693069    0.00000000E+00    0.00000000E+00    0.00000000E+00
      4.3358208955      0.6930693069    0.00000000E+00    0.00000000E+00    0.00000000E+00
      4.3706467662      0.6930693069    0.00000000E+00    0.00000000E+00    0.00000000E+00
      4.4054726368      0.6930693069    0.00000000E+00    0.00000000E+00    0.00000000E+00
      4.4402985075      0.6930693069    0.00000000E+00    0.00000000E+00    0.00000000E+00
      4.4751243781      0.6930693069    0.00000000E+00    0.00000000E+00    0.00000000E+00
      4.5099502488      0.6930693069    0.00000000E+00    0.00000000E+00    0.00000000E+00
      4.5447761194      0.6930693069    0.00000000E+00    0.00000000E+00    0.00000000E+00
      4.5796019900      0.6930693069    0.00000000E+00    0.00000000E+00    0.00000000E+00
      4.6144278607      0.6930693069    0.00000000E+00    0.00000000E+00    0.00000000E+00
      4.6492537313      0.6930693069    0.00000000E+00    0.00000000E+00    0.00000000E+00
      4.6840796020      0.6930693069    0.00000000E+00    0.00000000E+00    0.00000000E+00
      4.7189054726      0.6930693069    0.00000000E+00    0.00000000E+00    0.00000000E+00
      4.7537313433      0.6930693069    0.00000000E+00    0.00000000E+00    0.00000000E+00
      4.7885572139      0.6930693069    0.00000000E+00    0.00000000E+00    0.00000000E+00
      4.8233830846      0.6930693069    0.00000000E+00    0.00000000E+00    0.00000000E+00
      4.8582089552      0.6930693069    0.00000000E+00    0.00000000E+00    0.00000000E+00
      4.8930348259      0.6930693069    0.00000000E+00    0.00000000E+00    0.00000000E+00
      4.9278606965      0.6930693069    0.00000000E+00    0.00000000E+00    0.00000000E+00
      4.9626865672      0.6930693069    0.00000000E+00    0.00000000E+00    0.00000000E+00
      4.9975124378      0.6930693069    0.00000000E+00    0.00000000E+00    0.00000000E+00
      5.0323383085      0.6930693069    0.00000000E+00    0.00000000E+00    0.00000000E+00
      5.0671641791      0.6930693069    0.00000000E+00    0.00000000E+00    0.00000000E+00
      5.1019900498      0.6930693069    0.00000000E+00    0.00000000E+00    0.00000000E+00
      5.1368159204      0.6930693069    0.00000000E+00    0.00000000E+00    0.00000000E+00
      5.1716417910      0.6930693069    0.00000000E+00    0.00000000E+00    0.00000000E+00
      5.2064676617      0.6930693069    0.00000000E+00    0.00000000E+00    0.00000000E+00
      5.2412935323      0.6930693069    0.00000000E+00    0.00000000E+00    0.00000000E+00
      5.2761194030      0.6930693069    0.00000000E+00    0.00000000E+00    0.00000000E+00
      5.3109452736      0.6930693069    0.00000000E+00    0.00000000E+00    0.00000000E+00
      5.3457711443      0.6930693069    0.00000000E+00    0.00000000E+00    0.00000000E+00
      5.3805970149      0.6930693069    0.00000000E+00    0.00000000E+00    0.00000000E+00
      5.4154228856      0.6930693069    0.00000000E+00    0.00000000E+00    0.00000000E+00
      5.4502487562      0.6930693069    0.00000000E+00    0.00000000E+00    0.00000000E+00
      5.4850746269      0.6930693069    0.00000000E+00    0.00000000E+00    0.00000000E+00
      5.5199004975      0.6930693069    0.00000000E+00    0.00000000E+00    0.00000000E+00
      5.5547263682      0.6930693069    0.00000000E+00    0.00000000E+00    0.00000000E+00
      5.5895522388      0.6930693069    0.00000000E+00    0.00000000E+00    0.00000000E+00
      5.6243781095      0.6930693069    0.00000000E+00    0.00000000E+00    0.00000000E+00
      5.6592039801      0.6930693069    0.00000000E+00    0.00000000E+00    0.00000000E+00
      5.6940298507      0.6930693069    0.00000000E+00    0.00000000E+00    0.00000000E+00
      5.7288557214      0.6930693069    0.00000000E+00    0.00000000E+00    0.00000000E+00
      5.7636815920      0.6930693069    0.00000000E+00    0.00000000E+00    0.00000000E+00
      5.7985074627      0.6930693069    0.00000000E+00    0.00000000E+00    0.00000000E+00
      5.8333333333      0.6930693069    0.00000000E+00    0.00000000E+00    0.00000000E+00
      5.8681592040      0.6930693069    0.00000000E+00    0.00000000E+00    0.00000000E+00
      5.9029850746      0.6930693069    0.00000000E+00    0.00000000E+00    0.00000000E+00
      5.9378109453      0.6930693069    0.00000000E+00    0.00000000E+00    0.00000000E+00
      5.9726368159      0.6930693069    0.00000000E+00    0.00000000E+00    0.00000000E+00
      6.0074626866      0.6930693069    0.00000000E+00    0.00000000E+00    0.00000000E+00
      6.0422885572      0.6930693069    0.00000000E+00    0.00000000E+00    0.00000000E+00
      6.0771144279      0.6930693069    0.00000000E+00    0.00000000E+00    0.00000000E+00
      6.1119402985      0.6930693069    0.00000000E+00    0.00000000E+00    0.00000000E+00
      6.1467661692      0.6930693069    0.00000000E+00    0.00000000E+00    0.00000000E+00
      6.1815920398      0.6930693069    0.00000000E+00    0.00000000E+00    0.00000000E+00
      6.2164179104      0.6930693069    0.00000000E+00    0.00000000E+00    0.00000000E+00
      6.2512437811      0.6930693069    0.00000000E+00    0.00000000E+00    0.00000000E+00
      6.2860696517      0.6930693069    0.00000000E+00    0.00000000E+00    0.00000000E+00
      6.3208955224      0.6930693069    0.00000000E+00    0.00000000E+00    0.00000000E+00
      6.3557213930      0.6930693069    0.00000000E+00    0.00000000E+00    0.00000000E+00
      6.3905472637      0.6930693069    0.00000000E+00    0.00000000E+00    0.00000000E+00
      6.4253731343      0.6930693069    0.00000000E+00    0.00000000E+00    0.00000000E+00
      6.4601990050      0.6930693069    0.00000000E+00    0.00000000E+00    0.00000000E+00
      6.4950248756      0.6930693069    0.00000000E+00    0.00000000E+00    0.00000000E+00
      6.5298507463      0.6930693069    0.00000000E+00    0.00000000E+00    0.00000000E+00
      6.5646766169      0.6930693069    0.00000000E+00    0.00000000E+00    0.00000000E+00
      6.5995024876      0.6930693069    0.00000000E+00    0.00000000E+00    0.00000000E+00
      6.6343283582      0.6930693069    0.00000000E+00    0.00000000E+00    0.00000000E+00
      6.6691542289      0.6930693069    0.00000000E+00    0.00000000E+00    0.00000000E+00
      6.7039800995      0.6930693069    0.00000000E+00    0.00000000E+00    0.00000000E+00
      6.7388059701      0.6930693069    0.00000000E+00    0.00000000E+00    0.00000000E+00
      6.7736318408      0.6930693069    0.00000000E+00    0.00000000E+00    0.00000000E+00
      6.8084577114      0.6930693069    0.00000000E+00    0.00000000E+00    0.00000000E+00
      6.8432835821      0.6930693069    0.00000000E+00    0.00000000E+00    0.00000000E+00
      6.8781094527      0.6930693069    0.00000000E+00    0.00000000E+00    0.00000000E+00
      6.9129353234      0.6930693069    0.00000000E+00    0.00000000E+00    0.00000000E+00
      6.9477611940      0.6930693069    0.00000000E+00    0.00000000E+00    0.00000000E+00
      6.9825870647      0.6930693069    0.00000000E+00    0.00000000E+00    0.00000000E+00

      0.0174129353      0.7326732673    0.00000000E+00    0.00000000E+00    0.00000000E+00
      0.0522388060      0.7326732673    0.00000000E+00    0.00000000E+00    0.00000000E+00
      0.0870646766      0.7326732673    0.00000000E+00    0.00000000E+00    0.00000000E+00
      0.1218905473      0.7326732673    0.00000000E+00    0.00000000E+00    0.00000000E+00
      0.1567164179      0.7326732673    0.00000000E+00    0.00000000E+00    0.00000000E+00
      0.1915422886      0.7326732673    0.00000000E+00    0.00000000E+00    0.00000000E+00
      0.2263681592      0.7326732673    0.00000000E+00    0.00000000E+00    0.00000000E+00
      0.2611940299      0.7326732673    0.00000000E+00    0.00000000E+00    0.00000000E+00
      0.2960199005      0.7326732673    0.00000000E+00    0.00000000E+00    0.00000000E+00
      0.3308457711      0.7326732673    0.00000000E+00    0.00000000E+00    0.00000000E+00
      0.3656716418      0.7326732673    0.00000000E+00    0.00000000E+00    0.00000000E+00
      0.4004975124      0.7326732673    0.00000000E+00    0.00000000E+00    0.00000000E+00
      0.4353233831      0.7326732673    0.00000000E+00    0.00000000E+00    0.00000000E+00
      0.4701492537      0.7326732673    0.00000000E+00    0.00000000E+00    0.00000000E+00
      0.5049751244      0.7326732673    0.00000000E+00    0.00000000E+00    0.00000000E+00
      0.5398009950      0.7326732673    0.00000000E+00    0.00000000E+00    0.00000000E+00
      0.5746268657      0.7326732673    0.00000000E+00    0.00000000E+00    0.00000000E+00
      0.6094527363      0.7326732673    0.00000000E+00    0.00000000E+00    0.00000000E+00
      0.6442786070      0.7326732673    0.00000000E+00    0.00000000E+00    0.00000000E+00
      0.6791044776      0.7326732673    0.00000000E+00    0.00000000E+00    0.00000000E+00
      0.7139303483      0.7326732673    0.00000000E+00    0.00000000E+00    0.00000000E+00
      0.7487562189      0.7326732673    0.00000000E+00    0.00000000E+00    0.00000000E+00
      0.7835820896      0.7326732673    0.00000000E+00    0.00000000E+00    0.00000000E+00
      0.8184079602      0.7326732673    0.00000000E+00    0.00000000E+00    0.00000000E+00
      0.8532338308      0.7326732673    0.00000000E+00    0.00000000E+00    0.00000000E+00
      0.8880597015      0.7326732673    0.00000000E+00    0.00000000E+00    0.00000000E+00
      0.9228855721      0.7326732673    0.00000000E+00    0.00000000E+00    0.00000000E+00
      0.9577114428      0.7326732673    0.00000000E+00    0.00000000E+00    0.00000000E+00
      0.9925373134      0.7326732673    0.00000000E+00    0.00000000E+00    0.00000000E+00
      1.0273631841      0.7326732673    0.00000000E+00    0.00000000E+00    0.00000000E+00
      1.0621890547      0.7326732673    0.00000000E+00    0.00000000E+00    0.00000000E+00
      1.0970149254      0.7326732673    0.00000000E+00    0.00000000E+00    0.00000000E+00
      1.1318407960      0.7326732673    0.00000000E+00    0.00000000E+00    0.00000000E+00
      1.1666666667      0.7326732673    0.00000000E+00    0.00000000E+00    0.00000000E+00
      1.2014925373      0.7326732673    0.00000000E+00    0.00000000E+00    0.00000000E+00
      1.2363184080      0.7326732673    0.00000000E+00    0.00000000E+00    0.00000000E+00
      1.2711442786      0.7326732673    0.00000000E+00    0.00000000E+00    0.00000000E+00
      1.3059701493      0.7326732673    0.00000000E+00    0.00000000E+00    0.00000000E+00
      1.3407960199      0.7326732673    0.00000000E+00    0.00000000E+00    0.00000000E+00
      1.3756218905      0.7326732673    0.00000000E+00    0.00000000E+00    0.00000000E+00
      1.4104477612      0.7326732673    0.00000000E+00    0.00000000E+00    0.00000000E+00
      1.4452736318      0.7326732673    0.00000000E+00    0.00000000E+00    0.00000000E+00
      1.4800995025      0.7326732673    0.00000000E+00    0.00000000E+00    0.00000000E+00
      1.5149253731      0.7326732673    0.00000000E+00    0.00000000E+00    0.00000000E+00
      1.5497512438      0.7326732673    0.00000000E+00    0.00000000E+00    0.00000000E+00
      1.5845771144      0.7326732673    0.00000000E+00    0.00000000E+00    0.00000000E+00
      1.6194029851      0.7326732673    0.00000000E+00    0.00000000E+00    0.00000000E+00
      1.6542288557      0.7326732673    0.00000000E+00    0.00000000E+00    0.00000000E+00
      1.6890547264      0.7326732673    0.00000000E+00    0.00000000E+00    0.00000000E+00
      1.7238805970      0.7326732673    0.00000000E+00    0.00000000E+00    0.00000000E+00
      1.7587064677      0.7326732673    0.00000000E+00    0.00000000E+00    0.00000000E+00
      1.7935323383      0.7326732673    0.00000000E+00    0.00000000E+00    0.00000000E+00
      1.8283582090      0.7326732673    0.00000000E+00    0.00000000E+00    0.00000000E+00
      1.8631840796      0.7326732673    0.00000000E+00    0.00000000E+00    0.00000000E+00
      1.8980099502      0.7326732673    0.00000000E+00    0.00000000E+00    0.00000000E+00
      1.9328358209      0.7326732673    0.00000000E+00    0.00000000E+00    0.00000000E+00
      1.9676616915      0.7326732673    0.00000000E+00    0.00000000E+00    0.00000000E+00
      2.0024875622      0.7326732673    0.00000000E+00    0.00000000E+00    0.00000000E+00
      2.0373134328      0.7326732673    0.00000000E+00    0.00000000E+00    0.00000000E+00
      2.0721393035      0.7326732673    0.00000000E+00    0.00000000E+00    0.00000000E+00
      2.1069651741      0.7326732673    0.00000000E+00    0.00000000E+00    0.00000000E+00
      2.1417910448      0.7326732673    0.00000000E+00    0.00000000E+00    0.00000000E+00
      2.1766169154      0.7326732673    0.00000000E+00    0.00000000E+00    0.00000000E+00
      2.2114427861      0.7326732673    0.00000000E+00    0.00000000E+00    0.00000000E+00
      2.2462686567      0.7326732673    0.00000000E+00    0.00000000E+00    0.00000000E+00
      2.2810945274      0.7326732673    0.00000000E+00    0.00000000E+00    0.00000000E+00
      2.3159203980      0.7326732673    0.00000000E+00    0.00000000E+00    0.00000000E+00
      2.3507462687      0.7326732673    0.00000000E+00    0.00000000E+00    0.00000000E+00
      2.3855721393      0.7326732673    0.00000000E+00    0.00000000E+00    0.00000000E+00
      2.4203980100      0.7326732673    0.00000000E+00    0.00000000E+00    0.00000000E+00
      2.4552238806      0.7326732673    0.00000000E+00    0.00000000E+00    0.00000000E+00
      2.4900497512      0.7326732673    0.00000000E+00    0.00000000E+00    0.00000000E+00
      2.5248756219      0.7326732673    0.00000000E+00    0.00000000E+00    0.00000000E+00
      2.5597014925      0.7326732673    0.00000000E+00    0.00000000E+00    0.00000000E+00
      2.5945273632      0.7326732673    0.00000000E+00    0.00000000E+00    0.00000000E+00
      2.6293532338      0.7326732673    0.00000000E+00    0.00000000E+00    0.00000000E+00
      2.6641791045      0.7326732673    0.00000000E+00    0.00000000E+00    0.00000000E+00
      2.6990049751      0.7326732673    0.00000000E+00    0.00000000E+00    0.00000000E+00
      2.7338308458      0.7326732673    0.00000000E+00    0.00000000E+00    0.00000000E+00
      2.7686567164      0.7326732673    0.00000000E+00    0.00000000E+00    0.00000000E+00
      2.8034825871      0.7326732673    0.00000000E+00    0.00000000E+00    0.00000000E+00
      2.8383084577      0.7326732673    0.00000000E+00    0.00000000E+00    0.00000000E+00
      2.8731343284      0.7326732673    0.00000000E+00    0.00000000E+00    0.00000000E+00
      2.9079601990      0.7326732673    0.00000000E+00    0.00000000E+00    0.00000000E+00
      2.9427860697      0.7326732673    0.00000000E+00    0.00000000E+00    0.00000000E+00
      2.9776119403      0.7326732673    0.00000000E+00    0.00000000E+00    0.00000000E+00
      3.0124378109      0.7326732673    0.00000000E+00    0.00000000E+00    0.00000000E+00
      3.0472636816      0.7326732673    0.00000000E+00    0.00000000E+00    0.00000000E+00
      3.0820895522      0.7326732673    0.00000000E+00    0.00000000E+00    0.00000000E+00
      3.1169154229      0.7326732673    0.00000000E+00    0.00000000E+00    0.00000000E+00
      3.1517412935      0.7326732673    0.00000000E+00    0.00000000E+00    0.00000000E+00
      3.1865671642      0.7326732673    0.00000000E+00    0.00000000E+00    0.00000000E+00
      3.2213930348      0.7326732673    0.00000000E+00    0.00000000E+00    0.00000000E+00
      3.2562189055      0.7326732673    0.00000000E+00    0.00000000E+00    0.00000000E+00
      3.2910447761      0.7326732673    0.00000000E+00    0.00000000E+00    0.00000000E+00
      3.3258706468      0.7326732673    0.00000000E+00    0.00000000E+00    0.00000000E+00
      3.3606965174      0.7326732673    0.00000000E+00    0.00000000E+00    0.00000000E+00
      3.3955223881      0.7326732673    0.00000000E+00    0.00000000E+00    0.00000000E+00
      3.4303482587      0.7326732673    0.00000000E+00    0.00000000E+00    0.00000000E+00
      3.4651741294      0.7326732673    0.00000000E+00    0.00000000E+00    0.00000000E+00
      3.5000000000      0.7326732673    0.00000000E+00    0.00000000E+00    0.00000000E+00
      3.5348258706      0.7326732673    0.00000000E+00    0.00000000E+00    0.00000000E+00
      3.5696517413      0.7326732673    0.00000000E+00    0.00000000E+00    0.00000000E+00
      3.6044776119      0.7326732673    0.00000000E+00    0.00000000E+00    0.00000000E+00
      3.6393034826      0.7326732673    0.00000000E+00    0.00000000E+00    0.00000000E+00
      3.6741293532      0.7326732673    0.00000000E+00    0.00000000E+00    0.00000000E+00
      3.7089552239      0.7326732673    0.00000000E+00    0.00000000E+00    0.00000000E+00
      3.7437810945      0.7326732673    0.00000000E+00    0.00000000E+00    0.00000000E+00
      3.7786069652      0.7326732673    0.00000000E+00    0.00000000E+00    0.00000000E+00
      3.8134328358      0.7326732673    0.00000000E+00    0.00000000E+00    0.00000000E+00
      3.8482587065      0.7326732673    0.00000000E+00    0.00000000E+00    0.00000000E+00
      3.8830845771      0.7326732673    0.00000000E+00    0.00000000E+00    0.00000000E+00
      3.9179104478      0.7326732673    0.00000000E+00    0.00000000E+00    0.00000000E+00
      3.9527363184      0.7326732673    0.00000000E+00    0.00000000E+00    0.00000000E+00
      3.9875621891      0.7326732673    0.00000000E+00    0.00000000E+00    0.00000000E+00
      4.0223880597      0.7326732673    0.00000000E+00    0.00000000E+00    0.00000000E+00
      4.0572139303      0.7326732673    0.00000000E+00    0.00000000E+00    0.00000000E+00
      4.0920398010      0.7326732673    0.00000000E+00    0.00000000E+00    0.00000000E+00
      4.1268656716      0.7326732673    0.00000000E+00    0.00000000E+00    0.00000000E+00
      4.1616915423      0.7326732673    0.00000000E+00    0.00000000E+00    0.00000000E+00
      4.1965174129      0.7326732673    0.00000000E+00    0.00000000E+00    0.00000000E+00
      4.2313432836      0.7326732673    0.00000000E+00    0.00000000E+00    0.00000000E+00
      4.2661691542      0.7326732673    0.00000000E+00    0.00000000E+00    0.00000000E+00
      4.3009950249      0.7326732673    0.00000000E+00    0.00000000E+00    0.00000000E+00
      4.3358208955      0.7326732673    0.00000000E+00    0.00000000E+00    0.00000000E+00
      4.3706467662      0.7326732673    0.00000000E+00    0.00000000E+00    0.00000000E+00
      4.4054726368      0.7326732673    0.00000000E+00    0.00000000E+00    0.00000000E+00
      4.4402985075      0.7326732673    0.00000000E+00    0.00000000E+00    0.00000000E+00
      4.4751243781      0.7326732673    0.00000000E+00    0.00000000E+00    0.00000000E+00
      4.5099502488      0.7326732673    0.00000000E+00    0.00000000E+00    0.00000000E+00
      4.5447761194      0.7326732673    0.00000000E+00    0.00000000E+00    0.00000000E+00
      4.5796019900      0.7326732673    0.00000000E+00    0.00000000E+00    0.00000000E+00
      4.6144278607      0.7326732673    0.00000000E+00    0.00000000E+00    0.00000000E+00
      4.6492537313      0.7326732673    0.00000000E+00    0.00000000E+00    0.00000000E+00
      4.6840796020      0.7326732673    0.00000000E+00    0.00000000E+00    0.00000000E+00
      4.7189054726      0.7326732673    0.00000000E+00    0.00000000E+00    0.00000000E+00
      4.7537313433      0.7326732673    0.00000000E+00    0.00000000E+00    0.00000000E+00
      4.7885572139      0.7326732673    0.00000000E+00    0.00000000E+00    0.00000000E+00
      4.8233830846      0.7326732673    0.00000000E+00    0.00000000E+00    0.00000000E+00
      4.8582089552      0.7326732673    0.00000000E+00    0.00000000E+00    0.00000000E+00
      4.8930348259      0.7326732673    0.00000000E+00    0.00000000E+00    0.00000000E+00
      4.9278606965      0.7326732673    0.00000000E+00    0.00000000E+00    0.00000000E+00
      4.9626865672      0.7326732673    0.00000000E+00    0.00000000E+00    0.00000000E+00
      4.9975124378      0.7326732673    0.00000000E+00    0.00000000E+00    0.00000000E+00
      5.0323383085      0.7326732673    0.00000000E+00    0.00000000E+00    0.00000000E+00
      5.0671641791      0.7326732673    0.00000000E+00    0.00000000E+00    0.00000000E+00
      5.1019900498      0.7326732673    0.00000000E+00    0.00000000E+00    0.00000000E+00
      5.1368159204      0.7326732673    0.00000000E+00    0.00000000E+00    0.00000000E+00
      5.1716417910      0.7326732673    0.00000000E+00    0.00000000E+00    0.00000000E+00
      5.2064676617      0.7326732673    0.00000000E+00    0.00000000E+00    0.00000000E+00
      5.2412935323      0.7326732673    0.00000000E+00    0.00000000E+00    0.00000000E+00
      5.2761194030      0.7326732673    0.00000000E+00    0.00000000E+00    0.00000000E+00
      5.3109452736      0.7326732673    0.00000000E+00    0.00000000E+00    0.00000000E+00
      5.3457711443      0.7326732673    0.00000000E+00    0.00000000E+00    0.00000000E+00
      5.3805970149      0.7326732673    0.00000000E+00    0.00000000E+00    0.00000000E+00
      5.4154228856      0.7326732673    0.00000000E+00    0.00000000E+00    0.00000000E+00
      5.4502487562      0.7326732673    0.00000000E+00    0.00000000E+00    0.00000000E+00
      5.4850746269      0.7326732673    0.00000000E+00    0.00000000E+00    0.00000000E+00
      5.5199004975      0.7326732673    0.00000000E+00    0.00000000E+00    0.00000000E+00
      5.5547263682      0.7326732673    0.00000000E+00    0.00000000E+00    0.00000000E+00
      5.5895522388      0.7326732673    0.00000000E+00    0.00000000E+00    0.00000000E+00
      5.6243781095      0.7326732673    0.00000000E+00    0.00000000E+00    0.00000000E+00
      5.6592039801      0.7326732673    0.00000000E+00    0.00000000E+00    0.00000000E+00
      5.6940298507      0.7326732673    0.00000000E+00    0.00000000E+00    0.00000000E+00
      5.7288557214      0.7326732673    0.00000000E+00    0.00000000E+00    0.00000000E+00
      5.7636815920      0.7326732673    0.00000000E+00    0.00000000E+00    0.00000000E+00
      5.7985074627      0.7326732673    0.00000000E+00    0.00000000E+00    0.00000000E+00
      5.8333333333      0.7326732673    0.00000000E+00    0.00000000E+00    0.00000000E+00
      5.8681592040      0.7326732673    0.00000000E+00    0.00000000E+00    0.00000000E+00
      5.9029850746      0.7326732673    0.00000000E+00    0.00000000E+00    0.00000000E+00
      5.9378109453      0.7326732673    0.00000000E+00    0.00000000E+00    0.00000000E+00
      5.9726368159      0.7326732673    0.00000000E+00    0.00000000E+00    0.00000000E+00
      6.0074626866      0.7326732673    0.00000000E+00    0.00000000E+00    0.00000000E+00
      6.0422885572      0.7326732673    0.00000000E+00    0.00000000E+00    0.00000000E+00
      6.0771144279      0.7326732673    0.00000000E+00    0.00000000E+00    0.00000000E+00
      6.1119402985      0.7326732673    0.00000000E+00    0.00000000E+00    0.00000000E+00
      6.1467661692      0.7326732673    0.00000000E+00    0.00000000E+00    0.00000000E+00
      6.1815920398      0.7326732673    0.00000000E+00    0.00000000E+00    0.00000000E+00
      6.2164179104      0.7326732673    0.00000000E+00    0.00000000E+00    0.00000000E+00
      6.2512437811      0.7326732673    0.00000000E+00    0.00000000E+00    0.00000000E+00
      6.2860696517      0.7326732673    0.00000000E+00    0.00000000E+00    0.00000000E+00
      6.3208955224      0.7326732673    0.00000000E+00    0.00000000E+00    0.00000000E+00
      6.3557213930      0.7326732673    0.00000000E+00    0.00000000E+00    0.00000000E+00
      6.3905472637      0.7326732673    0.00000000E+00    0.00000000E+00    0.00000000E+00
      6.4253731343      0.7326732673    0.00000000E+00    0.00000000E+00    0.00000000E+00
      6.4601990050      0.7326732673    0.00000000E+00    0.00000000E+00    0.00000000E+00
      6.4950248756      0.7326732673    0.00000000E+00    0.00000000E+00    0.00000000E+00
      6.5298507463      0.7326732673    0.00000000E+00    0.00000000E+00    0.00000000E+00
      6.5646766169      0.7326732673    0.00000000E+00    0.00000000E+00    0.00000000E+00
      6.5995024876      0.7326732673    0.00000000E+00    0.00000000E+00    0.00000000E+00
      6.6343283582      0.7326732673    0.00000000E+00    0.00000000E+00    0.00000000E+00
      6.6691542289      0.7326732673    0.00000000E+00    0.00000000E+00    0.00000000E+00
      6.7039800995      0.7326732673    0.00000000E+00    0.00000000E+00    0.00000000E+00
      6.7388059701      0.7326732673    0.00000000E+00    0.00000000E+00    0.00000000E+00
      6.7736318408      0.7326732673    0.00000000E+00    0.00000000E+00    0.00000000E+00
      6.8084577114      0.7326732673    0.00000000E+00    0.00000000E+00    0.00000000E+00
      6.8432835821      0.7326732673    0.00000000E+00    0.00000000E+00    0.00000000E+00
      6.8781094527      0.7326732673    0.00000000E+00    0.00000000E+00    0.00000000E+00
      6.9129353234      0.7326732673    0.00000000E+00    0.00000000E+00    0.00000000E+00
      6.9477611940      0.7326732673    0.00000000E+00    0.00000000E+00    0.00000000E+00
      6.9825870647      0.7326732673    0.00000000E+00    0.00000000E+00    0.00000000E+00

      0.0174129353      0.7722772277    0.00000000E+00    0.00000000E+00    0.00000000E+00
      0.0522388060      0.7722772277    0.00000000E+00    0.00000000E+00    0.00000000E+00
      0.0870646766      0.7722772277    0.00000000E+00    0.00000000E+00    0.00000000E+00
      0.1218905473      0.7722772277    0.00000000E+00    0.00000000E+00    0.00000000E+00
      0.1567164179      0.7722772277    0.00000000E+00    0.00000000E+00    0.00000000E+00
      0.1915422886      0.7722772277    0.00000000E+00    0.00000000E+00    0.00000000E+00
      0.2263681592      0.7722772277    0.00000000E+00    0.00000000E+00    0.00000000E+00
      0.2611940299      0.7722772277    0.00000000E+00    0.00000000E+00    0.00000000E+00
      0.2960199005      0.7722772277    0.00000000E+00    0.00000000E+00    0.00000000E+00
      0.3308457711      0.7722772277    0.00000000E+00    0.00000000E+00    0.00000000E+00
      0.3656716418      0.7722772277    0.00000000E+00    0.00000000E+00    0.00000000E+00
      0.4004975124      0.7722772277    0.00000000E+00    0.00000000E+00    0.00000000E+00
      0.4353233831      0.7722772277    0.00000000E+00    0.00000000E+00    0.00000000E+00
      0.4701492537      0.7722772277    0.00000000E+00    0.00000000E+00    0.00000000E+00
      0.5049751244      0.7722772277    0.00000000E+00    0.00000000E+00    0.00000000E+00
      0.5398009950      0.7722772277    0.00000000E+00    0.00000000E+00    0.00000000E+00
      0.5746268657      0.7722772277    0.00000000E+00    0.00000000E+00    0.00000000E+00
      0.6094527363      0.7722772277    0.00000000E+00    0.00000000E+00    0.00000000E+00
      0.6442786070      0.7722772277    0.00000000E+00    0.00000000E+00    0.00000000E+00
      0.6791044776      0.7722772277    0.00000000E+00    0.00000000E+00    0.00000000E+00
      0.7139303483      0.7722772277    0.00000000E+00    0.00000000E+00    0.00000000E+00
      0.7487562189      0.7722772277    0.00000000E+00    0.00000000E+00    0.00000000E+00
      0.7835820896      0.7722772277    0.00000000E+00    0.00000000E+00    0.00000000E+00
      0.8184079602      0.7722772277    0.00000000E+00    0.00000000E+00    0.00000000E+00
      0.8532338308      0.7722772277    0.00000000E+00    0.00000000E+00    0.00000000E+00
      0.8880597015      0.7722772277    0.00000000E+00    0.00000000E+00    0.00000000E+00
      0.9228855721      0.7722772277    0.00000000E+00    0.00000000E+00    0.00000000E+00
      0.9577114428      0.7722772277    0.00000000E+00    0.00000000E+00    0.00000000E+00
      0.9925373134      0.7722772277    0.00000000E+00    0.00000000E+00    0.00000000E+00
      1.0273631841      0.7722772277    0.00000000E+00    0.00000000E+00    0.00000000E+00
      1.0621890547      0.7722772277    0.00000000E+00    0.00000000E+00    0.00000000E+00
      1.0970149254      0.7722772277    0.00000000E+00    0.00000000E+00    0.00000000E+00
      1.1318407960      0.7722772277    0.00000000E+00    0.00000000E+00    0.00000000E+00
      1.1666666667      0.7722772277    0.00000000E+00    0.00000000E+00    0.00000000E+00
      1.2014925373      0.7722772277    0.00000000E+00    0.00000000E+00    0.00000000E+00
      1.2363184080      0.7722772277    0.00000000E+00    0.00000000E+00    0.00000000E+00
      1.2711442786      0.7722772277    0.00000000E+00    0.00000000E+00    0.00000000E+00
      1.3059701493      0.7722772277    0.00000000E+00    0.00000000E+00    0.00000000E+00
      1.3407960199      0.7722772277    0.00000000E+00    0.00000000E+00    0.00000000E+00
      1.3756218905      0.7722772277    0.00000000E+00    0.00000000E+00    0.00000000E+00
      1.4104477612      0.7722772277    0.00000000E+00    0.00000000E+00    0.00000000E+00
      1.4452736318      0.7722772277    0.00000000E+00    0.00000000E+00    0.00000000E+00
      1.4800995025      0.7722772277    0.00000000E+00    0.00000000E+00    0.00000000E+00
      1.5149253731      0.7722772277    0.00000000E+00    0.00000000E+00    0.00000000E+00
      1.5497512438      0.7722772277    0.00000000E+00    0.00000000E+00    0.00000000E+00
      1.5845771144      0.7722772277    0.00000000E+00    0.00000000E+00    0.00000000E+00
      1.6194029851      0.7722772277    0.00000000E+00    0.00000000E+00    0.00000000E+00
      1.6542288557      0.7722772277    0.00000000E+00    0.00000000E+00    0.00000000E+00
      1.6890547264      0.7722772277    0.00000000E+00    0.00000000E+00    0.00000000E+00
      1.7238805970      0.7722772277    0.00000000E+00    0.00000000E+00    0.00000000E+00
      1.7587064677      0.7722772277    0.00000000E+00    0.00000000E+00    0.00000000E+00
      1.7935323383      0.7722772277    0.00000000E+00    0.00000000E+00    0.00000000E+00
      1.8283582090      0.7722772277    0.00000000E+00    0.00000000E+00    0.00000000E+00
      1.8631840796      0.7722772277    0.00000000E+00    0.00000000E+00    0.00000000E+00
      1.8980099502      0.7722772277    0.00000000E+00    0.00000000E+00    0.00000000E+00
      1.9328358209      0.7722772277    0.00000000E+00    0.00000000E+00    0.00000000E+00
      1.9676616915      0.7722772277    0.00000000E+00    0.00000000E+00    0.00000000E+00
      2.0024875622      0.7722772277    0.00000000E+00    0.00000000E+00    0.00000000E+00
      2.0373134328      0.7722772277    0.00000000E+00    0.00000000E+00    0.00000000E+00
      2.0721393035      0.7722772277    0.00000000E+00    0.00000000E+00    0.00000000E+00
      2.1069651741      0.7722772277    0.00000000E+00    0.00000000E+00    0.00000000E+00
      2.1417910448      0.7722772277    0.00000000E+00    0.00000000E+00    0.00000000E+00
      2.1766169154      0.7722772277    0.00000000E+00    0.00000000E+00    0.00000000E+00
      2.2114427861      0.7722772277    0.00000000E+00    0.00000000E+00    0.00000000E+00
      2.2462686567      0.7722772277    0.00000000E+00    0.00000000E+00    0.00000000E+00
      2.2810945274      0.7722772277    0.00000000E+00    0.00000000E+00    0.00000000E+00
      2.3159203980      0.7722772277    0.00000000E+00    0.00000000E+00    0.00000000E+00
      2.3507462687      0.7722772277    0.00000000E+00    0.00000000E+00    0.00000000E+00
      2.3855721393      0.7722772277    0.00000000E+00    0.00000000E+00    0.00000000E+00
      2.4203980100      0.7722772277    0.00000000E+00    0.00000000E+00    0.00000000E+00
      2.4552238806      0.7722772277    0.00000000E+00    0.00000000E+00    0.00000000E+00
      2.4900497512      0.7722772277    0.00000000E+00    0.00000000E+00    0.00000000E+00
      2.5248756219      0.7722772277    0.00000000E+00    0.00000000E+00    0.00000000E+00
      2.5597014925      0.7722772277    0.00000000E+00    0.00000000E+00    0.00000000E+00
      2.5945273632      0.7722772277    0.00000000E+00    0.00000000E+00    0.00000000E+00
      2.6293532338      0.7722772277    0.00000000E+00    0.00000000E+00    0.00000000E+00
      2.6641791045      0.7722772277    0.00000000E+00    0.00000000E+00    0.00000000E+00
      2.6990049751      0.7722772277    0.00000000E+00    0.00000000E+00    0.00000000E+00
      2.7338308458      0.7722772277    0.00000000E+00    0.00000000E+00    0.00000000E+00
      2.7686567164      0.7722772277    0.00000000E+00    0.00000000E+00    0.00000000E+00
      2.8034825871      0.7722772277    0.00000000E+00    0.00000000E+00    0.00000000E+00
      2.8383084577      0.7722772277    0.00000000E+00    0.00000000E+00    0.00000000E+00
      2.8731343284      0.7722772277    0.00000000E+00    0.00000000E+00    0.00000000E+00
      2.9079601990      0.7722772277    0.00000000E+00    0.00000000E+00    0.00000000E+00
      2.9427860697      0.7722772277    0.00000000E+00    0.00000000E+00    0.00000000E+00
      2.9776119403      0.7722772277    0.00000000E+00    0.00000000E+00    0.00000000E+00
      3.0124378109      0.7722772277    0.00000000E+00    0.00000000E+00    0.00000000E+00
      3.0472636816      0.7722772277    0.00000000E+00    0.00000000E+00    0.00000000E+00
      3.0820895522      0.7722772277    0.00000000E+00    0.00000000E+00    0.00000000E+00
      3.1169154229      0.7722772277    0.00000000E+00    0.00000000E+00    0.00000000E+00
      3.1517412935      0.7722772277    0.00000000E+00    0.00000000E+00    0.00000000E+00
      3.1865671642      0.7722772277    0.00000000E+00    0.00000000E+00    0.00000000E+00
      3.2213930348      0.7722772277    0.00000000E+00    0.00000000E+00    0.00000000E+00
      3.2562189055      0.7722772277    0.00000000E+00    0.00000000E+00    0.00000000E+00
      3.2910447761      0.7722772277    0.00000000E+00    0.00000000E+00    0.00000000E+00
      3.3258706468      0.7722772277    0.00000000E+00    0.00000000E+00    0.00000000E+00
      3.3606965174      0.7722772277    0.00000000E+00    0.00000000E+00    0.00000000E+00
      3.3955223881      0.7722772277    0.00000000E+00    0.00000000E+00    0.00000000E+00
      3.4303482587      0.7722772277    0.00000000E+00    0.00000000E+00    0.00000000E+00
      3.4651741294      0.7722772277    0.00000000E+00    0.00000000E+00    0.00000000E+00
      3.5000000000      0.7722772277    0.00000000E+00    0.00000000E+00    0.00000000E+00
      3.5348258706      0.7722772277    0.00000000E+00    0.00000000E+00    0.00000000E+00
      3.5696517413      0.7722772277    0.00000000E+00    0.00000000E+00    0.00000000E+00
      3.6044776119      0.7722772277    0.00000000E+00    0.00000000E+00    0.00000000E+00
      3.6393034826      0.7722772277    0.00000000E+00    0.00000000E+00    0.00000000E+00
      3.6741293532      0.7722772277    0.00000000E+00    0.00000000E+00    0.00000000E+00
      3.7089552239      0.7722772277    0.00000000E+00    0.00000000E+00    0.00000000E+00
      3.7437810945      0.7722772277    0.00000000E+00    0.00000000E+00    0.00000000E+00
      3.7786069652      0.7722772277    0.00000000E+00    0.00000000E+00    0.00000000E+00
      3.8134328358      0.7722772277    0.00000000E+00    0.00000000E+00    0.00000000E+00
      3.8482587065      0.7722772277    0.00000000E+00    0.00000000E+00    0.00000000E+00
      3.8830845771      0.7722772277    0.00000000E+00    0.00000000E+00    0.00000000E+00
      3.9179104478      0.7722772277    0.00000000E+00    0.00000000E+00    0.00000000E+00
      3.9527363184      0.7722772277    0.00000000E+00    0.00000000E+00    0.00000000E+00
      3.9875621891      0.7722772277    0.00000000E+00    0.00000000E+00    0.00000000E+00
      4.0223880597      0.7722772277    0.00000000E+00    0.00000000E+00    0.00000000E+00
      4.0572139303      0.7722772277    0.00000000E+00    0.00000000E+00    0.00000000E+00
      4.0920398010      0.7722772277    0.00000000E+00    0.00000000E+00    0.00000000E+00
      4.1268656716      0.7722772277    0.00000000E+00    0.00000000E+00    0.00000000E+00
      4.1616915423      0.7722772277    0.00000000E+00    0.00000000E+00    0.00000000E+00
      4.1965174129      0.7722772277    0.00000000E+00    0.00000000E+00    0.00000000E+00
      4.2313432836      0.7722772277    0.00000000E+00    0.00000000E+00    0.00000000E+00
      4.2661691542      0.7722772277    0.00000000E+00    0.00000000E+00    0.00000000E+00
      4.3009950249      0.7722772277    0.00000000E+00    0.00000000E+00    0.00000000E+00
      4.3358208955      0.7722772277    0.00000000E+00    0.00000000E+00    0.00000000E+00
      4.3706467662      0.7722772277    0.00000000E+00    0.00000000E+00    0.00000000E+00
      4.4054726368      0.7722772277    0.00000000E+00    0.00000000E+00    0.00000000E+00
      4.4402985075      0.7722772277    0.00000000E+00    0.00000000E+00    0.00000000E+00
      4.4751243781      0.7722772277    0.00000000E+00    0.00000000E+00    0.00000000E+00
      4.5099502488      0.7722772277    0.00000000E+00    0.00000000E+00    0.00000000E+00
      4.5447761194      0.7722772277    0.00000000E+00    0.00000000E+00    0.00000000E+00
      4.5796019900      0.7722772277    0.00000000E+00    0.00000000E+00    0.00000000E+00
      4.6144278607      0.7722772277    0.00000000E+00    0.00000000E+00    0.00000000E+00
      4.6492537313      0.7722772277    0.00000000E+00    0.00000000E+00    0.00000000E+00
      4.6840796020      0.7722772277    0.00000000E+00    0.00000000E+00    0.00000000E+00
      4.7189054726      0.7722772277    0.00000000E+00    0.00000000E+00    0.00000000E+00
      4.7537313433      0.7722772277    0.00000000E+00    0.00000000E+00    0.00000000E+00
      4.7885572139      0.7722772277    0.00000000E+00    0.00000000E+00    0.00000000E+00
      4.8233830846      0.7722772277    0.00000000E+00    0.00000000E+00    0.00000000E+00
      4.8582089552      0.7722772277    0.00000000E+00    0.00000000E+00    0.00000000E+00
      4.8930348259      0.7722772277    0.00000000E+00    0.00000000E+00    0.00000000E+00
      4.9278606965      0.7722772277    0.00000000E+00    0.00000000E+00    0.00000000E+00
      4.9626865672      0.7722772277    0.00000000E+00    0.00000000E+00    0.00000000E+00
      4.9975124378      0.7722772277    0.00000000E+00    0.00000000E+00    0.00000000E+00
      5.0323383085      0.7722772277    0.00000000E+00    0.00000000E+00    0.00000000E+00
      5.0671641791      0.7722772277    0.00000000E+00    0.00000000E+00    0.00000000E+00
      5.1019900498      0.7722772277    0.00000000E+00    0.00000000E+00    0.00000000E+00
      5.1368159204      0.7722772277    0.00000000E+00    0.00000000E+00    0.00000000E+00
      5.1716417910      0.7722772277    0.00000000E+00    0.00000000E+00    0.00000000E+00
      5.2064676617      0.7722772277    0.00000000E+00    0.00000000E+00    0.00000000E+00
      5.2412935323      0.7722772277    0.00000000E+00    0.00000000E+00    0.00000000E+00
      5.2761194030      0.7722772277    0.00000000E+00    0.00000000E+00    0.00000000E+00
      5.3109452736      0.7722772277    0.00000000E+00    0.00000000E+00    0.00000000E+00
      5.3457711443      0.7722772277    0.00000000E+00    0.00000000E+00    0.00000000E+00
      5.3805970149      0.7722772277    0.00000000E+00    0.00000000E+00    0.00000000E+00
      5.4154228856      0.7722772277    0.00000000E+00    0.00000000E+00    0.00000000E+00
      5.4502487562      0.7722772277    0.00000000E+00    0.00000000E+00    0.00000000E+00
      5.4850746269      0.7722772277    0.00000000E+00    0.00000000E+00    0.00000000E+00
      5.5199004975      0.7722772277    0.00000000E+00    0.00000000E+00    0.00000000E+00
      5.5547263682      0.7722772277    0.00000000E+00    0.00000000E+00    0.00000000E+00
      5.5895522388      0.7722772277    0.00000000E+00    0.00000000E+00    0.00000000E+00
      5.6243781095      0.7722772277    0.00000000E+00    0.00000000E+00    0.00000000E+00
      5.6592039801      0.7722772277    0.00000000E+00    0.00000000E+00    0.00000000E+00
      5.6940298507      0.7722772277    0.00000000E+00    0.00000000E+00    0.00000000E+00
      5.7288557214      0.7722772277    0.00000000E+00    0.00000000E+00    0.00000000E+00
      5.7636815920      0.7722772277    0.00000000E+00    0.00000000E+00    0.00000000E+00
      5.7985074627      0.7722772277    0.00000000E+00    0.00000000E+00    0.00000000E+00
      5.8333333333      0.7722772277    0.00000000E+00    0.00000000E+00    0.00000000E+00
      5.8681592040      0.7722772277    0.00000000E+00    0.00000000E+00    0.00000000E+00
      5.9029850746      0.7722772277    0.00000000E+00    0.00000000E+00    0.00000000E+00
      5.9378109453      0.7722772277    0.00000000E+00    0.00000000E+00    0.00000000E+00
      5.9726368159      0.7722772277    0.00000000E+00    0.00000000E+00    0.00000000E+00
      6.0074626866      0.7722772277    0.00000000E+00    0.00000000E+00    0.00000000E+00
      6.0422885572      0.7722772277    0.00000000E+00    0.00000000E+00    0.00000000E+00
      6.0771144279      0.7722772277    0.00000000E+00    0.00000000E+00    0.00000000E+00
      6.1119402985      0.7722772277    0.00000000E+00    0.00000000E+00    0.00000000E+00
      6.1467661692      0.7722772277    0.00000000E+00    0.00000000E+00    0.00000000E+00
      6.1815920398      0.7722772277    0.00000000E+00    0.00000000E+00    0.00000000E+00
      6.2164179104      0.7722772277    0.00000000E+00    0.00000000E+00    0.00000000E+00
      6.2512437811      0.7722772277    0.00000000E+00    0.00000000E+00    0.00000000E+00
      6.2860696517      0.7722772277    0.00000000E+00    0.00000000E+00    0.00000000E+00
      6.3208955224      0.7722772277    0.00000000E+00    0.00000000E+00    0.00000000E+00
      6.3557213930      0.7722772277    0.00000000E+00    0.00000000E+00    0.00000000E+00
      6.3905472637      0.7722772277    0.00000000E+00    0.00000000E+00    0.00000000E+00
      6.4253731343      0.7722772277    0.00000000E+00    0.00000000E+00    0.00000000E+00
      6.4601990050      0.7722772277    0.00000000E+00    0.00000000E+00    0.00000000E+00
      6.4950248756      0.7722772277    0.00000000E+00    0.00000000E+00    0.00000000E+00
      6.5298507463      0.7722772277    0.00000000E+00    0.00000000E+00    0.00000000E+00
      6.5646766169      0.7722772277    0.00000000E+00    0.00000000E+00    0.00000000E+00
      6.5995024876      0.7722772277    0.00000000E+00    0.00000000E+00    0.00000000E+00
      6.6343283582      0.7722772277    0.00000000E+00    0.00000000E+00    0.00000000E+00
      6.6691542289      0.7722772277    0.00000000E+00    0.00000000E+00    0.00000000E+00
      6.7039800995      0.7722772277    0.00000000E+00    0.00000000E+00    0.00000000E+00
      6.7388059701      0.7722772277    0.00000000E+00    0.00000000E+00    0.00000000E+00
      6.7736318408      0.7722772277    0.00000000E+00    0.00000000E+00    0.00000000E+00
      6.8084577114      0.7722772277    0.00000000E+00    0.00000000E+00    0.00000000E+00
      6.8432835821      0.7722772277    0.00000000E+00    0.00000000E+00    0.00000000E+00
      6.8781094527      0.7722772277    0.00000000E+00    0.00000000E+00    0.00000000E+00
      6.9129353234      0.7722772277    0.00000000E+00    0.00000000E+00    0.00000000E+00
      6.9477611940      0.7722772277    0.00000000E+00    0.00000000E+00    0.00000000E+00
      6.9825870647      0.7722772277    0.00000000E+00    0.00000000E+00    0.00000000E+00

      0.0174129353      0.8118811881    0.00000000E+00    0.00000000E+00    0.00000000E+00
      0.0522388060      0.8118811881    0.00000000E+00    0.00000000E+00    0.00000000E+00
      0.0870646766      0.8118811881    0.00000000E+00    0.00000000E+00    0.00000000E+00
      0.1218905473      0.8118811881    0.00000000E+00    0.00000000E+00    0.00000000E+00
      0.1567164179      0.8118811881    0.00000000E+00    0.00000000E+00    0.00000000E+00
      0.1915422886      0.8118811881    0.00000000E+00    0.00000000E+00    0.00000000E+00
      0.2263681592      0.8118811881    0.00000000E+00    0.00000000E+00    0.00000000E+00
      0.2611940299      0.8118811881    0.00000000E+00    0.00000000E+00    0.00000000E+00
      0.2960199005      0.8118811881    0.00000000E+00    0.00000000E+00    0.00000000E+00
      0.3308457711      0.8118811881    0.00000000E+00    0.00000000E+00    0.00000000E+00
      0.3656716418      0.8118811881    0.00000000E+00    0.00000000E+00    0.00000000E+00
      0.4004975124      0.8118811881    0.00000000E+00    0.00000000E+00    0.00000000E+00
      0.4353233831      0.8118811881    0.00000000E+00    0.00000000E+00    0.00000000E+00
      0.4701492537      0.8118811881    0.00000000E+00    0.00000000E+00    0.00000000E+00
      0.5049751244      0.8118811881    0.00000000E+00    0.00000000E+00    0.00000000E+00
      0.5398009950      0.8118811881    0.00000000E+00    0.00000000E+00    0.00000000E+00
      0.5746268657      0.8118811881    0.00000000E+00    0.00000000E+00    0.00000000E+00
      0.6094527363      0.8118811881    0.00000000E+00    0.00000000E+00    0.00000000E+00
      0.6442786070      0.8118811881    0.00000000E+00    0.00000000E+00    0.00000000E+00
      0.6791044776      0.8118811881    0.00000000E+00    0.00000000E+00    0.00000000E+00
      0.7139303483      0.8118811881    0.00000000E+00    0.00000000E+00    0.00000000E+00
      0.7487562189      0.8118811881    0.00000000E+00    0.00000000E+00    0.00000000E+00
      0.7835820896      0.8118811881    0.00000000E+00    0.00000000E+00    0.00000000E+00
      0.8184079602      0.8118811881    0.00000000E+00    0.00000000E+00    0.00000000E+00
      0.8532338308      0.8118811881    0.00000000E+00    0.00000000E+00    0.00000000E+00
      0.8880597015      0.8118811881    0.00000000E+00    0.00000000E+00    0.00000000E+00
      0.9228855721      0.8118811881    0.00000000E+00    0.00000000E+00    0.00000000E+00
      0.9577114428      0.8118811881    0.00000000E+00    0.00000000E+00    0.00000000E+00
      0.9925373134      0.8118811881    0.00000000E+00    0.00000000E+00    0.00000000E+00
      1.0273631841      0.8118811881    0.00000000E+00    0.00000000E+00    0.00000000E+00
      1.0621890547      0.8118811881    0.00000000E+00    0.00000000E+00    0.00000000E+00
      1.0970149254      0.8118811881    0.00000000E+00    0.00000000E+00    0.00000000E+00
      1.1318407960      0.8118811881    0.00000000E+00    0.00000000E+00    0.00000000E+00
      1.1666666667      0.8118811881    0.00000000E+00    0.00000000E+00    0.00000000E+00
      1.2014925373      0.8118811881    0.00000000E+00    0.00000000E+00    0.00000000E+00
      1.2363184080      0.8118811881    0.00000000E+00    0.00000000E+00    0.00000000E+00
      1.2711442786      0.8118811881    0.00000000E+00    0.00000000E+00    0.00000000E+00
      1.3059701493      0.8118811881    0.00000000E+00    0.00000000E+00    0.00000000E+00
      1.3407960199      0.8118811881    0.00000000E+00    0.00000000E+00    0.00000000E+00
      1.3756218905      0.8118811881    0.00000000E+00    0.00000000E+00    0.00000000E+00
      1.4104477612      0.8118811881    0.00000000E+00    0.00000000E+00    0.00000000E+00
      1.4452736318      0.8118811881    0.00000000E+00    0.00000000E+00    0.00000000E+00
      1.4800995025      0.8118811881    0.00000000E+00    0.00000000E+00    0.00000000E+00
      1.5149253731      0.8118811881    0.00000000E+00    0.00000000E+00    0.00000000E+00
      1.5497512438      0.8118811881    0.00000000E+00    0.00000000E+00    0.00000000E+00
      1.5845771144      0.8118811881    0.00000000E+00    0.00000000E+00    0.00000000E+00
      1.6194029851      0.8118811881    0.00000000E+00    0.00000000E+00    0.00000000E+00
      1.6542288557      0.8118811881    0.00000000E+00    0.00000000E+00    0.00000000E+00
      1.6890547264      0.8118811881    0.00000000E+00    0.00000000E+00    0.00000000E+00
      1.7238805970      0.8118811881    0.00000000E+00    0.00000000E+00    0.00000000E+00
      1.7587064677      0.8118811881    0.00000000E+00    0.00000000E+00    0.00000000E+00
      1.7935323383      0.8118811881    0.00000000E+00    0.00000000E+00    0.00000000E+00
      1.8283582090      0.8118811881    0.00000000E+00    0.00000000E+00    0.00000000E+00
      1.8631840796      0.8118811881    0.00000000E+00    0.00000000E+00    0.00000000E+00
      1.8980099502      0.8118811881    0.00000000E+00    0.00000000E+00    0.00000000E+00
      1.9328358209      0.8118811881    0.00000000E+00    0.00000000E+00    0.00000000E+00
      1.9676616915      0.8118811881    0.00000000E+00    0.00000000E+00    0.00000000E+00
      2.0024875622      0.8118811881    0.00000000E+00    0.00000000E+00    0.00000000E+00
      2.0373134328      0.8118811881    0.00000000E+00    0.00000000E+00    0.00000000E+00
      2.0721393035      0.8118811881    0.00000000E+00    0.00000000E+00    0.00000000E+00
      2.1069651741      0.8118811881    0.00000000E+00    0.00000000E+00    0.00000000E+00
      2.1417910448      0.8118811881    0.00000000E+00    0.00000000E+00    0.00000000E+00
      2.1766169154      0.8118811881    0.00000000E+00    0.00000000E+00    0.00000000E+00
      2.2114427861      0.8118811881    0.00000000E+00    0.00000000E+00    0.00000000E+00
      2.2462686567      0.8118811881    0.00000000E+00    0.00000000E+00    0.00000000E+00
      2.2810945274      0.8118811881    0.00000000E+00    0.00000000E+00    0.00000000E+00
      2.3159203980      0.8118811881    0.00000000E+00    0.00000000E+00    0.00000000E+00
      2.3507462687      0.8118811881    0.00000000E+00    0.00000000E+00    0.00000000E+00
      2.3855721393      0.8118811881    0.00000000E+00    0.00000000E+00    0.00000000E+00
      2.4203980100      0.8118811881    0.00000000E+00    0.00000000E+00    0.00000000E+00
      2.4552238806      0.8118811881    0.00000000E+00    0.00000000E+00    0.00000000E+00
      2.4900497512      0.8118811881    0.00000000E+00    0.00000000E+00    0.00000000E+00
      2.5248756219      0.8118811881    0.00000000E+00    0.00000000E+00    0.00000000E+00
      2.5597014925      0.8118811881    0.00000000E+00    0.00000000E+00    0.00000000E+00
      2.5945273632      0.8118811881    0.00000000E+00    0.00000000E+00    0.00000000E+00
      2.6293532338      0.8118811881    0.00000000E+00    0.00000000E+00    0.00000000E+00
      2.6641791045      0.8118811881    0.00000000E+00    0.00000000E+00    0.00000000E+00
      2.6990049751      0.8118811881    0.00000000E+00    0.00000000E+00    0.00000000E+00
      2.7338308458      0.8118811881    0.00000000E+00    0.00000000E+00    0.00000000E+00
      2.7686567164      0.8118811881    0.00000000E+00    0.00000000E+00    0.00000000E+00
      2.8034825871      0.8118811881    0.00000000E+00    0.00000000E+00    0.00000000E+00
      2.8383084577      0.8118811881    0.00000000E+00    0.00000000E+00    0.00000000E+00
      2.8731343284      0.8118811881    0.00000000E+00    0.00000000E+00    0.00000000E+00
      2.9079601990      0.8118811881    0.00000000E+00    0.00000000E+00    0.00000000E+00
      2.9427860697      0.8118811881    0.00000000E+00    0.00000000E+00    0.00000000E+00
      2.9776119403      0.8118811881    0.00000000E+00    0.00000000E+00    0.00000000E+00
      3.0124378109      0.8118811881    0.00000000E+00    0.00000000E+00    0.00000000E+00
      3.0472636816      0.8118811881    0.00000000E+00    0.00000000E+00    0.00000000E+00
      3.0820895522      0.8118811881    0.00000000E+00    0.00000000E+00    0.00000000E+00
      3.1169154229      0.8118811881    0.00000000E+00    0.00000000E+00    0.00000000E+00
      3.1517412935      0.8118811881    0.00000000E+00    0.00000000E+00    0.00000000E+00
      3.1865671642      0.8118811881    0.00000000E+00    0.00000000E+00    0.00000000E+00
      3.2213930348      0.8118811881    0.00000000E+00    0.00000000E+00    0.00000000E+00
      3.2562189055      0.8118811881    0.00000000E+00    0.00000000E+00    0.00000000E+00
      3.2910447761      0.8118811881    0.00000000E+00    0.00000000E+00    0.00000000E+00
      3.3258706468      0.8118811881    0.00000000E+00    0.00000000E+00    0.00000000E+00
      3.3606965174      0.8118811881    0.00000000E+00    0.00000000E+00    0.00000000E+00
      3.3955223881      0.8118811881    0.00000000E+00    0.00000000E+00    0.00000000E+00
      3.4303482587      0.8118811881    0.00000000E+00    0.00000000E+00    0.00000000E+00
      3.4651741294      0.8118811881    0.00000000E+00    0.00000000E+00    0.00000000E+00
      3.5000000000      0.8118811881    0.00000000E+00    0.00000000E+00    0.00000000E+00
      3.5348258706      0.8118811881    0.00000000E+00    0.00000000E+00    0.00000000E+00
      3.5696517413      0.8118811881    0.00000000E+00    0.00000000E+00    0.00000000E+00
      3.6044776119      0.8118811881    0.00000000E+00    0.00000000E+00    0.00000000E+00
      3.6393034826      0.8118811881    0.00000000E+00    0.00000000E+00    0.00000000E+00
      3.6741293532      0.8118811881    0.00000000E+00    0.00000000E+00    0.00000000E+00
      3.7089552239      0.8118811881    0.00000000E+00    0.00000000E+00    0.00000000E+00
      3.7437810945      0.8118811881    0.00000000E+00    0.00000000E+00    0.00000000E+00
      3.7786069652      0.8118811881    0.00000000E+00    0.00000000E+00    0.00000000E+00
      3.8134328358      0.8118811881    0.00000000E+00    0.00000000E+00    0.00000000E+00
      3.8482587065      0.8118811881    0.00000000E+00    0.00000000E+00    0.00000000E+00
      3.8830845771      0.8118811881    0.00000000E+00    0.00000000E+00    0.00000000E+00
      3.9179104478      0.8118811881    0.00000000E+00    0.00000000E+00    0.00000000E+00
      3.9527363184      0.8118811881    0.00000000E+00    0.00000000E+00    0.00000000E+00
      3.9875621891      0.8118811881    0.00000000E+00    0.00000000E+00    0.00000000E+00
      4.0223880597      0.8118811881    0.00000000E+00    0.00000000E+00    0.00000000E+00
      4.0572139303      0.8118811881    0.00000000E+00    0.00000000E+00    0.00000000E+00
      4.0920398010      0.8118811881    0.00000000E+00    0.00000000E+00    0.00000000E+00
      4.1268656716      0.8118811881    0.00000000E+00    0.00000000E+00    0.00000000E+00
      4.1616915423      0.8118811881    0.00000000E+00    0.00000000E+00    0.00000000E+00
      4.1965174129      0.8118811881    0.00000000E+00    0.00000000E+00    0.00000000E+00
      4.2313432836      0.8118811881    0.00000000E+00    0.00000000E+00    0.00000000E+00
      4.2661691542      0.8118811881    0.00000000E+00    0.00000000E+00    0.00000000E+00
      4.3009950249      0.8118811881    0.00000000E+00    0.00000000E+00    0.00000000E+00
      4.3358208955      0.8118811881    0.00000000E+00    0.00000000E+00    0.00000000E+00
      4.3706467662      0.8118811881    0.00000000E+00    0.00000000E+00    0.00000000E+00
      4.4054726368      0.8118811881    0.00000000E+00    0.00000000E+00    0.00000000E+00
      4.4402985075      0.8118811881    0.00000000E+00    0.00000000E+00    0.00000000E+00
      4.4751243781      0.8118811881    0.00000000E+00    0.00000000E+00    0.00000000E+00
      4.5099502488      0.8118811881    0.00000000E+00    0.00000000E+00    0.00000000E+00
      4.5447761194      0.8118811881    0.00000000E+00    0.00000000E+00    0.00000000E+00
      4.5796019900      0.8118811881    0.00000000E+00    0.00000000E+00    0.00000000E+00
      4.6144278607      0.8118811881    0.00000000E+00    0.00000000E+00    0.00000000E+00
      4.6492537313      0.8118811881    0.00000000E+00    0.00000000E+00    0.00000000E+00
      4.6840796020      0.8118811881    0.00000000E+00    0.00000000E+00    0.00000000E+00
      4.7189054726      0.8118811881    0.00000000E+00    0.00000000E+00    0.00000000E+00
      4.7537313433      0.8118811881    0.00000000E+00    0.00000000E+00    0.00000000E+00
      4.7885572139      0.8118811881    0.00000000E+00    0.00000000E+00    0.00000000E+00
      4.8233830846      0.8118811881    0.00000000E+00    0.00000000E+00    0.00000000E+00
      4.8582089552      0.8118811881    0.00000000E+00    0.00000000E+00    0.00000000E+00
      4.8930348259      0.8118811881    0.00000000E+00    0.00000000E+00    0.00000000E+00
      4.9278606965      0.8118811881    0.00000000E+00    0.00000000E+00    0.00000000E+00
      4.9626865672      0.8118811881    0.00000000E+00    0.00000000E+00    0.00000000E+00
      4.9975124378      0.8118811881    0.00000000E+00    0.00000000E+00    0.00000000E+00
      5.0323383085      0.8118811881    0.00000000E+00    0.00000000E+00    0.00000000E+00
      5.0671641791      0.8118811881    0.00000000E+00    0.00000000E+00    0.00000000E+00
      5.1019900498      0.8118811881    0.00000000E+00    0.00000000E+00    0.00000000E+00
      5.1368159204      0.8118811881    0.00000000E+00    0.00000000E+00    0.00000000E+00
      5.1716417910      0.8118811881    0.00000000E+00    0.00000000E+00    0.00000000E+00
      5.2064676617      0.8118811881    0.00000000E+00    0.00000000E+00    0.00000000E+00
      5.2412935323      0.8118811881    0.00000000E+00    0.00000000E+00    0.00000000E+00
      5.2761194030      0.8118811881    0.00000000E+00    0.00000000E+00    0.00000000E+00
      5.3109452736      0.8118811881    0.00000000E+00    0.00000000E+00    0.00000000E+00
      5.3457711443      0.8118811881    0.00000000E+00    0.00000000E+00    0.00000000E+00
      5.3805970149      0.8118811881    0.00000000E+00    0.00000000E+00    0.00000000E+00
      5.4154228856      0.8118811881    0.00000000E+00    0.00000000E+00    0.00000000E+00
      5.4502487562      0.8118811881    0.00000000E+00    0.00000000E+00    0.00000000E+00
      5.4850746269      0.8118811881    0.00000000E+00    0.00000000E+00    0.00000000E+00
      5.5199004975      0.8118811881    0.00000000E+00    0.00000000E+00    0.00000000E+00
      5.5547263682      0.8118811881    0.00000000E+00    0.00000000E+00    0.00000000E+00
      5.5895522388      0.8118811881    0.00000000E+00    0.00000000E+00    0.00000000E+00
      5.6243781095      0.8118811881    0.00000000E+00    0.00000000E+00    0.00000000E+00
      5.6592039801      0.8118811881    0.00000000E+00    0.00000000E+00    0.00000000E+00
      5.6940298507      0.8118811881    0.00000000E+00    0.00000000E+00    0.00000000E+00
      5.7288557214      0.8118811881    0.00000000E+00    0.00000000E+00    0.00000000E+00
      5.7636815920      0.8118811881    0.00000000E+00    0.00000000E+00    0.00000000E+00
      5.7985074627      0.8118811881    0.00000000E+00    0.00000000E+00    0.00000000E+00
      5.8333333333      0.8118811881    0.00000000E+00    0.00000000E+00    0.00000000E+00
      5.8681592040      0.8118811881    0.00000000E+00    0.00000000E+00    0.00000000E+00
      5.9029850746      0.8118811881    0.00000000E+00    0.00000000E+00    0.00000000E+00
      5.9378109453      0.8118811881    0.00000000E+00    0.00000000E+00    0.00000000E+00
      5.9726368159      0.8118811881    0.00000000E+00    0.00000000E+00    0.00000000E+00
      6.0074626866      0.8118811881    0.00000000E+00    0.00000000E+00    0.00000000E+00
      6.0422885572      0.8118811881    0.00000000E+00    0.00000000E+00    0.00000000E+00
      6.0771144279      0.8118811881    0.00000000E+00    0.00000000E+00    0.00000000E+00
      6.1119402985      0.8118811881    0.00000000E+00    0.00000000E+00    0.00000000E+00
      6.1467661692      0.8118811881    0.00000000E+00    0.00000000E+00    0.00000000E+00
      6.1815920398      0.8118811881    0.00000000E+00    0.00000000E+00    0.00000000E+00
      6.2164179104      0.8118811881    0.00000000E+00    0.00000000E+00    0.00000000E+00
      6.2512437811      0.8118811881    0.00000000E+00    0.00000000E+00    0.00000000E+00
      6.2860696517      0.8118811881    0.00000000E+00    0.00000000E+00    0.00000000E+00
      6.3208955224      0.8118811881    0.00000000E+00    0.00000000E+00    0.00000000E+00
      6.3557213930      0.8118811881    0.00000000E+00    0.00000000E+00    0.00000000E+00
      6.3905472637      0.8118811881    0.00000000E+00    0.00000000E+00    0.00000000E+00
      6.4253731343      0.8118811881    0.00000000E+00    0.00000000E+00    0.00000000E+00
      6.4601990050      0.8118811881    0.00000000E+00    0.00000000E+00    0.00000000E+00
      6.4950248756      0.8118811881    0.00000000E+00    0.00000000E+00    0.00000000E+00
      6.5298507463      0.8118811881    0.00000000E+00    0.00000000E+00    0.00000000E+00
      6.5646766169      0.8118811881    0.00000000E+00    0.00000000E+00    0.00000000E+00
      6.5995024876      0.8118811881    0.00000000E+00    0.00000000E+00    0.00000000E+00
      6.6343283582      0.8118811881    0.00000000E+00    0.00000000E+00    0.00000000E+00
      6.6691542289      0.8118811881    0.00000000E+00    0.00000000E+00    0.00000000E+00
      6.7039800995      0.8118811881    0.00000000E+00    0.00000000E+00    0.00000000E+00
      6.7388059701      0.8118811881    0.00000000E+00    0.00000000E+00    0.00000000E+00
      6.7736318408      0.8118811881    0.00000000E+00    0.00000000E+00    0.00000000E+00
      6.8084577114      0.8118811881    0.00000000E+00    0.00000000E+00    0.00000000E+00
      6.8432835821      0.8118811881    0.00000000E+00    0.00000000E+00    0.00000000E+00
      6.8781094527      0.8118811881    0.00000000E+00    0.00000000E+00    0.00000000E+00
      6.9129353234      0.8118811881    0.00000000E+00    0.00000000E+00    0.00000000E+00
      6.9477611940      0.8118811881    0.00000000E+00    0.00000000E+00    0.00000000E+00
      6.9825870647      0.8118811881    0.00000000E+00    0.00000000E+00    0.00000000E+00

      0.0174129353      0.8514851485    0.00000000E+00    0.00000000E+00    0.00000000E+00
      0.0522388060      0.8514851485    0.00000000E+00    0.00000000E+00    0.00000000E+00
      0.0870646766      0.8514851485    0.00000000E+00    0.00000000E+00    0.00000000E+00
      0.1218905473      0.8514851485    0.00000000E+00    0.00000000E+00    0.00000000E+00
      0.1567164179      0.8514851485    0.00000000E+00    0.00000000E+00    0.00000000E+00
      0.1915422886      0.8514851485    0.00000000E+00    0.00000000E+00    0.00000000E+00
      0.2263681592      0.8514851485    0.00000000E+00    0.00000000E+00    0.00000000E+00
      0.2611940299      0.8514851485    0.00000000E+00    0.00000000E+00    0.00000000E+00
      0.2960199005      0.8514851485    0.00000000E+00    0.00000000E+00    0.00000000E+00
      0.3308457711      0.8514851485    0.00000000E+00    0.00000000E+00    0.00000000E+00
      0.3656716418      0.8514851485    0.00000000E+00    0.00000000E+00    0.00000000E+00
      0.4004975124      0.8514851485    0.00000000E+00    0.00000000E+00    0.00000000E+00
      0.4353233831      0.8514851485    0.00000000E+00    0.00000000E+00    0.00000000E+00
      0.4701492537      0.8514851485    0.00000000E+00    0.00000000E+00    0.00000000E+00
      0.5049751244      0.8514851485    0.00000000E+00    0.00000000E+00    0.00000000E+00
      0.5398009950      0.8514851485    0.00000000E+00    0.00000000E+00    0.00000000E+00
      0.5746268657      0.8514851485    0.00000000E+00    0.00000000E+00    0.00000000E+00
      0.6094527363      0.8514851485    0.00000000E+00    0.00000000E+00    0.00000000E+00
      0.6442786070      0.8514851485    0.00000000E+00    0.00000000E+00    0.00000000E+00
      0.6791044776      0.8514851485    0.00000000E+00    0.00000000E+00    0.00000000E+00
      0.7139303483      0.8514851485    0.00000000E+00    0.00000000E+00    0.00000000E+00
      0.7487562189      0.8514851485    0.00000000E+00    0.00000000E+00    0.00000000E+00
      0.7835820896      0.8514851485    0.00000000E+00    0.00000000E+00    0.00000000E+00
      0.8184079602      0.8514851485    0.00000000E+00    0.00000000E+00    0.00000000E+00
      0.8532338308      0.8514851485    0.00000000E+00    0.00000000E+00    0.00000000E+00
      0.8880597015      0.8514851485    0.00000000E+00    0.00000000E+00    0.00000000E+00
      0.9228855721      0.8514851485    0.00000000E+00    0.00000000E+00    0.00000000E+00
      0.9577114428      0.8514851485    0.00000000E+00    0.00000000E+00    0.00000000E+00
      0.9925373134      0.8514851485    0.00000000E+00    0.00000000E+00    0.00000000E+00
      1.0273631841      0.8514851485    0.00000000E+00    0.00000000E+00    0.00000000E+00
      1.0621890547      0.8514851485    0.00000000E+00    0.00000000E+00    0.00000000E+00
      1.0970149254      0.8514851485    0.00000000E+00    0.00000000E+00    0.00000000E+00
      1.1318407960      0.8514851485    0.00000000E+00    0.00000000E+00    0.00000000E+00
      1.1666666667      0.8514851485    0.00000000E+00    0.00000000E+00    0.00000000E+00
      1.2014925373      0.8514851485    0.00000000E+00    0.00000000E+00    0.00000000E+00
      1.2363184080      0.8514851485    0.00000000E+00    0.00000000E+00    0.00000000E+00
      1.2711442786      0.8514851485    0.00000000E+00    0.00000000E+00    0.00000000E+00
      1.3059701493      0.8514851485    0.00000000E+00    0.00000000E+00    0.00000000E+00
      1.3407960199      0.8514851485    0.00000000E+00    0.00000000E+00    0.00000000E+00
      1.3756218905      0.8514851485    0.00000000E+00    0.00000000E+00    0.00000000E+00
      1.4104477612      0.8514851485    0.00000000E+00    0.00000000E+00    0.00000000E+00
      1.4452736318      0.8514851485    0.00000000E+00    0.00000000E+00    0.00000000E+00
      1.4800995025      0.8514851485    0.00000000E+00    0.00000000E+00    0.00000000E+00
      1.5149253731      0.8514851485    0.00000000E+00    0.00000000E+00    0.00000000E+00
      1.5497512438      0.8514851485    0.00000000E+00    0.00000000E+00    0.00000000E+00
      1.5845771144      0.8514851485    0.00000000E+00    0.00000000E+00    0.00000000E+00
      1.6194029851      0.8514851485    0.00000000E+00    0.00000000E+00    0.00000000E+00
      1.6542288557      0.8514851485    0.00000000E+00    0.00000000E+00    0.00000000E+00
      1.6890547264      0.8514851485    0.00000000E+00    0.00000000E+00    0.00000000E+00
      1.7238805970      0.8514851485    0.00000000E+00    0.00000000E+00    0.00000000E+00
      1.7587064677      0.8514851485    0.00000000E+00    0.00000000E+00    0.00000000E+00
      1.7935323383      0.8514851485    0.00000000E+00    0.00000000E+00    0.00000000E+00
      1.8283582090      0.8514851485    0.00000000E+00    0.00000000E+00    0.00000000E+00
      1.8631840796      0.8514851485    0.00000000E+00    0.00000000E+00    0.00000000E+00
      1.8980099502      0.8514851485    0.00000000E+00    0.00000000E+00    0.00000000E+00
      1.9328358209      0.8514851485    0.00000000E+00    0.00000000E+00    0.00000000E+00
      1.9676616915      0.8514851485    0.00000000E+00    0.00000000E+00    0.00000000E+00
      2.0024875622      0.8514851485    0.00000000E+00    0.00000000E+00    0.00000000E+00
      2.0373134328      0.8514851485    0.00000000E+00    0.00000000E+00    0.00000000E+00
      2.0721393035      0.8514851485    0.00000000E+00    0.00000000E+00    0.00000000E+00
      2.1069651741      0.8514851485    0.00000000E+00    0.00000000E+00    0.00000000E+00
      2.1417910448      0.8514851485    0.00000000E+00    0.00000000E+00    0.00000000E+00
      2.1766169154      0.8514851485    0.00000000E+00    0.00000000E+00    0.00000000E+00
      2.2114427861      0.8514851485    0.00000000E+00    0.00000000E+00    0.00000000E+00
      2.2462686567      0.8514851485    0.00000000E+00    0.00000000E+00    0.00000000E+00
      2.2810945274      0.8514851485    0.00000000E+00    0.00000000E+00    0.00000000E+00
      2.3159203980      0.8514851485    0.00000000E+00    0.00000000E+00    0.00000000E+00
      2.3507462687      0.8514851485    0.00000000E+00    0.00000000E+00    0.00000000E+00
      2.3855721393      0.8514851485    0.00000000E+00    0.00000000E+00    0.00000000E+00
      2.4203980100      0.8514851485    0.00000000E+00    0.00000000E+00    0.00000000E+00
      2.4552238806      0.8514851485    0.00000000E+00    0.00000000E+00    0.00000000E+00
      2.4900497512      0.8514851485    0.00000000E+00    0.00000000E+00    0.00000000E+00
      2.5248756219      0.8514851485    0.00000000E+00    0.00000000E+00    0.00000000E+00
      2.5597014925      0.8514851485    0.00000000E+00    0.00000000E+00    0.00000000E+00
      2.5945273632      0.8514851485    0.00000000E+00    0.00000000E+00    0.00000000E+00
      2.6293532338      0.8514851485    0.00000000E+00    0.00000000E+00    0.00000000E+00
      2.6641791045      0.8514851485    0.00000000E+00    0.00000000E+00    0.00000000E+00
      2.6990049751      0.8514851485    0.00000000E+00    0.00000000E+00    0.00000000E+00
      2.7338308458      0.8514851485    0.00000000E+00    0.00000000E+00    0.00000000E+00
      2.7686567164      0.8514851485    0.00000000E+00    0.00000000E+00    0.00000000E+00
      2.8034825871      0.8514851485    0.00000000E+00    0.00000000E+00    0.00000000E+00
      2.8383084577      0.8514851485    0.00000000E+00    0.00000000E+00    0.00000000E+00
      2.8731343284      0.8514851485    0.00000000E+00    0.00000000E+00    0.00000000E+00
      2.9079601990      0.8514851485    0.00000000E+00    0.00000000E+00    0.00000000E+00
      2.9427860697      0.8514851485    0.00000000E+00    0.00000000E+00    0.00000000E+00
      2.9776119403      0.8514851485    0.00000000E+00    0.00000000E+00    0.00000000E+00
      3.0124378109      0.8514851485    0.00000000E+00    0.00000000E+00    0.00000000E+00
      3.0472636816      0.8514851485    0.00000000E+00    0.00000000E+00    0.00000000E+00
      3.0820895522      0.8514851485    0.00000000E+00    0.00000000E+00    0.00000000E+00
      3.1169154229      0.8514851485    0.00000000E+00    0.00000000E+00    0.00000000E+00
      3.1517412935      0.8514851485    0.00000000E+00    0.00000000E+00    0.00000000E+00
      3.1865671642      0.8514851485    0.00000000E+00    0.00000000E+00    0.00000000E+00
      3.2213930348      0.8514851485    0.00000000E+00    0.00000000E+00    0.00000000E+00
      3.2562189055      0.8514851485    0.00000000E+00    0.00000000E+00    0.00000000E+00
      3.2910447761      0.8514851485    0.00000000E+00    0.00000000E+00    0.00000000E+00
      3.3258706468      0.8514851485    0.00000000E+00    0.00000000E+00    0.00000000E+00
      3.3606965174      0.8514851485    0.00000000E+00    0.00000000E+00    0.00000000E+00
      3.3955223881      0.8514851485    0.00000000E+00    0.00000000E+00    0.00000000E+00
      3.4303482587      0.8514851485    0.00000000E+00    0.00000000E+00    0.00000000E+00
      3.4651741294      0.8514851485    0.00000000E+00    0.00000000E+00    0.00000000E+00
      3.5000000000      0.8514851485    0.00000000E+00    0.00000000E+00    0.00000000E+00
      3.5348258706      0.8514851485    0.00000000E+00    0.00000000E+00    0.00000000E+00
      3.5696517413      0.8514851485    0.00000000E+00    0.00000000E+00    0.00000000E+00
      3.6044776119      0.8514851485    0.00000000E+00    0.00000000E+00    0.00000000E+00
      3.6393034826      0.8514851485    0.00000000E+00    0.00000000E+00    0.00000000E+00
      3.6741293532      0.8514851485    0.00000000E+00    0.00000000E+00    0.00000000E+00
      3.7089552239      0.8514851485    0.00000000E+00    0.00000000E+00    0.00000000E+00
      3.7437810945      0.8514851485    0.00000000E+00    0.00000000E+00    0.00000000E+00
      3.7786069652      0.8514851485    0.00000000E+00    0.00000000E+00    0.00000000E+00
      3.8134328358      0.8514851485    0.00000000E+00    0.00000000E+00    0.00000000E+00
      3.8482587065      0.8514851485    0.00000000E+00    0.00000000E+00    0.00000000E+00
      3.8830845771      0.8514851485    0.00000000E+00    0.00000000E+00    0.00000000E+00
      3.9179104478      0.8514851485    0.00000000E+00    0.00000000E+00    0.00000000E+00
      3.9527363184      0.8514851485    0.00000000E+00    0.00000000E+00    0.00000000E+00
      3.9875621891      0.8514851485    0.00000000E+00    0.00000000E+00    0.00000000E+00
      4.0223880597      0.8514851485    0.00000000E+00    0.00000000E+00    0.00000000E+00
      4.0572139303      0.8514851485    0.00000000E+00    0.00000000E+00    0.00000000E+00
      4.0920398010      0.8514851485    0.00000000E+00    0.00000000E+00    0.00000000E+00
      4.1268656716      0.8514851485    0.00000000E+00    0.00000000E+00    0.00000000E+00
      4.1616915423      0.8514851485    0.00000000E+00    0.00000000E+00    0.00000000E+00
      4.1965174129      0.8514851485    0.00000000E+00    0.00000000E+00    0.00000000E+00
      4.2313432836      0.8514851485    0.00000000E+00    0.00000000E+00    0.00000000E+00
      4.2661691542      0.8514851485    0.00000000E+00    0.00000000E+00    0.00000000E+00
      4.3009950249      0.8514851485    0.00000000E+00    0.00000000E+00    0.00000000E+00
      4.3358208955      0.8514851485    0.00000000E+00    0.00000000E+00    0.00000000E+00
      4.3706467662      0.8514851485    0.00000000E+00    0.00000000E+00    0.00000000E+00
      4.4054726368      0.8514851485    0.00000000E+00    0.00000000E+00    0.00000000E+00
      4.4402985075      0.8514851485    0.00000000E+00    0.00000000E+00    0.00000000E+00
      4.4751243781      0.8514851485    0.00000000E+00    0.00000000E+00    0.00000000E+00
      4.5099502488      0.8514851485    0.00000000E+00    0.00000000E+00    0.00000000E+00
      4.5447761194      0.8514851485    0.00000000E+00    0.00000000E+00    0.00000000E+00
      4.5796019900      0.8514851485    0.00000000E+00    0.00000000E+00    0.00000000E+00
      4.6144278607      0.8514851485    0.00000000E+00    0.00000000E+00    0.00000000E+00
      4.6492537313      0.8514851485    0.00000000E+00    0.00000000E+00    0.00000000E+00
      4.6840796020      0.8514851485    0.00000000E+00    0.00000000E+00    0.00000000E+00
      4.7189054726      0.8514851485    0.00000000E+00    0.00000000E+00    0.00000000E+00
      4.7537313433      0.8514851485    0.00000000E+00    0.00000000E+00    0.00000000E+00
      4.7885572139      0.8514851485    0.00000000E+00    0.00000000E+00    0.00000000E+00
      4.8233830846      0.8514851485    0.00000000E+00    0.00000000E+00    0.00000000E+00
      4.8582089552      0.8514851485    0.00000000E+00    0.00000000E+00    0.00000000E+00
      4.8930348259      0.8514851485    0.00000000E+00    0.00000000E+00    0.00000000E+00
      4.9278606965      0.8514851485    0.00000000E+00    0.00000000E+00    0.00000000E+00
      4.9626865672      0.8514851485    0.00000000E+00    0.00000000E+00    0.00000000E+00
      4.9975124378      0.8514851485    0.00000000E+00    0.00000000E+00    0.00000000E+00
      5.0323383085      0.8514851485    0.00000000E+00    0.00000000E+00    0.00000000E+00
      5.0671641791      0.8514851485    0.00000000E+00    0.00000000E+00    0.00000000E+00
      5.1019900498      0.8514851485    0.00000000E+00    0.00000000E+00    0.00000000E+00
      5.1368159204      0.8514851485    0.00000000E+00    0.00000000E+00    0.00000000E+00
      5.1716417910      0.8514851485    0.00000000E+00    0.00000000E+00    0.00000000E+00
      5.2064676617      0.8514851485    0.00000000E+00    0.00000000E+00    0.00000000E+00
      5.2412935323      0.8514851485    0.00000000E+00    0.00000000E+00    0.00000000E+00
      5.2761194030      0.8514851485    0.00000000E+00    0.00000000E+00    0.00000000E+00
      5.3109452736      0.8514851485    0.00000000E+00    0.00000000E+00    0.00000000E+00
      5.3457711443      0.8514851485    0.00000000E+00    0.00000000E+00    0.00000000E+00
      5.3805970149      0.8514851485    0.00000000E+00    0.00000000E+00    0.00000000E+00
      5.4154228856      0.8514851485    0.00000000E+00    0.00000000E+00    0.00000000E+00
      5.4502487562      0.8514851485    0.00000000E+00    0.00000000E+00    0.00000000E+00
      5.4850746269      0.8514851485    0.00000000E+00    0.00000000E+00    0.00000000E+00
      5.5199004975      0.8514851485    0.00000000E+00    0.00000000E+00    0.00000000E+00
      5.5547263682      0.8514851485    0.00000000E+00    0.00000000E+00    0.00000000E+00
      5.5895522388      0.8514851485    0.00000000E+00    0.00000000E+00    0.00000000E+00
      5.6243781095      0.8514851485    0.00000000E+00    0.00000000E+00    0.00000000E+00
      5.6592039801      0.8514851485    0.00000000E+00    0.00000000E+00    0.00000000E+00
      5.6940298507      0.8514851485    0.00000000E+00    0.00000000E+00    0.00000000E+00
      5.7288557214      0.8514851485    0.00000000E+00    0.00000000E+00    0.00000000E+00
      5.7636815920      0.8514851485    0.00000000E+00    0.00000000E+00    0.00000000E+00
      5.7985074627      0.8514851485    0.00000000E+00    0.00000000E+00    0.00000000E+00
      5.8333333333      0.8514851485    0.00000000E+00    0.00000000E+00    0.00000000E+00
      5.8681592040      0.8514851485    0.00000000E+00    0.00000000E+00    0.00000000E+00
      5.9029850746      0.8514851485    0.00000000E+00    0.00000000E+00    0.00000000E+00
      5.9378109453      0.8514851485    0.00000000E+00    0.00000000E+00    0.00000000E+00
      5.9726368159      0.8514851485    0.00000000E+00    0.00000000E+00    0.00000000E+00
      6.0074626866      0.8514851485    0.00000000E+00    0.00000000E+00    0.00000000E+00
[truncated: 1,447,618 more chars]
