# Supplementary material for: Thermal dependence of the hydrated proton and optimal proton transfer in the protonated water hexamer
Source: Nat Commun. 2023 Oct 30;14:6930. doi: 10.1038/s41467-023-42366-4 (PMC10616126; doi:10.1038/s41467-023-42366-4)
Supplement: Supplementary file 4 — Source Data [file 41467_2023_42366_MOESM4_ESM.zip › NCOMMS-22-51229C Source Data/SourceData/figSI_06/QMC_distances_hex_AGP_q100.dat]

#d_OO   d_O1H   d_O2H
2.20000000000000000000 1.09802792395277064439 1.09811605804583265230 
2.25000000000000000000 1.12193947852542295364 1.12110616034468069934 
2.30000000000000000000 1.1495841406646500454 1.14906846834957695079 
2.35000000000000000000 1.17222265139175291289 1.17779152468216038631 
#2.38248335219839298707 1.17183685452715299589 1.21069980280242780295 
#2.37500000000000000000 1.17054592927763212879 1.19984783140442395435
2.375 1.19 1.19 #FAKEPOINT
#2.37037957849000000000 1.17261347287635330323 1.19777000581672631203 #from symmetrized
2.39349497618847162411 1.16968419692038712271 1.22382039579980230338 
#2.39537964979194987589 1.18471035269041053468 1.21067135366247388174
#2.40000000000000000000 1.17775315006052779027 1.22224614530020454181 
2.40393998383000000000 1.13334806794284943146 1.27067886818216080958 
#2.41250000000000000000 1.12324041555431491890 1.28957715968465525300 
#2.42500000000000000000 1.11115841836610893468 1.31390183230523351625 
#2.43750000000000000000 1.10671000224708366576 1.33086001946412667150 
#2.45000000000000000000 1.10077482539208092277 1.34933963272913629550 
2.4500005264337439        1.0947819565916297        1.3553087590703319
2.5000024810935741        1.0684290233773150        1.4316859629890137
#2.50000000000000000000 1.07570984859684650766 1.42434140808747126274 
2.55000000000000000000 1.05085789250671849787 1.49933031926890245325
2.60000000000000000000 1.04040237211834311099 1.55970052406918337893
2.65000000000000000000 1.03151114640394739912 1.61865955472279556341
2.70000000000000000000 1.02040707710344454808 1.68002215273777910015
2.80000000000000000000 1.01242576600379625626 1.78789827540323897069 
