# Supplementary material for: Thermal dependence of the hydrated proton and optimal proton transfer in the protonated water hexamer
Source: Nat Commun. 2023 Oct 30;14:6930. doi: 10.1038/s41467-023-42366-4 (PMC10616126; doi:10.1038/s41467-023-42366-4)
Supplement: Supplementary file 4 — Source Data [file 41467_2023_42366_MOESM4_ESM.zip › NCOMMS-22-51229C Source Data/SourceData/figSI_07/2Dgrr_plot_c200.gpl]

# Get the name of the script file without the extension
script_name = system("basename '".ARG0."' .gpl")

# Set the terminal to postscript and specify the output file
set terminal wxt
set output
set term postscript enhanced color 15
set output script_name.".ps"


set encoding iso_8859_1

a0toA=0.529177

#set noxtics
#set noytics
set noztics
unset colorbox
unset key

set view 0,0
set yrange [1.5*a0toA:3.2*a0toA]
set xrange [4.0*a0toA:5.1*a0toA]
set cbrange [0:45]
#set cbrange [0:]

set size 1,1
set rmargin at screen 0.85
set lmargin at screen 0.1
set tmargin at screen 0.99
set bmargin at screen 0.15

set style line 10 lt 2 lc rgb "gray" 
set style line 11 lt 1 lc rgb "black"
set border linestyle 11

set grid front linestyle 10, linestyle 11

set ytics 0.1 font "Helvetica,25" textcolor rgb "black"
set xtics 0.1 font "Helvetica,25" textcolor rgb "black"

set format y "%.1f"

#set mytics 2

set xlabel "d_{O_1O_2} (\305)" offset screen 0,0.01 font "Helvetica,25"
#set ylabel "d_{HO_1}  d_{HO_2} (\305)" offset -0.05,0 font "Helvetica,25" rotate by -90 
show xlabel
#show ylabel
set label "d_{H^+O_{1}}, d_{H^+O_{2}} (\305)" at screen 0.965,0.7 font "Helvetica,25" textcolor rgb "black" rotate by -90 

set label "{/Symbol r}_{350K}" at screen 0.12,0.95 font "Helvetica,30" textcolor rgb "black"

set label "1/\305^2" at screen 0.01,0.8 font "Helvetica,25" textcolor rgb "black"
set colorbox vertical user origin 0.015, 0.25 size 0.025,0.5 front border 12
set cbtics format "%.1f" 
set cbtics font ",15" textcolor rgb "black"
set palette defined ( 0 "white", 1 "red") 
#set palette rgb -30,-31,-32


conv=1.0

set multiplot

set pm3d interpolate 0,0

splot '2Dgrr_2_c200.out' u ($1*a0toA):($2*a0toA):($3/a0toA/a0toA)  notitle w pm3d

#set arrow from 2.3934949761884, graph 0 to 2.3934949761884, graph 1 nohead lt 1 lw 5 lc rgb "black"

#unset label
set noxtics
set noytics
set noztics
unset colorbox
unset xlabel
unset ylabel
unset key

p "QMC_distances_hex_AGP_c200.dat" u ($1/conv):($2/conv) pt 7 lw 4.5 lc rgb "black" w p notitle, "QMC_distances_hex_AGP_c200.dat" u ($1/conv):($3/conv) pt 7 lw 4.5 lc rgb "black" w p ti "QMC", 
unset multiplot

# Restore the terminal and output settings
set terminal wxt
set output
