# Supplementary material for: Thermal dependence of the hydrated proton and optimal proton transfer in the protonated water hexamer
Source: Nat Commun. 2023 Oct 30;14:6930. doi: 10.1038/s41467-023-42366-4 (PMC10616126; doi:10.1038/s41467-023-42366-4)
Supplement: Supplementary file 4 — Source Data [file 41467_2023_42366_MOESM4_ESM.zip › NCOMMS-22-51229C Source Data/SourceData/figSI_08/pesOO_100.dat]

   2.2050000000000001        0.0000000000000000        0.0000000000000000        0.0000000000000000        0.0000000000000000     
   2.2149999999999999        0.0000000000000000        0.0000000000000000        0.0000000000000000        0.0000000000000000     
   2.2250000000000001        0.0000000000000000        0.0000000000000000        0.0000000000000000        0.0000000000000000     
   2.2349999999999999        0.0000000000000000        0.0000000000000000        0.0000000000000000        0.0000000000000000     
   2.2450000000000001        0.0000000000000000        0.0000000000000000        0.0000000000000000        0.0000000000000000     
   2.2549999999999999        0.0000000000000000        0.0000000000000000        0.0000000000000000        0.0000000000000000     
   2.2650000000000001        0.0000000000000000        0.0000000000000000        0.0000000000000000        0.0000000000000000     
   2.2749999999999999        0.0000000000000000        0.0000000000000000        0.0000000000000000        0.0000000000000000     
   2.2850000000000001        0.0000000000000000        0.0000000000000000        0.0000000000000000        0.0000000000000000     
   2.2949999999999999        0.0000000000000000        0.0000000000000000        0.0000000000000000        0.0000000000000000     
   2.3050000000000002       -103.90550000000000        0.0000000000000000       -5.4310845367772698E-002   6.5854450798271929E-010
   2.3149999999999999       -103.90635089878400        1.8239901610761469E-003  -5.0558037335073261E-002   1.6000112453007625E-002
   2.3250000000000002       -103.90755909925524        1.4166050487831347E-003  -3.9344031248540225E-002   7.4435159778921470E-003
   2.3350000000000000       -103.90548909655651        5.0664822756436032E-004  -4.3382028290154674E-002   3.4798921551449482E-003
   2.3450000000000002       -103.90553477339189        2.5410275895848983E-004  -3.9634823925786739E-002   1.8590135542397694E-003
   2.3550000000000004       -103.90560148618241        1.7216000722794790E-004  -3.1356399309540692E-002   9.9256119067474887E-004
   2.3649999999999998       -103.90579691457458        1.5544159994882484E-004  -2.4305054536664098E-002   9.9712636742013065E-004
   2.3750000000000000       -103.90606408073853        1.4041993631922091E-004  -1.8073545001417841E-002   9.1522821945620584E-004
   2.3849999999999998       -103.90607310196756        1.1138584744180083E-004  -1.1827510703268210E-002   8.1669555141233743E-004
   2.3950000000000000       -103.90606774517143        9.5084542823568931E-005  -6.3029228476487002E-003   8.9435199200899387E-004
   2.4049999999999998       -103.90631284472373        1.0396445677709057E-004  -9.2168823548385945E-004   9.1522247049829358E-004
   2.4150000000000000       -103.90624910202695        1.0328488041332704E-004   2.7109237506131073E-003   1.0737307114281659E-003
   2.4249999999999998       -103.90605049818009        7.8000554242554966E-005   7.0687024252041406E-003   1.0029812186470879E-003
   2.4350000000000001       -103.90610114906536        1.2454333525040059E-004   1.0100815083336247E-002   1.0287906980353163E-003
   2.4449999999999998       -103.90592555806261        1.2151094693758159E-004   1.2336379788614068E-002   1.2980290484477406E-003
   2.4550000000000001       -103.90599240979536        1.1399842045317484E-004   1.5601891640239555E-002   1.2781039738299063E-003
   2.4649999999999999       -103.90602708487637        1.0852828884984113E-004   1.8017438531715699E-002   1.4125623265578997E-003
   2.4750000000000001       -103.90561749157693        1.9071351794739850E-004   1.7475374826986047E-002   1.5226927628191709E-003
   2.4849999999999999       -103.90608527384958        2.0778838072420323E-004   2.4890710428111446E-002   2.2533424244999085E-003
   2.4949999999999997       -103.90608081595219        2.8743180672557788E-004   2.4489696851516654E-002   3.0473566862445965E-003
   2.5049999999999999       -103.90582600645284        3.2537006527089737E-004   3.1536826099060951E-002   2.8597597704535173E-003
   2.5149999999999997       -103.90418145848608        1.1144634144325488E-003   2.7026799935121790E-002   5.3618162818001962E-003
   2.5249999999999995       -103.90658565177804        7.0391458656210361E-004   3.0337126394373606E-002   1.0139170276075913E-002
   2.5349999999999997       -103.90305102704946        0.0000000000000000        2.2206398944834831E-002   3.2927225399135965E-010
   2.5449999999999995       -103.90462716045151        0.0000000000000000        5.1850939309474056E-002   0.0000000000000000     
   2.5549999999999997        0.0000000000000000        0.0000000000000000        0.0000000000000000        0.0000000000000000     
   2.5649999999999999        0.0000000000000000        0.0000000000000000        0.0000000000000000        0.0000000000000000     
   2.5749999999999997        0.0000000000000000        0.0000000000000000        0.0000000000000000        0.0000000000000000     
   2.5850000000000000        0.0000000000000000        0.0000000000000000        0.0000000000000000        0.0000000000000000     
   2.5949999999999998        0.0000000000000000        0.0000000000000000        0.0000000000000000        0.0000000000000000     
   2.6050000000000000        0.0000000000000000        0.0000000000000000        0.0000000000000000        0.0000000000000000     
   2.6149999999999998        0.0000000000000000        0.0000000000000000        0.0000000000000000        0.0000000000000000     
   2.6250000000000000        0.0000000000000000        0.0000000000000000        0.0000000000000000        0.0000000000000000     
   2.6349999999999998        0.0000000000000000        0.0000000000000000        0.0000000000000000        0.0000000000000000     
   2.6449999999999996        0.0000000000000000        0.0000000000000000        0.0000000000000000        0.0000000000000000     
