# Supplementary material for: Thermal dependence of the hydrated proton and optimal proton transfer in the protonated water hexamer
Source: Nat Commun. 2023 Oct 30;14:6930. doi: 10.1038/s41467-023-42366-4 (PMC10616126; doi:10.1038/s41467-023-42366-4)
Supplement: Supplementary file 4 — Source Data [file 41467_2023_42366_MOESM4_ESM.zip › NCOMMS-22-51229C Source Data/SourceData/figSI_08/pesOO_250.dat]

   2.2050000000000001        0.0000000000000000        0.0000000000000000        0.0000000000000000        0.0000000000000000     
   2.2149999999999999        0.0000000000000000        0.0000000000000000        0.0000000000000000        0.0000000000000000     
   2.2250000000000001        0.0000000000000000        0.0000000000000000        0.0000000000000000        0.0000000000000000     
   2.2349999999999999        0.0000000000000000        0.0000000000000000        0.0000000000000000        0.0000000000000000     
   2.2450000000000001        0.0000000000000000        0.0000000000000000        0.0000000000000000        0.0000000000000000     
   2.2549999999999999        0.0000000000000000        0.0000000000000000        0.0000000000000000        0.0000000000000000     
   2.2650000000000001       -103.89520000000000        0.0000000000000000       -7.6641610191953355E-002   0.0000000000000000     
   2.2749999999999999       -103.88979195314199        3.4366505830512057E-003  -7.7598028258877655E-002   1.2201462592745363E-002
   2.2850000000000001       -103.88905784546441        7.7072905536888412E-004  -8.4431881375285331E-002   1.0268801634330249E-002
   2.2949999999999999       -103.88898630627205        9.7570301903951060E-004  -6.5444104242429996E-002   6.1030239846709316E-003
   2.3050000000000002       -103.88991382942521        7.5163313061969912E-004  -6.5619781867869528E-002   3.4491155563687839E-003
   2.3149999999999999       -103.89137130155873        5.3779596436157018E-004  -5.3705019198921101E-002   3.7146619532425003E-003
   2.3250000000000002       -103.88983070191929        5.8303466286476120E-004  -6.2142656351875089E-002   3.8546915758016212E-003
   2.3350000000000000       -103.89095576559292        4.6364390063994096E-004  -4.2112034512329526E-002   2.1081002208058826E-003
   2.3450000000000002       -103.89080340288736        3.8171134687673742E-004  -3.6956792539445657E-002   2.5862633749628348E-003
   2.3550000000000004       -103.89092061734118        3.3142652350950892E-004  -3.1324698501566557E-002   1.9157663337495236E-003
   2.3649999999999998       -103.89172890896167        3.5607147630925551E-004  -2.5239340530690161E-002   1.3964768774825935E-003
   2.3750000000000000       -103.89149239331613        2.9548505136296819E-004  -1.9499467291826677E-002   1.4660570050808361E-003
   2.3849999999999998       -103.89172665201950        2.9572260096106070E-004  -1.6712671403531124E-002   1.4801098158846932E-003
   2.3950000000000000       -103.89167950070015        3.1475888016822297E-004  -2.7654339053665190E-002   7.8542351599420260E-003
   2.4049999999999998       -103.89207356622370        2.6722557334259286E-004  -4.4967698437232591E-003   1.2783493240526255E-003
   2.4150000000000000       -103.89187496805694        2.8178251999584094E-004  -3.4070111372997923E-003   1.5967361157250412E-003
   2.4249999999999998       -103.89191688814992        2.8984116934704300E-004   2.4243157366782581E-003   1.6072782097580418E-003
   2.4350000000000001       -103.89210800441909        3.1552474856613028E-004   4.9847883798713709E-003   1.2563744326952067E-003
   2.4449999999999998       -103.89186226957106        3.1179268114069953E-004   6.2864912100051183E-003   1.5553832334229216E-003
   2.4550000000000001       -103.89206456410055        2.9171407087259175E-004   8.7454620848406630E-003   1.5819903508968620E-003
   2.4649999999999999       -103.89197999452628        2.5306175221857845E-004   1.0764870905625121E-002   1.5585393460961839E-003
   2.4750000000000001       -103.89178835241297        2.7374010929200217E-004   1.4137892795947769E-002   1.3161273750124257E-003
   2.4849999999999999       -103.89176502446708        2.8339067900546455E-004   2.0577454778135745E-002   2.1419270062342935E-003
   2.4949999999999997       -103.89178958418519        3.6433885064159419E-004   1.8869531385464940E-002   1.5607085609478707E-003
   2.5049999999999999       -103.89172787660733        3.3952436235608590E-004   2.1421917060557249E-002   1.7116355416005027E-003
   2.5149999999999997       -103.89090652027899        3.8056432004886378E-004   2.2575668056793542E-002   1.7021874025780960E-003
   2.5249999999999995       -103.89102281819876        3.6607118545312398E-004   2.5318512556064317E-002   2.2579976591531573E-003
   2.5349999999999997       -103.89032920625094        4.1272377726729316E-004   2.2623983814756807E-002   2.9552410430374967E-003
   2.5449999999999995       -103.89070891927987        5.2403679097297296E-004   1.3542141626812250E-002   2.7329028108806562E-003
   2.5549999999999997       -103.89043804205606        6.3721610490780501E-004   2.7760946226311697E-002   3.3481078347138990E-003
   2.5649999999999999       -103.88979776367366        4.7002902463192867E-004   2.4774857293649574E-002   3.9761458132086718E-003
   2.5749999999999997       -103.88946103945402        6.9573572614389247E-004   3.5737312845678763E-002   3.5642920720343608E-003
   2.5850000000000000       -103.88939682953441        8.9834033493875096E-004   3.2638407138070806E-002   4.2483520432548610E-003
   2.5949999999999998       -103.88878696929915        8.6847021843665774E-004   4.4154213162928724E-002   4.7136300125521884E-003
   2.6050000000000000       -103.89155124574653        7.4654501566172587E-004   4.1550441508772719E-002   7.7839258399291554E-003
   2.6149999999999998       -103.89024779566178        8.3949236775589752E-004   1.9037821659268542E-002   1.5699792387776242E-002
   2.6250000000000000       -103.88906220023466        1.2270979719227718E-003   2.5307528543533575E-002   1.0398330573536124E-002
   2.6349999999999998       -103.88771047976567        1.5030047917070622E-003   5.2470283370011736E-002   7.8756186060608135E-003
   2.6449999999999996       -103.88836202591401        9.5920010904760288E-004   4.9667116291453012E-002   1.8109892829201633E-002
