# Supplementary material for: Thermal dependence of the hydrated proton and optimal proton transfer in the protonated water hexamer
Source: Nat Commun. 2023 Oct 30;14:6930. doi: 10.1038/s41467-023-42366-4 (PMC10616126; doi:10.1038/s41467-023-42366-4)
Supplement: Supplementary file 4 — Source Data [file 41467_2023_42366_MOESM4_ESM.zip › NCOMMS-22-51229C Source Data/SourceData/figSI_08/pesOO_350.dat]

   2.2050000000000001        0.0000000000000000        0.0000000000000000        0.0000000000000000        0.0000000000000000     
   2.2149999999999999        0.0000000000000000        0.0000000000000000        0.0000000000000000        0.0000000000000000     
   2.2250000000000001        0.0000000000000000        0.0000000000000000        0.0000000000000000        0.0000000000000000     
   2.2349999999999999        0.0000000000000000        0.0000000000000000        0.0000000000000000        0.0000000000000000     
   2.2450000000000001        0.0000000000000000        0.0000000000000000        0.0000000000000000        0.0000000000000000     
   2.2549999999999999       -103.87434734968937        3.2092460937702982E-003 -0.11859769727851981        1.4637521972718033E-002
   2.2650000000000001       -103.88110000000000        0.0000000000000000      -0.14319567948874942        0.0000000000000000     
   2.2749999999999999       -103.88344202314499        3.1312340447525477E-003 -0.10990633700601253        7.6199127647281857E-003
   2.2850000000000001       -103.88388882491545        1.4423530020810037E-003  -7.5466140194790421E-002   1.2400883119000164E-002
   2.2949999999999999       -103.88188011348549        1.0556890716985504E-003  -9.0238103077405776E-002   6.5830354735417424E-003
   2.3050000000000002       -103.88381216568726        9.5415088390979753E-004 -0.10084662062087728        9.5509594745733385E-003
   2.3149999999999999       -103.88307946834419        6.8939529132743904E-004  -7.0633241093658400E-002   5.4323195209087308E-004
   2.3250000000000002       -103.88364651660630        5.4966964335919244E-004  -5.6019728276012183E-002   2.2115492413589950E-003
   2.3350000000000000       -103.88400192355880        5.0651702868253817E-004  -5.7294468625809232E-002   2.6304272455148431E-003
   2.3450000000000002       -103.88358747684991        4.7836989038786058E-004  -3.9569702524290269E-002   1.6004255405714382E-003
   2.3550000000000004       -103.88450526742297        4.9252582283290658E-004  -3.9273852217692327E-002   1.5748899129243406E-003
   2.3649999999999998       -103.88400987488397        4.6307896731310311E-004  -2.9054211530513293E-002   1.9672991149946284E-003
   2.3750000000000000       -103.88446458515298        4.4240447632981091E-004  -1.8891008499053306E-002   3.2257399291681543E-003
   2.3849999999999998       -103.88415418969524        4.4003491042887423E-004  -1.2392483523565196E-002   4.5284974502702337E-003
   2.3950000000000000       -103.88436945089623        4.6033610237042479E-004  -1.6753760217273341E-002   3.3887894405074358E-003
   2.4049999999999998       -103.88437597668853        3.8552503706322500E-004  -1.1214402337794851E-002   2.7499420720224197E-003
   2.4150000000000000       -103.88415347098517        4.7779039324051016E-004  -1.0971021225738876E-002   3.0142267812087796E-003
   2.4249999999999998       -103.88435686758305        4.0639886832287002E-004  -1.3620163634311465E-003   2.1129772055450183E-003
   2.4350000000000001       -103.88455442947591        4.4436287629495355E-004   1.0535539172295423E-002   8.3172116117711161E-003
   2.4449999999999998       -103.88442951584807        3.8124279461493831E-004   9.4543933867608839E-003   1.1417166909324472E-003
   2.4550000000000001       -103.88405099894541        4.7848928781788066E-004   1.7614892983614992E-002   3.8868657542130889E-003
   2.4649999999999999       -103.88395916287963        4.2979827754703446E-004   1.4522582205321939E-002   4.6778535788445678E-003
   2.4750000000000001       -103.88363830618661        3.7989907432514088E-004   6.5064214744630904E-003   8.4872723286506281E-003
   2.4849999999999999       -103.88339592839272        4.3106679607075209E-004   6.0510592319776692E-004   4.7990509931705953E-003
   2.4949999999999997       -103.88326751515346        4.7712024208634000E-004   7.7618647440940922E-002   6.8336320110195638E-003
   2.5049999999999999       -103.88321732991641        4.1781711494672061E-004   1.4213546859540726E-002   2.6113833648620239E-003
   2.5149999999999997       -103.88291917391190        4.4914018336046060E-004   2.7534364508681825E-002   2.0917902501496580E-003
   2.5249999999999995       -103.88171403753627        5.2587840329911711E-004   2.6122185152841072E-002   3.5313325946159302E-003
   2.5349999999999997       -103.88198717126997        4.7636625072242648E-004   2.3982824927117011E-002   3.0719393233857926E-003
   2.5449999999999995       -103.88202551692854        5.5676017266507289E-004  -2.8071375728540855E-002   1.4103630064808565E-002
   2.5549999999999997       -103.88144347360915        3.6518509552753425E-004   4.2298395122055958E-002   4.4316750741802769E-003
   2.5649999999999999       -103.88118997789093        6.2552265389938754E-004   3.0515899567073707E-002   3.9233656392318175E-003
   2.5749999999999997       -103.88105866081551        4.9894825743244627E-004   4.8005165916772445E-002   3.6952237824679967E-003
   2.5850000000000000       -103.88049646017203        7.3406052966883172E-004   3.5487561771335878E-002   5.0165003889893036E-003
   2.5949999999999998       -103.88021205675989        6.0445116523342795E-004   3.3104297474142154E-002   2.7836248029035507E-003
   2.6050000000000000       -103.87920789435728        6.6050952519815546E-004   3.2712273556086691E-002   4.0793460491441724E-003
   2.6149999999999998       -103.87878389937369        7.6596241335796865E-004   2.5465867045613627E-002   4.3822333524657885E-003
   2.6250000000000000       -103.88058764402858        7.3616391586870159E-004   2.7020082287117636E-002   6.1635377061289350E-003
   2.6349999999999998       -103.88059480367814        6.3118832145677459E-004   3.2096161974044440E-002   3.3001446005068548E-003
   2.6449999999999996       -103.87768624301837        7.2602011694899917E-004   3.3341427266633118E-002   2.6823790878804771E-003
