# Supplementary material for: Thermal dependence of the hydrated proton and optimal proton transfer in the protonated water hexamer
Source: Nat Commun. 2023 Oct 30;14:6930. doi: 10.1038/s41467-023-42366-4 (PMC10616126; doi:10.1038/s41467-023-42366-4)
Supplement: Supplementary file 4 — Source Data [file 41467_2023_42366_MOESM4_ESM.zip › NCOMMS-22-51229C Source Data/SourceData/figSI_08/pesOO_force_new_250.gpl]

# Get the name of the script file without the extension
script_name = system("basename '".ARG0."' .gpl")

# Set the terminal to postscript and specify the output file
set term postscript color enhanced 24
set output script_name.".ps"

a2ang=0.529177210903

#set size square
set title "250 K"
unset key

set encoding iso_8859_1
set xlabel "d_{O_1O_2} (\305)" font "Helvetica,24"
set ylabel "{/Symbol \266}V_{1D}/{/Symbol \266}d_{O_1O_2} (Ha/a_0)" font "Helvetica,24"

set xrange [2.2:2.65]
set yrange [-0.1:0.1]

set format y "%.2f"

#set ytics 0.1 font "Helvetica,24" textcolor rgb "black"
set xtics 0.1 font "Helvetica,24" textcolor rgb "black"

plot 'pesOO_250.dat' u 1:( $4 == 0 ? 1/0 : $4):5 w e lc 1, 'pesOO_250.dat' u 1:( $4 == 0 ? 1/0 : $4):5 w lp ps 1.4 pt 7 lc 1

# Restore the terminal and output settings
set terminal wxt
set output
