# Supplementary material for: Thermal dependence of the hydrated proton and optimal proton transfer in the protonated water hexamer
Source: Nat Commun. 2023 Oct 30;14:6930. doi: 10.1038/s41467-023-42366-4 (PMC10616126; doi:10.1038/s41467-023-42366-4)
Supplement: Supplementary file 4 — Source Data [file 41467_2023_42366_MOESM4_ESM.zip › NCOMMS-22-51229C Source Data/SourceData/figSI_09/pes_force_symm_350.gpl]

# Get the name of the script file without the extension
script_name = system("basename '".ARG0."' .gpl")

# Set the terminal to postscript and specify the output file

set term postscript color enhanced 24
set output script_name.".ps"

a2ang=0.529177210903

set size square
set title "350 K"
unset key

set view 0,0
set pm3d interpolate 0,0

set encoding iso_8859_1
set xlabel "d_{O_1O_2} (\305)" offset screen 0,0.01 font "Helvetica,24"
set label "{/Symbol d} (\305)" at screen 0.975,0.6 font "Helvetica,24" textcolor rgb "black" rotate by -90 

set size 1,1
set rmargin at screen 0.88
set lmargin at screen 0.13
set tmargin at screen 0.90
set bmargin at screen 0.15

set style line 10 lt 2 lc rgb "gray" 
set style line 11 lt 1 lc rgb "black"
set border linestyle 11

set grid front linestyle 10, linestyle 11

set ytics 0.1 font "Helvetica,24" textcolor rgb "black"
set xtics 0.1 font "Helvetica,24" textcolor rgb "black"

#set pm3d map 
set xrange [2.3:2.6]
set yrange [0:0.4]
#set cbrange [-0.03:0.07]
set cbrange [-0.03/a2ang:0.07/a2ang]

#set label "Ha/a_0" at screen 0.01,0.8 font "Helvetica,24" textcolor rgb "black"
set label "Ha/\305" at screen 0.01,0.8 font "Helvetica,24" textcolor rgb "black"
set colorbox vertical user origin 0.015, 0.25 size 0.025,0.5 front border 12
set cbtics format "%.2f" 
set cbtics font ",20" textcolor rgb "black"
#set palette defined ( -0.03 "blue", 0 "white", 0.07 "red" ) 
set palette defined ( -0.03/a2ang "blue", 0 "white", 0.07/a2ang "red" ) 

#splot 'pes_symm_350.dat' u 1:2:( $6 == 0 ? 1/0 : $6) notitle w pm3d
splot 'pes_symm_350.dat' u 1:2:( $6 == 0 ? 1/0 : $6/a2ang) notitle w pm3d

# Restore the terminal and output settings
set terminal wxt
set output
