# Supplementary material for: Thermal dependence of the hydrated proton and optimal proton transfer in the protonated water hexamer
Source: Nat Commun. 2023 Oct 30;14:6930. doi: 10.1038/s41467-023-42366-4 (PMC10616126; doi:10.1038/s41467-023-42366-4)
Supplement: Supplementary file 4 — Source Data [file 41467_2023_42366_MOESM4_ESM.zip › NCOMMS-22-51229C Source Data/SourceData/figSI_09/pes_layer_force_symm_100.dat]

 #  dOO values (in A)   2.3149999999999995        2.3449999999999998        2.3750000000000000        2.4049999999999998        2.4350000000000001        2.4649999999999999        2.4950000000000001        2.5249999999999999        2.5550000000000002        2.5850000000000004     
 -0.38000000000000000        0.0000000000000000        0.0000000000000000        0.0000000000000000        0.0000000000000000        0.0000000000000000        0.0000000000000000        0.0000000000000000        0.0000000000000000        0.0000000000000000        0.0000000000000000        0.0000000000000000        0.0000000000000000        0.0000000000000000        0.0000000000000000        0.0000000000000000        0.0000000000000000        0.0000000000000000        0.0000000000000000        0.0000000000000000        0.0000000000000000     
 -0.33999999999999997        0.0000000000000000        0.0000000000000000        0.0000000000000000        0.0000000000000000        0.0000000000000000        0.0000000000000000        0.0000000000000000        0.0000000000000000        0.0000000000000000        0.0000000000000000        0.0000000000000000        0.0000000000000000        0.0000000000000000        0.0000000000000000        0.0000000000000000        0.0000000000000000        0.0000000000000000        0.0000000000000000        0.0000000000000000        0.0000000000000000     
 -0.29999999999999999        0.0000000000000000        0.0000000000000000        0.0000000000000000        0.0000000000000000        0.0000000000000000        0.0000000000000000        0.0000000000000000        0.0000000000000000        0.0000000000000000        0.0000000000000000        0.0000000000000000        0.0000000000000000        0.0000000000000000        0.0000000000000000        0.0000000000000000        0.0000000000000000        0.0000000000000000        0.0000000000000000        0.0000000000000000        0.0000000000000000     
 -0.26000000000000001        0.0000000000000000        0.0000000000000000        0.0000000000000000        0.0000000000000000        0.0000000000000000        0.0000000000000000        0.0000000000000000        0.0000000000000000        0.0000000000000000        0.0000000000000000        0.0000000000000000        0.0000000000000000        0.0000000000000000        0.0000000000000000        0.0000000000000000        0.0000000000000000        0.0000000000000000        0.0000000000000000        0.0000000000000000        0.0000000000000000     
 -0.22000000000000000        0.0000000000000000        0.0000000000000000        0.0000000000000000        0.0000000000000000        0.0000000000000000        0.0000000000000000        0.0000000000000000        0.0000000000000000       -2.6026481823942745E-002   1.2832023095849341E-003  -1.9012747881761508E-002   6.8782331542625961E-004  -1.1118083968162320E-002   4.2605646380412343E-004  -5.0682497408043427E-004   3.0895881443473230E-003   0.0000000000000000        0.0000000000000000        0.0000000000000000        0.0000000000000000     
 -0.17999999999999999        0.0000000000000000        0.0000000000000000        0.0000000000000000        0.0000000000000000        0.0000000000000000        0.0000000000000000       -1.9567644514510738E-002   6.0105630347448999E-004  -1.2173344385339704E-002   2.1807064557178798E-004  -5.1761252527057914E-003   9.2930999243278137E-004  -1.5755526488805936E-003   4.1694547624804691E-004  -6.4798739175660810E-005   1.2066504147939781E-003   0.0000000000000000        0.0000000000000000        0.0000000000000000        0.0000000000000000     
 -0.14000000000000001        0.0000000000000000        0.0000000000000000        0.0000000000000000        0.0000000000000000       -1.2591524213838209E-002   9.7455034419711029E-004  -6.4145131114311110E-003   5.9109804014563798E-004  -2.4148800234863777E-003   5.1946419509880622E-004   2.4806028015209717E-003   8.0433956745851968E-004   7.4402873721456505E-003   5.3838263191371939E-004   0.0000000000000000        0.0000000000000000        0.0000000000000000        0.0000000000000000        0.0000000000000000        0.0000000000000000     
  -9.9999999999999978E-002   0.0000000000000000        0.0000000000000000       -1.2583568779004626E-002   1.6413245548933728E-003  -4.3743029500475684E-003   4.8120875487911018E-004  -1.1926545406942082E-003   4.6393753507535126E-004   3.0310957570142388E-003   6.1261595646054017E-004   5.2933351921536781E-003   3.9208595847565819E-004   1.1607825615912023E-002   1.2823272483703096E-003   0.0000000000000000        0.0000000000000000        0.0000000000000000        0.0000000000000000        0.0000000000000000        0.0000000000000000     
  -6.0000000000000012E-002   0.0000000000000000        0.0000000000000000       -2.5235551543573570E-003   1.0726315037746573E-003  -8.1176050481688265E-004   5.2085131653518664E-004   1.4116557116855798E-003   4.6448586086580995E-004   4.1215403009103903E-003   6.4603449545804425E-004   7.0780539422788035E-003   1.8735968917319534E-003  -7.6596074603478906E-004   1.0289757937229989E-011   0.0000000000000000        0.0000000000000000        0.0000000000000000        0.0000000000000000        0.0000000000000000        0.0000000000000000     
  -1.9999999999999987E-002  -6.6447446128661141E-004   2.5113639406627803E-003  -8.8329595353968263E-004   7.6118663572291773E-004   1.2279275609667619E-004   5.7085123294589092E-004   8.7056543070098476E-004   5.6295248209111835E-004   1.3615507204424730E-003   7.3547668067286572E-004   2.5323471426066031E-003   2.2643105338230160E-003   0.0000000000000000        0.0000000000000000        0.0000000000000000        0.0000000000000000        0.0000000000000000        0.0000000000000000        0.0000000000000000        0.0000000000000000     
   1.9999999999999987E-002   6.6447446128661141E-004   2.5113639406627803E-003   8.8329595353968263E-004   7.6118663572291773E-004  -1.2279275609667619E-004   5.7085123294589092E-004  -8.7056543070098476E-004   5.6295248209111835E-004  -1.3615507204424730E-003   7.3547668067286572E-004  -2.5323471426066031E-003   2.2643105338230160E-003  -6.3680913262802981E-003   0.0000000000000000        0.0000000000000000        0.0000000000000000        0.0000000000000000        0.0000000000000000        0.0000000000000000        0.0000000000000000     
   6.0000000000000012E-002   2.7958568844989977E-003   8.0027093367261194E-003   2.5235551543573570E-003   1.0726315037746573E-003   8.1176050481688265E-004   5.2085131653518664E-004  -1.4116557116855798E-003   4.6448586086580995E-004  -4.1215403009103903E-003   6.4603449545804425E-004  -7.0780539422788035E-003   1.8735968917319534E-003   0.0000000000000000        0.0000000000000000        0.0000000000000000        0.0000000000000000        0.0000000000000000        0.0000000000000000        0.0000000000000000        0.0000000000000000     
   9.9999999999999978E-002   0.0000000000000000        0.0000000000000000        1.2583568779004626E-002   1.6413245548933728E-003   4.3743029500475684E-003   4.8120875487911018E-004   1.1926545406942082E-003   4.6393753507535126E-004  -3.0310957570142388E-003   6.1261595646054017E-004  -5.2933351921536781E-003   3.9208595847565819E-004  -1.1607825615912023E-002   1.2823272483703096E-003   0.0000000000000000        0.0000000000000000        0.0000000000000000        0.0000000000000000        0.0000000000000000        0.0000000000000000     
  0.14000000000000001        0.0000000000000000        0.0000000000000000        2.2193906411489703E-002   2.2718479968865004E-003   1.2591524213838209E-002   9.7455034419711029E-004   6.4145131114311110E-003   5.9109804014563798E-004   2.4148800234863777E-003   5.1946419509880622E-004  -2.4806028015209717E-003   8.0433956745851968E-004  -7.4402873721456505E-003   5.3838263191371939E-004  -1.7299419233638987E-002   7.3385288058872391E-004   0.0000000000000000        0.0000000000000000        0.0000000000000000        0.0000000000000000     
  0.17999999999999999        0.0000000000000000        0.0000000000000000        0.0000000000000000        0.0000000000000000        2.5022278262064466E-002   3.4870587353067763E-003   1.9567644514510738E-002   6.0105630347448999E-004   1.2173344385339704E-002   2.1807064557178798E-004   5.1761252527057914E-003   9.2930999243278137E-004   1.5755526488805936E-003   4.1694547624804691E-004   6.4798739175660810E-005   1.2066504147939781E-003  -1.1283751763479682E-002   0.0000000000000000        0.0000000000000000        0.0000000000000000     
  0.21999999999999995        0.0000000000000000        0.0000000000000000        0.0000000000000000        0.0000000000000000        0.0000000000000000        0.0000000000000000        0.0000000000000000        0.0000000000000000        2.6026481823942745E-002   1.2832023095849341E-003   1.9012747881761508E-002   6.8782331542625961E-004   1.1118083968162320E-002   4.2605646380412343E-004   5.0682497408043427E-004   3.0895881443473230E-003   3.4049417704264460E-003   4.1159031748919956E-011   0.0000000000000000        0.0000000000000000     
  0.26000000000000006        0.0000000000000000        0.0000000000000000        0.0000000000000000        0.0000000000000000        0.0000000000000000        0.0000000000000000        0.0000000000000000        0.0000000000000000        0.0000000000000000        0.0000000000000000        0.0000000000000000        0.0000000000000000        0.0000000000000000        0.0000000000000000        0.0000000000000000        0.0000000000000000        0.0000000000000000        0.0000000000000000        0.0000000000000000        0.0000000000000000     
  0.29999999999999999        0.0000000000000000        0.0000000000000000        0.0000000000000000        0.0000000000000000        0.0000000000000000        0.0000000000000000        0.0000000000000000        0.0000000000000000        0.0000000000000000        0.0000000000000000        0.0000000000000000        0.0000000000000000        0.0000000000000000        0.0000000000000000        0.0000000000000000        0.0000000000000000        0.0000000000000000        0.0000000000000000        0.0000000000000000        0.0000000000000000     
  0.33999999999999997        0.0000000000000000        0.0000000000000000        0.0000000000000000        0.0000000000000000        0.0000000000000000        0.0000000000000000        0.0000000000000000        0.0000000000000000        0.0000000000000000        0.0000000000000000        0.0000000000000000        0.0000000000000000        0.0000000000000000        0.0000000000000000        0.0000000000000000        0.0000000000000000        0.0000000000000000        0.0000000000000000        0.0000000000000000        0.0000000000000000     
  0.37999999999999995        0.0000000000000000        0.0000000000000000        0.0000000000000000        0.0000000000000000        0.0000000000000000        0.0000000000000000        0.0000000000000000        0.0000000000000000        0.0000000000000000        0.0000000000000000        0.0000000000000000        0.0000000000000000        0.0000000000000000        0.0000000000000000        0.0000000000000000        0.0000000000000000        0.0000000000000000        0.0000000000000000        0.0000000000000000        0.0000000000000000     
