# Supplementary material for: Thermal dependence of the hydrated proton and optimal proton transfer in the protonated water hexamer
Source: Nat Commun. 2023 Oct 30;14:6930. doi: 10.1038/s41467-023-42366-4 (PMC10616126; doi:10.1038/s41467-023-42366-4)
Supplement: Supplementary file 4 — Source Data [file 41467_2023_42366_MOESM4_ESM.zip › NCOMMS-22-51229C Source Data/SourceData/figSI_09/pes_layer_force_symm_250.dat]

 #  dOO values (in A)   2.3149999999999995        2.3449999999999998        2.3750000000000000        2.4049999999999998        2.4350000000000001        2.4649999999999999        2.4950000000000001        2.5249999999999999        2.5550000000000002        2.5850000000000004     
 -0.38000000000000000        0.0000000000000000        0.0000000000000000        0.0000000000000000        0.0000000000000000        0.0000000000000000        0.0000000000000000        0.0000000000000000        0.0000000000000000        0.0000000000000000        0.0000000000000000        0.0000000000000000        0.0000000000000000        0.0000000000000000        0.0000000000000000        0.0000000000000000        0.0000000000000000        0.0000000000000000        0.0000000000000000        0.0000000000000000        0.0000000000000000     
 -0.33999999999999997        0.0000000000000000        0.0000000000000000        0.0000000000000000        0.0000000000000000        0.0000000000000000        0.0000000000000000        0.0000000000000000        0.0000000000000000        0.0000000000000000        0.0000000000000000        0.0000000000000000        0.0000000000000000        0.0000000000000000        0.0000000000000000        0.0000000000000000        0.0000000000000000        0.0000000000000000        0.0000000000000000       -2.4590216377512061E-002   7.8252306520645871E-003
 -0.29999999999999999        0.0000000000000000        0.0000000000000000        0.0000000000000000        0.0000000000000000        0.0000000000000000        0.0000000000000000        0.0000000000000000        0.0000000000000000        0.0000000000000000        0.0000000000000000        0.0000000000000000        0.0000000000000000       -4.9455886695568607E-002   1.8796986426008230E-002  -3.7630848204826178E-002   6.9051366469139756E-003  -2.5767362699036272E-002   1.7523066840520172E-003  -8.0601879386671040E-003   2.8595992421480581E-003
 -0.26000000000000001        0.0000000000000000        0.0000000000000000        0.0000000000000000        0.0000000000000000        0.0000000000000000        0.0000000000000000        0.0000000000000000        0.0000000000000000       -5.3210630656222974E-002   2.5021303178442019E-003  -3.4990150470942685E-002   1.5715177543594262E-003  -2.6063714650991058E-002   1.0104647350067835E-003  -1.7747302198049021E-002   6.9397267289990773E-004  -7.5547928175717233E-003   1.1574468667635248E-003   4.0752377559995501E-003   1.4063582989072615E-003
 -0.22000000000000000        0.0000000000000000        0.0000000000000000        0.0000000000000000        0.0000000000000000       -5.0026958944370398E-002   2.4954560556731541E-003  -3.2862158663791927E-002   2.8512908023200145E-003  -2.4647384100802756E-002   8.0651282803495712E-004  -1.5571952586574253E-002   5.9095631739864839E-004  -8.5737690661450983E-003   7.4631148547165945E-004  -7.6857524350676886E-004   6.7340680811761534E-004   6.9029807379125700E-003   7.5457516642455529E-004   1.3995019587745629E-002   1.5650924454771835E-003
 -0.17999999999999999        0.0000000000000000        0.0000000000000000       -4.2403899535076589E-002   1.0506048926558816E-003  -2.3569617680879135E-002   1.1950962599549405E-003  -1.4961462291279096E-002   7.4427666211137472E-004  -8.7426755593225502E-003   4.9033227366224565E-004  -1.7091824894886838E-003   4.9569315352465302E-004   2.9643022998769438E-003   2.3940053120798804E-004   1.0565418439555373E-002   3.7971049295149116E-004   1.6793398274962758E-002   1.5123127658158719E-003   2.0679489815614467E-002   3.2989518296975750E-003
 -0.14000000000000001       -2.0335415271234683E-002   1.3453642875238577E-003  -1.6059907609336455E-002   1.1217387362842098E-003  -9.9150183028312543E-003   6.1873207057825655E-004  -3.7350632655575849E-003   5.4312772704468858E-004   1.1905927468666905E-003   5.0762469986616993E-004   6.5790895774782603E-003   5.8553735427454971E-004   1.1106644300681513E-002   7.8220191233985086E-004   1.6965141296774639E-002   8.3034010399995280E-004   2.4696122938206427E-002   1.6645140160297508E-003   0.0000000000000000        0.0000000000000000     
  -9.9999999999999978E-002  -7.1703248465862963E-003   1.0012410863039342E-003  -4.6345732618405470E-003   8.0561099377416063E-004  -2.3199685408306862E-003   6.2215858054307210E-004   2.3460973204812458E-003   5.7906277719699446E-004   6.7243351680718755E-003   7.9316438891606164E-004   1.0714396128926443E-002   6.2439101082928296E-004   1.5171807484352658E-002   1.0674316606753681E-003   1.9364855180914513E-002   1.6942182043988773E-003   3.2839929573670705E-002   5.2932419065364195E-003   0.0000000000000000        0.0000000000000000     
  -6.0000000000000012E-002  -4.3988661848425505E-003   1.7430193980921443E-003  -8.7243082663966828E-004   1.0633614281097966E-003   2.5867350573901861E-003   9.4985626715924070E-004   5.4961787251020591E-003   6.8852893110676232E-004   7.2666215853960450E-003   1.1319947895185596E-003   9.5547108403020893E-003   1.4193093347760262E-003   1.5451065565626785E-002   2.6623774725475714E-003   0.0000000000000000        0.0000000000000000        0.0000000000000000        0.0000000000000000        0.0000000000000000        0.0000000000000000     
  -1.9999999999999987E-002  -1.5572658143267314E-003   2.4961569935223948E-003  -5.9743076096069499E-004   9.9843566082087371E-004   2.3189460487517801E-004   9.4765221456444542E-004   1.2270833351480574E-003   1.0258070333362462E-003   3.0254507907935720E-003   1.3534288192886168E-003   4.6438708687050910E-003   1.9393194119096521E-003  -4.0987319322407728E-003   2.2941762411964241E-003   4.1131137528341499E-003   0.0000000000000000        0.0000000000000000        0.0000000000000000        0.0000000000000000        0.0000000000000000     
   1.9999999999999987E-002   1.5572658143267314E-003   2.4961569935223948E-003   5.9743076096069499E-004   9.9843566082087371E-004  -2.3189460487517801E-004   9.4765221456444542E-004  -1.2270833351480574E-003   1.0258070333362462E-003  -3.0254507907935720E-003   1.3534288192886168E-003  -4.6438708687050910E-003   1.9393194119096521E-003   4.0987319322407728E-003   2.2941762411964241E-003  -4.1131137528341499E-003   0.0000000000000000        0.0000000000000000        0.0000000000000000        0.0000000000000000        0.0000000000000000     
   6.0000000000000012E-002   4.3988661848425505E-003   1.7430193980921443E-003   8.7243082663966828E-004   1.0633614281097966E-003  -2.5867350573901861E-003   9.4985626715924070E-004  -5.4961787251020591E-003   6.8852893110676232E-004  -7.2666215853960450E-003   1.1319947895185596E-003  -9.5547108403020893E-003   1.4193093347760262E-003  -1.5451065565626785E-002   2.6623774725475714E-003  -8.2759433760020134E-003   1.2469370713092958E-003  -2.0498724794231194E-002   0.0000000000000000        0.0000000000000000        0.0000000000000000     
   9.9999999999999978E-002   7.1703248465862963E-003   1.0012410863039342E-003   4.6345732618405470E-003   8.0561099377416063E-004   2.3199685408306862E-003   6.2215858054307210E-004  -2.3460973204812458E-003   5.7906277719699446E-004  -6.7243351680718755E-003   7.9316438891606164E-004  -1.0714396128926443E-002   6.2439101082928296E-004  -1.5171807484352658E-002   1.0674316606753681E-003  -1.9364855180914513E-002   1.6942182043988773E-003  -3.2839929573670705E-002   5.2932419065364195E-003   0.0000000000000000        0.0000000000000000     
  0.14000000000000001        2.0335415271234683E-002   1.3453642875238577E-003   1.6059907609336455E-002   1.1217387362842098E-003   9.9150183028312543E-003   6.1873207057825655E-004   3.7350632655575849E-003   5.4312772704468858E-004  -1.1905927468666905E-003   5.0762469986616993E-004  -6.5790895774782603E-003   5.8553735427454971E-004  -1.1106644300681513E-002   7.8220191233985086E-004  -1.6965141296774639E-002   8.3034010399995280E-004  -2.4696122938206427E-002   1.6645140160297508E-003  -2.7996344209393079E-002   4.9587880102298434E-003
  0.17999999999999999        4.6025721256827010E-002   6.5854450798271929E-010   4.2403899535076589E-002   1.0506048926558816E-003   2.3569617680879135E-002   1.1950962599549405E-003   1.4961462291279096E-002   7.4427666211137472E-004   8.7426755593225502E-003   4.9033227366224565E-004   1.7091824894886838E-003   4.9569315352465302E-004  -2.9643022998769438E-003   2.3940053120798804E-004  -1.0565418439555373E-002   3.7971049295149116E-004  -1.6793398274962758E-002   1.5123127658158719E-003  -2.0679489815614467E-002   3.2989518296975750E-003
  0.21999999999999995        0.0000000000000000        0.0000000000000000        0.0000000000000000        0.0000000000000000        5.0026958944370398E-002   2.4954560556731541E-003   3.2862158663791927E-002   2.8512908023200145E-003   2.4647384100802756E-002   8.0651282803495712E-004   1.5571952586574253E-002   5.9095631739864839E-004   8.5737690661450983E-003   7.4631148547165945E-004   7.6857524350676886E-004   6.7340680811761534E-004  -6.9029807379125700E-003   7.5457516642455529E-004  -1.3995019587745629E-002   1.5650924454771835E-003
  0.26000000000000006        0.0000000000000000        0.0000000000000000        0.0000000000000000        0.0000000000000000        0.0000000000000000        0.0000000000000000        6.8454966031913658E-002   8.1174185761528851E-004   5.3210630656222974E-002   2.5021303178442019E-003   3.4990150470942685E-002   1.5715177543594262E-003   2.6063714650991058E-002   1.0104647350067835E-003   1.7747302198049021E-002   6.9397267289990773E-004   7.5547928175717233E-003   1.1574468667635248E-003  -4.0752377559995501E-003   1.4063582989072615E-003
  0.29999999999999999        0.0000000000000000        0.0000000000000000        0.0000000000000000        0.0000000000000000        0.0000000000000000        0.0000000000000000        0.0000000000000000        0.0000000000000000        0.0000000000000000        0.0000000000000000        5.6095198217525538E-002   6.5854450798271929E-010   0.0000000000000000        0.0000000000000000        3.7630848204826178E-002   6.9051366469139756E-003   2.5767362699036272E-002   1.7523066840520172E-003   8.0601879386671040E-003   2.8595992421480581E-003
  0.33999999999999997        0.0000000000000000        0.0000000000000000        0.0000000000000000        0.0000000000000000        0.0000000000000000        0.0000000000000000        0.0000000000000000        0.0000000000000000        0.0000000000000000        0.0000000000000000        0.0000000000000000        0.0000000000000000        0.0000000000000000        0.0000000000000000        0.0000000000000000        0.0000000000000000        0.0000000000000000        0.0000000000000000        2.4590216377512061E-002   7.8252306520645871E-003
  0.37999999999999995        0.0000000000000000        0.0000000000000000        0.0000000000000000        0.0000000000000000        0.0000000000000000        0.0000000000000000        0.0000000000000000        0.0000000000000000        0.0000000000000000        0.0000000000000000        0.0000000000000000        0.0000000000000000        0.0000000000000000        0.0000000000000000        0.0000000000000000        0.0000000000000000        0.0000000000000000        0.0000000000000000        0.0000000000000000        0.0000000000000000     
