# Supplementary material for: Thermal dependence of the hydrated proton and optimal proton transfer in the protonated water hexamer
Source: Nat Commun. 2023 Oct 30;14:6930. doi: 10.1038/s41467-023-42366-4 (PMC10616126; doi:10.1038/s41467-023-42366-4)
Supplement: Supplementary file 4 — Source Data [file 41467_2023_42366_MOESM4_ESM.zip › NCOMMS-22-51229C Source Data/SourceData/figSI_09/pes_layer_force_symm_350.dat]

 #  dOO values (in A)   2.3149999999999995        2.3449999999999998        2.3750000000000000        2.4049999999999998        2.4350000000000001        2.4649999999999999        2.4950000000000001        2.5249999999999999        2.5550000000000002        2.5850000000000004     
 -0.38000000000000000        0.0000000000000000        0.0000000000000000        0.0000000000000000        0.0000000000000000        0.0000000000000000        0.0000000000000000        0.0000000000000000        0.0000000000000000        0.0000000000000000        0.0000000000000000        0.0000000000000000        0.0000000000000000        0.0000000000000000        0.0000000000000000        0.0000000000000000        0.0000000000000000        0.0000000000000000        0.0000000000000000        0.0000000000000000        0.0000000000000000     
 -0.33999999999999997        0.0000000000000000        0.0000000000000000        0.0000000000000000        0.0000000000000000        0.0000000000000000        0.0000000000000000        0.0000000000000000        0.0000000000000000        0.0000000000000000        0.0000000000000000        0.0000000000000000        0.0000000000000000        0.0000000000000000        0.0000000000000000        0.0000000000000000        0.0000000000000000       -6.1419819059809033E-002   2.8874767103491570E-003  -2.8234789908156983E-002   8.7166130844522132E-004
 -0.29999999999999999        0.0000000000000000        0.0000000000000000        0.0000000000000000        0.0000000000000000        0.0000000000000000        0.0000000000000000        0.0000000000000000        0.0000000000000000        0.0000000000000000        0.0000000000000000        0.0000000000000000        0.0000000000000000       -5.7281836099444414E-002   1.8359600511265149E-003  -4.1089413221569823E-002   2.2148403699701826E-003  -3.2405823029535236E-002   1.8300474508854058E-003  -7.1387890241161739E-003   1.8044340318498231E-003
 -0.26000000000000001        0.0000000000000000        0.0000000000000000        0.0000000000000000        0.0000000000000000        0.0000000000000000        0.0000000000000000        0.0000000000000000        0.0000000000000000       -4.2321967158794875E-002   1.9979821408377496E-003  -3.7181581960065019E-002   1.4400049898207407E-003  -2.6639503582216780E-002   1.2993863876746331E-003  -1.7041680176286302E-002   1.2147821663646664E-003  -6.7728430043433986E-003   1.3039171271602918E-003   1.1861238771522869E-003   1.2538470646006980E-003
 -0.22000000000000000        0.0000000000000000        0.0000000000000000       -2.7355819913749357E-002   4.0598038465238379E-003  -3.1066985640971358E-002   5.9121901340180583E-003  -1.9732991217032862E-002   4.1214608675151608E-003  -2.8970835737198698E-002   9.8413274433055940E-004  -1.7876417787987334E-002   8.0193754945296551E-004  -1.0359596959712256E-002   9.4869016918264280E-004  -1.4071036534788672E-003   6.7687197649484668E-004   6.7510343494975363E-003   1.1417623039419295E-003   1.3870206308204343E-002   1.5868856382327617E-003
 -0.17999999999999999       -4.2750821930070973E-002   4.5646371673622186E-003  -3.1763969997008201E-002   1.9478676976408533E-003  -2.4945813404330767E-002   1.3237011941757161E-003  -1.7677710328880710E-002   8.2791832033129054E-004  -8.9720386404315601E-003   7.7095969047946342E-004  -2.2024243021335948E-003   7.6881992169057826E-004   4.2100977929810475E-003   5.2352015278314950E-004   1.0436944653514090E-002   7.7944225386567998E-004   1.9091822039419996E-002   1.2622709548625213E-003   2.2062092045600154E-002   1.4060765580453602E-003
 -0.14000000000000001       -2.7359472065383975E-002   2.0056224886663356E-003  -2.0417537820873011E-002   1.3506622197414072E-003  -1.2485443384677662E-002   7.9550496185959517E-004  -7.0158355337047503E-003   7.8289286779273425E-004  -1.3726843972300352E-004   6.1983686639919731E-004   5.6434865802348537E-003   8.0116034896634918E-004   1.0179510683530391E-002   8.0500452570310323E-004   1.2233939932109975E-002   1.0633276700251586E-003   2.0381823475654967E-002   1.6904646411768226E-003   0.0000000000000000        0.0000000000000000     
  -9.9999999999999978E-002  -1.4549870922749605E-002   1.9014847906003375E-003  -6.9343084551146978E-003   9.1930897091043102E-004  -1.1634964026312382E-003   9.4572591623631524E-004   7.0653652368984335E-004   8.4062918359515087E-004   6.2463538833306851E-004   1.5189829794899456E-003   8.4232181402967878E-003   5.9866718589950954E-004   1.1944318708351756E-002   7.2151754188442109E-004   1.5549576149199572E-002   1.7811799335592437E-003   0.0000000000000000        0.0000000000000000        0.0000000000000000        0.0000000000000000     
  -6.0000000000000012E-002  -5.1046772928910050E-003   1.1834564326424321E-003  -4.1056680686161529E-004   1.9761994400910280E-003   1.7466649876892973E-003   9.5929576969917753E-004   3.3898208250180933E-003   8.6003652684438485E-004   6.6398224194171955E-003   1.4848783006323892E-003   6.7064871253152223E-003   1.5334389756210493E-003   8.4882239942879502E-003   1.5347647969672891E-003   9.3856997950918612E-003   1.5346355198663736E-003   2.6054452147578943E-003   3.8011142961090717E-003   0.0000000000000000        0.0000000000000000     
  -1.9999999999999987E-002  -2.7261555463100481E-003   1.1911449913339783E-003   4.4597902556429872E-004   1.1224683002207818E-003   5.0901808039496323E-005   9.3090970511951177E-004   4.4218577162710802E-005   1.0217270078834977E-003   1.4082150436209894E-003   9.0566332261947369E-004   2.9964766735811514E-003   1.3994152291797314E-003   3.3914165151472078E-003   1.0675395492623348E-003   3.1119897457051807E-003   2.3671670921855724E-003   6.6309117178489111E-003   2.3197319281889257E-003   0.0000000000000000        0.0000000000000000     
   1.9999999999999987E-002   2.7261555463100481E-003   1.1911449913339783E-003  -4.4597902556429872E-004   1.1224683002207818E-003  -5.0901808039496323E-005   9.3090970511951177E-004  -4.4218577162710802E-005   1.0217270078834977E-003  -1.4082150436209894E-003   9.0566332261947369E-004  -2.9964766735811514E-003   1.3994152291797314E-003  -3.3914165151472078E-003   1.0675395492623348E-003  -3.1119897457051807E-003   2.3671670921855724E-003  -6.6309117178489111E-003   2.3197319281889257E-003   0.0000000000000000        0.0000000000000000     
   6.0000000000000012E-002   5.1046772928910050E-003   1.1834564326424321E-003   4.1056680686161529E-004   1.9761994400910280E-003  -1.7466649876892973E-003   9.5929576969917753E-004  -3.3898208250180933E-003   8.6003652684438485E-004  -6.6398224194171955E-003   1.4848783006323892E-003  -6.7064871253152223E-003   1.5334389756210493E-003  -8.4882239942879502E-003   1.5347647969672891E-003  -9.3856997950918612E-003   1.5346355198663736E-003  -2.6054452147578943E-003   3.8011142961090717E-003   0.0000000000000000        0.0000000000000000     
   9.9999999999999978E-002   1.4549870922749605E-002   1.9014847906003375E-003   6.9343084551146978E-003   9.1930897091043102E-004   1.1634964026312382E-003   9.4572591623631524E-004  -7.0653652368984335E-004   8.4062918359515087E-004  -6.2463538833306851E-004   1.5189829794899456E-003  -8.4232181402967878E-003   5.9866718589950954E-004  -1.1944318708351756E-002   7.2151754188442109E-004  -1.5549576149199572E-002   1.7811799335592437E-003  -1.6101126513354061E-002   4.2796011826626828E-003  -3.1197541350294511E-002   3.2927225399135965E-010
  0.14000000000000001        2.7359472065383975E-002   2.0056224886663356E-003   2.0417537820873011E-002   1.3506622197414072E-003   1.2485443384677662E-002   7.9550496185959517E-004   7.0158355337047503E-003   7.8289286779273425E-004   1.3726843972300352E-004   6.1983686639919731E-004  -5.6434865802348537E-003   8.0116034896634918E-004  -1.0179510683530391E-002   8.0500452570310323E-004  -1.2233939932109975E-002   1.0633276700251586E-003  -2.0381823475654967E-002   1.6904646411768226E-003  -2.7033378413097293E-002   1.6297409257425991E-003
  0.17999999999999999        4.2750821930070973E-002   4.5646371673622186E-003   3.1763969997008201E-002   1.9478676976408533E-003   2.4945813404330767E-002   1.3237011941757161E-003   1.7677710328880710E-002   8.2791832033129054E-004   8.9720386404315601E-003   7.7095969047946342E-004   2.2024243021335948E-003   7.6881992169057826E-004  -4.2100977929810475E-003   5.2352015278314950E-004  -1.0436944653514090E-002   7.7944225386567998E-004  -1.9091822039419996E-002   1.2622709548625213E-003  -2.2062092045600154E-002   1.4060765580453602E-003
  0.21999999999999995        1.6015188691337202E-002   0.0000000000000000        2.7355819913749357E-002   4.0598038465238379E-003   3.1066985640971358E-002   5.9121901340180583E-003   1.9732991217032862E-002   4.1214608675151608E-003   2.8970835737198698E-002   9.8413274433055940E-004   1.7876417787987334E-002   8.0193754945296551E-004   1.0359596959712256E-002   9.4869016918264280E-004   1.4071036534788672E-003   6.7687197649484668E-004  -6.7510343494975363E-003   1.1417623039419295E-003  -1.3870206308204343E-002   1.5868856382327617E-003
  0.26000000000000006        0.0000000000000000        0.0000000000000000        0.0000000000000000        0.0000000000000000        5.7996344738162078E-002   6.3112278538457554E-003   4.7252633144431483E-002   2.4069247573118425E-003   4.2321967158794875E-002   1.9979821408377496E-003   3.7181581960065019E-002   1.4400049898207407E-003   2.6639503582216780E-002   1.2993863876746331E-003   1.7041680176286302E-002   1.2147821663646664E-003   6.7728430043433986E-003   1.3039171271602918E-003  -1.1861238771522869E-003   1.2538470646006980E-003
  0.29999999999999999        0.0000000000000000        0.0000000000000000        0.0000000000000000        0.0000000000000000        0.0000000000000000        0.0000000000000000        8.0525456212805116E-002   0.0000000000000000        6.4485573624759762E-002   9.3132257461547852E-010   3.9238220218930794E-002   1.1290449066779264E-002   5.7281836099444414E-002   1.8359600511265149E-003   4.1089413221569823E-002   2.2148403699701826E-003   3.2405823029535236E-002   1.8300474508854058E-003   7.1387890241161739E-003   1.8044340318498231E-003
  0.33999999999999997        0.0000000000000000        0.0000000000000000        0.0000000000000000        0.0000000000000000        0.0000000000000000        0.0000000000000000        0.0000000000000000        0.0000000000000000        0.0000000000000000        0.0000000000000000        0.0000000000000000        0.0000000000000000        9.0239879457600800E-002   8.1113741425665568E-003   5.8129704200782784E-002   5.9256287114894304E-003   6.1419819059809033E-002   2.8874767103491570E-003   2.8234789908156983E-002   8.7166130844522132E-004
  0.37999999999999995        0.0000000000000000        0.0000000000000000        0.0000000000000000        0.0000000000000000        0.0000000000000000        0.0000000000000000        0.0000000000000000        0.0000000000000000        0.0000000000000000        0.0000000000000000        0.0000000000000000        0.0000000000000000        0.0000000000000000        0.0000000000000000        0.0000000000000000        0.0000000000000000        0.0000000000000000        0.0000000000000000        2.4048735324620603E-002   7.9899189085946391E-003
