# Supplementary material for: Thermal dependence of the hydrated proton and optimal proton transfer in the protonated water hexamer
Source: Nat Commun. 2023 Oct 30;14:6930. doi: 10.1038/s41467-023-42366-4 (PMC10616126; doi:10.1038/s41467-023-42366-4)
Supplement: Supplementary file 4 — Source Data [file 41467_2023_42366_MOESM4_ESM.zip › NCOMMS-22-51229C Source Data/SourceData/figSI_09/pes_layer_force_symm_denser2_new_100.gpl]

# Get the name of the script file without the extension
script_name = system("basename '".ARG0."' .gpl")

# Set the terminal to postscript and specify the output file

set term postscript color enhanced 24
set output script_name.".ps"


#set key left top
set key left top vertical maxrows 4 font ",20" 
set title "100 K"

a2ang=0.529177210903

nc1=1
c1=2+(nc1-1)*2
c1err=3+(nc1-1)*2

nc2=2
c2=2+(nc2-1)*2
c2err=3+(nc2-1)*2

nc3=3
c3=2+(nc3-1)*2
c3err=3+(nc3-1)*2

nc4=4
c4=2+(nc4-1)*2
c4err=3+(nc4-1)*2

nc5=5
c5=2+(nc5-1)*2
c5err=3+(nc5-1)*2

nc6=6
c6=2+(nc6-1)*2
c6err=3+(nc6-1)*2

nc7=7
c7=2+(nc7-1)*2
c7err=3+(nc7-1)*2

nc8=8
c8=2+(nc8-1)*2
c8err=3+(nc8-1)*2

nc9=9
c9=2+(nc9-1)*2
c9err=3+(nc9-1)*2

nc10=10
c10=2+(nc10-1)*2
c10err=3+(nc10-1)*2

set encoding iso_8859_1
set xlabel "{/Symbol d} (\305)" offset screen 0,0.01 font "Helvetica,24"
#set ylabel "Force (Ha/a_0)" font "Helvetica,24"
#set ylabel "dV/d{/Symbol d} (Ha/\305)" font "Helvetica,24"
set ylabel "{/Symbol \266}V_{2D}/{/Symbol \266}{/Symbol d} (Ha/\305)" font "Helvetica,24"

set xrange [-0.4:0.4]
#set yrange [-0.05:0.05]
set yrange [-0.05/a2ang:0.05/a2ang]

set format y "%.2f"

Ha2eV=27.211386245988
eV2K=11604.518
Ha2K=Ha2eV*eV2K
Ha2meV=27.211386245988*1000

fac=1./a2ang

plot 'pes_layer_force_symm_100.dat' u 1:(fac*column(c2) == 0 ? 1/0 : fac*column(c2)):(fac*column(c2err)) ti "dOO=2.345" w e lc 2, 'pes_layer_force_symm_100.dat' u 1:(fac*column(c2) == 0 ? 1/0 : fac*column(c2)):(fac*column(c2err)) ti "" w lp ps 1.4 pt 8 lc 2, 'pes_layer_force_symm_100.dat' u 1:(fac*column(c3) == 0 ? 1/0 : fac*column(c3)):(fac*column(c3err)) ti "dOO=2.375" w e lc 3, 'pes_layer_force_symm_100.dat' u 1:(fac*column(c3) == 0 ? 1/0 : fac*column(c3)):(fac*column(c3err)) ti "" w lp ps 1.4 pt 9 lc 3, 'pes_layer_force_symm_100.dat' u 1:(fac*column(c4) == 0 ? 1/0 : fac*column(c4)):(fac*column(c4err)) ti "dOO=2.405" w e lc 4, 'pes_layer_force_symm_100.dat' u 1:(fac*column(c4) == 0 ? 1/0 : fac*column(c4)):(fac*column(c4err)) ti "" w lp ps 1.4 pt 10 lc 4, 'pes_layer_force_symm_100.dat' u 1:(fac*column(c5) == 0 ? 1/0 : fac*column(c5)):(fac*column(c5err)) ti "dOO=2.435" w e lc 5, 'pes_layer_force_symm_100.dat' u 1:(fac*column(c5) == 0 ? 1/0 : fac*column(c5)):(fac*column(c5err)) ti "" w lp ps 1.4 pt 10 lc 5, 'pes_layer_force_symm_100.dat' u 1:(fac*column(c6) == 0 ? 1/0 : fac*column(c6)):(fac*column(c6err)) ti "dOO=2.465" w e lc 6, 'pes_layer_force_symm_100.dat' u 1:(fac*column(c6) == 0 ? 1/0 : fac*column(c6)):(fac*column(c6err)) ti "" w lp ps 1.4 pt 10 lc 6, 'pes_layer_force_symm_100.dat' u 1:(fac*column(c7) == 0 ? 1/0 : fac*column(c7)):(fac*column(c7err)) ti "dOO=2.495" w e lc 7, 'pes_layer_force_symm_100.dat' u 1:(fac*column(c7) == 0 ? 1/0 : fac*column(c7)):(fac*column(c7err)) ti "" w lp ps 1.4 pt 10 lc 7, 'pes_layer_force_symm_100.dat' u 1:(fac*column(c8) == 0 ? 1/0 : fac*column(c8)):(fac*column(c8err)) ti "dOO=2.525" w e lc 8, 'pes_layer_force_symm_100.dat' u 1:(fac*column(c8) == 0 ? 1/0 : fac*column(c8)):(fac*column(c8err)) ti "" w lp ps 1.4 pt 10 lc 8, 'pes_layer_force_symm_100.dat' u 1:(fac*column(c9) == 0 ? 1/0 : fac*column(c9)):(fac*column(c9err)) ti "dOO=2.555" w e lc 9, 'pes_layer_force_symm_100.dat' u 1:(fac*column(c9) == 0 ? 1/0 : fac*column(c9)):(fac*column(c9err)) ti "" w lp ps 1.4 pt 10 lc 9

# Restore the terminal and output settings
set terminal wxt
set output
