# Supplementary material for: Thermal dependence of the hydrated proton and optimal proton transfer in the protonated water hexamer
Source: Nat Commun. 2023 Oct 30;14:6930. doi: 10.1038/s41467-023-42366-4 (PMC10616126; doi:10.1038/s41467-023-42366-4)
Supplement: Supplementary file 4 — Source Data [file 41467_2023_42366_MOESM4_ESM.zip › NCOMMS-22-51229C Source Data/SourceData/figSI_09/pes_symm_100.dat]

   2.3149999999999995      -0.38000000000000000        0.0000000000000000        0.0000000000000000                0   0.0000000000000000        0.0000000000000000                0   0.0000000000000000        0.0000000000000000                0   0.0000000000000000        0.0000000000000000                0
   2.3449999999999998      -0.38000000000000000        0.0000000000000000        0.0000000000000000                0   0.0000000000000000        0.0000000000000000                0   0.0000000000000000        0.0000000000000000                0   0.0000000000000000        0.0000000000000000                0
   2.3750000000000000      -0.38000000000000000        0.0000000000000000        0.0000000000000000                0   0.0000000000000000        0.0000000000000000                0   0.0000000000000000        0.0000000000000000                0   0.0000000000000000        0.0000000000000000                0
   2.4049999999999998      -0.38000000000000000        0.0000000000000000        0.0000000000000000                0   0.0000000000000000        0.0000000000000000                0   0.0000000000000000        0.0000000000000000                0   0.0000000000000000        0.0000000000000000                0
   2.4350000000000001      -0.38000000000000000        0.0000000000000000        0.0000000000000000                0   0.0000000000000000        0.0000000000000000                0   0.0000000000000000        0.0000000000000000                0   0.0000000000000000        0.0000000000000000                0
   2.4649999999999999      -0.38000000000000000        0.0000000000000000        0.0000000000000000                0   0.0000000000000000        0.0000000000000000                0   0.0000000000000000        0.0000000000000000                0   0.0000000000000000        0.0000000000000000                0
   2.4950000000000001      -0.38000000000000000        0.0000000000000000        0.0000000000000000                0   0.0000000000000000        0.0000000000000000                0   0.0000000000000000        0.0000000000000000                0   0.0000000000000000        0.0000000000000000                0
   2.5249999999999999      -0.38000000000000000        0.0000000000000000        0.0000000000000000                0   0.0000000000000000        0.0000000000000000                0   0.0000000000000000        0.0000000000000000                0   0.0000000000000000        0.0000000000000000                0
   2.5550000000000002      -0.38000000000000000        0.0000000000000000        0.0000000000000000                0   0.0000000000000000        0.0000000000000000                0   0.0000000000000000        0.0000000000000000                0   0.0000000000000000        0.0000000000000000                0
   2.5850000000000004      -0.38000000000000000        0.0000000000000000        0.0000000000000000                0   0.0000000000000000        0.0000000000000000                0   0.0000000000000000        0.0000000000000000                0   0.0000000000000000        0.0000000000000000                0

   2.3149999999999995      -0.33999999999999997        0.0000000000000000        0.0000000000000000                0   0.0000000000000000        0.0000000000000000                0   0.0000000000000000        0.0000000000000000                0   0.0000000000000000        0.0000000000000000                0
   2.3449999999999998      -0.33999999999999997        0.0000000000000000        0.0000000000000000                0   0.0000000000000000        0.0000000000000000                0   0.0000000000000000        0.0000000000000000                0   0.0000000000000000        0.0000000000000000                0
   2.3750000000000000      -0.33999999999999997        0.0000000000000000        0.0000000000000000                0   0.0000000000000000        0.0000000000000000                0   0.0000000000000000        0.0000000000000000                0   0.0000000000000000        0.0000000000000000                0
   2.4049999999999998      -0.33999999999999997        0.0000000000000000        0.0000000000000000                0   0.0000000000000000        0.0000000000000000                0   0.0000000000000000        0.0000000000000000                0   0.0000000000000000        0.0000000000000000                0
   2.4350000000000001      -0.33999999999999997        0.0000000000000000        0.0000000000000000                0   0.0000000000000000        0.0000000000000000                0   0.0000000000000000        0.0000000000000000                0   0.0000000000000000        0.0000000000000000                0
   2.4649999999999999      -0.33999999999999997        0.0000000000000000        0.0000000000000000                0   0.0000000000000000        0.0000000000000000                0   0.0000000000000000        0.0000000000000000                0   0.0000000000000000        0.0000000000000000                0
   2.4950000000000001      -0.33999999999999997        0.0000000000000000        0.0000000000000000                0   0.0000000000000000        0.0000000000000000                0   0.0000000000000000        0.0000000000000000                0   0.0000000000000000        0.0000000000000000                0
   2.5249999999999999      -0.33999999999999997        0.0000000000000000        0.0000000000000000                0   0.0000000000000000        0.0000000000000000                0   0.0000000000000000        0.0000000000000000                0   0.0000000000000000        0.0000000000000000                0
   2.5550000000000002      -0.33999999999999997        0.0000000000000000        0.0000000000000000                0   0.0000000000000000        0.0000000000000000                0   0.0000000000000000        0.0000000000000000                0   0.0000000000000000        0.0000000000000000                0
   2.5850000000000004      -0.33999999999999997        0.0000000000000000        0.0000000000000000                0   0.0000000000000000        0.0000000000000000                0   0.0000000000000000        0.0000000000000000                0   0.0000000000000000        0.0000000000000000                0

   2.3149999999999995      -0.29999999999999999        0.0000000000000000        0.0000000000000000                0   0.0000000000000000        0.0000000000000000                0   0.0000000000000000        0.0000000000000000                0   0.0000000000000000        0.0000000000000000                0
   2.3449999999999998      -0.29999999999999999        0.0000000000000000        0.0000000000000000                0   0.0000000000000000        0.0000000000000000                0   0.0000000000000000        0.0000000000000000                0   0.0000000000000000        0.0000000000000000                0
   2.3750000000000000      -0.29999999999999999        0.0000000000000000        0.0000000000000000                0   0.0000000000000000        0.0000000000000000                0   0.0000000000000000        0.0000000000000000                0   0.0000000000000000        0.0000000000000000                0
   2.4049999999999998      -0.29999999999999999        0.0000000000000000        0.0000000000000000                0   0.0000000000000000        0.0000000000000000                0   0.0000000000000000        0.0000000000000000                0   0.0000000000000000        0.0000000000000000                0
   2.4350000000000001      -0.29999999999999999        0.0000000000000000        0.0000000000000000                0   0.0000000000000000        0.0000000000000000                0   0.0000000000000000        0.0000000000000000                0   0.0000000000000000        0.0000000000000000                0
   2.4649999999999999      -0.29999999999999999        0.0000000000000000        0.0000000000000000                0   0.0000000000000000        0.0000000000000000                0   0.0000000000000000        0.0000000000000000                0   0.0000000000000000        0.0000000000000000                0
   2.4950000000000001      -0.29999999999999999        0.0000000000000000        0.0000000000000000                0   0.0000000000000000        0.0000000000000000                0   0.0000000000000000        0.0000000000000000                0   0.0000000000000000        0.0000000000000000                0
   2.5249999999999999      -0.29999999999999999        0.0000000000000000        0.0000000000000000                0   0.0000000000000000        0.0000000000000000                0   0.0000000000000000        0.0000000000000000                0   0.0000000000000000        0.0000000000000000                0
   2.5550000000000002      -0.29999999999999999        0.0000000000000000        0.0000000000000000                0   0.0000000000000000        0.0000000000000000                0   0.0000000000000000        0.0000000000000000                0   0.0000000000000000        0.0000000000000000                0
   2.5850000000000004      -0.29999999999999999        0.0000000000000000        0.0000000000000000                0   0.0000000000000000        0.0000000000000000                0   0.0000000000000000        0.0000000000000000                0   0.0000000000000000        0.0000000000000000                0

   2.3149999999999995      -0.26000000000000001        0.0000000000000000        0.0000000000000000                0   0.0000000000000000        0.0000000000000000                0   0.0000000000000000        0.0000000000000000                0   0.0000000000000000        0.0000000000000000                0
   2.3449999999999998      -0.26000000000000001        0.0000000000000000        0.0000000000000000                0   0.0000000000000000        0.0000000000000000                0   0.0000000000000000        0.0000000000000000                0   0.0000000000000000        0.0000000000000000                0
   2.3750000000000000      -0.26000000000000001        0.0000000000000000        0.0000000000000000                0   0.0000000000000000        0.0000000000000000                0   0.0000000000000000        0.0000000000000000                0   0.0000000000000000        0.0000000000000000                0
   2.4049999999999998      -0.26000000000000001        0.0000000000000000        0.0000000000000000                0   0.0000000000000000        0.0000000000000000                0   0.0000000000000000        0.0000000000000000                0   0.0000000000000000        0.0000000000000000                0
   2.4350000000000001      -0.26000000000000001        0.0000000000000000        0.0000000000000000                0   0.0000000000000000        0.0000000000000000                0   0.0000000000000000        0.0000000000000000                0   0.0000000000000000        0.0000000000000000                0
   2.4649999999999999      -0.26000000000000001        0.0000000000000000        0.0000000000000000                0   0.0000000000000000        0.0000000000000000                0   0.0000000000000000        0.0000000000000000                0   0.0000000000000000        0.0000000000000000                0
   2.4950000000000001      -0.26000000000000001        0.0000000000000000        0.0000000000000000                0   0.0000000000000000        0.0000000000000000                0   0.0000000000000000        0.0000000000000000                0   0.0000000000000000        0.0000000000000000                0
   2.5249999999999999      -0.26000000000000001        0.0000000000000000        0.0000000000000000                0   0.0000000000000000        0.0000000000000000                0   0.0000000000000000        0.0000000000000000                0   0.0000000000000000        0.0000000000000000                0
   2.5550000000000002      -0.26000000000000001        0.0000000000000000        0.0000000000000000                0   0.0000000000000000        0.0000000000000000                0   0.0000000000000000        0.0000000000000000                0   0.0000000000000000        0.0000000000000000                0
   2.5850000000000004      -0.26000000000000001        0.0000000000000000        0.0000000000000000                0   0.0000000000000000        0.0000000000000000                0   0.0000000000000000        0.0000000000000000                0   0.0000000000000000        0.0000000000000000                0

   2.3149999999999995      -0.22000000000000000        0.0000000000000000        0.0000000000000000                0   0.0000000000000000        0.0000000000000000                0   0.0000000000000000        0.0000000000000000                0   0.0000000000000000        0.0000000000000000                0
   2.3449999999999998      -0.22000000000000000        0.0000000000000000        0.0000000000000000                0   0.0000000000000000        0.0000000000000000                0   0.0000000000000000        0.0000000000000000                0   0.0000000000000000        0.0000000000000000                0
   2.3750000000000000      -0.22000000000000000        0.0000000000000000        0.0000000000000000                0   0.0000000000000000        0.0000000000000000                0   0.0000000000000000        0.0000000000000000                0   0.0000000000000000        0.0000000000000000                0
   2.4049999999999998      -0.22000000000000000        0.0000000000000000        0.0000000000000000                0   0.0000000000000000        0.0000000000000000                0   0.0000000000000000        0.0000000000000000                0   0.0000000000000000        0.0000000000000000                0
   2.4350000000000001      -0.22000000000000000       -103.90409137035645        6.0999438891711682E-004           1  -2.6026481823942745E-002   1.2832023095849341E-003           1  -8.4220406864746657E-003   0.0000000000000000                1  -1.7455886156076514E-003   2.0579515874459978E-011           1
   2.4649999999999999      -0.22000000000000000       -103.90540738002855        2.9986432728194276E-004           1  -1.9012747881761508E-002   6.8782331542625961E-004           1   2.1546313351257619E-003   0.0000000000000000                1  -1.1639398306213648E-003   0.0000000000000000                1
   2.4950000000000001      -0.22000000000000000       -103.90474546652915        4.4682117078943817E-004           1  -1.1118083968162320E-002   4.2605646380412343E-004           1   1.2983660093253109E-003   0.0000000000000000                1  -1.1528717588856362E-003   0.0000000000000000                1
   2.5249999999999999      -0.22000000000000000       -103.90679135815921        1.6022002410818175E-003           1  -5.0682497408043427E-004   3.0895881443473230E-003           1   3.0746493799252241E-003   0.0000000000000000                1  -8.6017227573062360E-003   0.0000000000000000                1
   2.5550000000000002      -0.22000000000000000        0.0000000000000000        0.0000000000000000                0   0.0000000000000000        0.0000000000000000                0   0.0000000000000000        0.0000000000000000                0   0.0000000000000000        0.0000000000000000                0
   2.5850000000000004      -0.22000000000000000        0.0000000000000000        0.0000000000000000                0   0.0000000000000000        0.0000000000000000                0   0.0000000000000000        0.0000000000000000                0   0.0000000000000000        0.0000000000000000                0

   2.3149999999999995      -0.17999999999999999        0.0000000000000000        0.0000000000000000                0   0.0000000000000000        0.0000000000000000                0   0.0000000000000000        0.0000000000000000                0   0.0000000000000000        0.0000000000000000                0
   2.3449999999999998      -0.17999999999999999        0.0000000000000000        0.0000000000000000                0   0.0000000000000000        0.0000000000000000                0   0.0000000000000000        0.0000000000000000                0   0.0000000000000000        0.0000000000000000                0
   2.3750000000000000      -0.17999999999999999        0.0000000000000000        0.0000000000000000                0   0.0000000000000000        0.0000000000000000                0   0.0000000000000000        0.0000000000000000                0   0.0000000000000000        0.0000000000000000                0
   2.4049999999999998      -0.17999999999999999       -103.90579075726490        2.0580166114677199E-004           2  -1.9567644514510738E-002   6.0105630347448999E-004           2  -6.8517901856708478E-004   3.8820037979708680E-004           2   3.2502585718112730E-003   2.1050648318504794E-004           2
   2.4350000000000001      -0.17999999999999999       -103.90589237322874        1.2499933903571092E-004           2  -1.2173344385339704E-002   2.1807064557178798E-004           2  -8.9478324970514991E-004   5.5013476977742656E-004           2  -6.7241160415524085E-004   2.5603417666983036E-003           2
   2.4649999999999999      -0.17999999999999999       -103.90629927591628        7.9905623092688721E-005           2  -5.1761252527057914E-003   9.2930999243278137E-004           2  -7.7338158387935712E-005   2.3773310051658984E-003           2   2.4261569876273849E-003   5.5314649038983553E-003           2
   2.4950000000000001      -0.17999999999999999       -103.90684825696596        2.4467340494051812E-004           2  -1.5755526488805936E-003   4.1694547624804691E-004           2   1.1537891435706442E-003   3.4129818499396970E-003           2   5.7772198396666540E-003   5.4394394899446750E-003           2
   2.5249999999999999      -0.17999999999999999       -103.90642777548030        4.8174638860000349E-004           1  -6.4798739175660810E-005   1.2066504147939781E-003           1   2.5912745035361847E-003   0.0000000000000000                1   4.2579903431967971E-003   0.0000000000000000                1
   2.5550000000000002      -0.17999999999999999        0.0000000000000000        0.0000000000000000                0   0.0000000000000000        0.0000000000000000                0   0.0000000000000000        0.0000000000000000                0   0.0000000000000000        0.0000000000000000                0
   2.5850000000000004      -0.17999999999999999        0.0000000000000000        0.0000000000000000                0   0.0000000000000000        0.0000000000000000                0   0.0000000000000000        0.0000000000000000                0   0.0000000000000000        0.0000000000000000                0

   2.3149999999999995      -0.14000000000000001        0.0000000000000000        0.0000000000000000                0   0.0000000000000000        0.0000000000000000                0   0.0000000000000000        0.0000000000000000                0   0.0000000000000000        0.0000000000000000                0
   2.3449999999999998      -0.14000000000000001        0.0000000000000000        0.0000000000000000                0   0.0000000000000000        0.0000000000000000                0   0.0000000000000000        0.0000000000000000                0   0.0000000000000000        0.0000000000000000                0
   2.3750000000000000      -0.14000000000000001       -103.90577152331680        3.2343372306108424E-004           5  -1.2591524213838209E-002   9.7455034419711029E-004           5   3.3838672169659123E-003   1.4741371884330159E-003           5  -6.3641653048815564E-003   2.1748933653620503E-003           5
   2.4049999999999998      -0.14000000000000001       -103.90633926556634        1.8758067140519437E-004           5  -6.4145131114311110E-003   5.9109804014563798E-004           5  -3.4122248576507115E-004   9.0683702385499813E-004           5   8.8304408246437521E-004   9.8752751231217790E-004           5
   2.4350000000000001      -0.14000000000000001       -103.90625008235355        1.9690845964481121E-004           5  -2.4148800234863777E-003   5.1946419509880622E-004           5  -1.6256605833327308E-004   6.3436248424655558E-004           5   1.3179687893107664E-003   5.7941532285012674E-004           5
   2.4649999999999999      -0.14000000000000001       -103.90636084781517        2.4009995125964033E-004           4   2.4806028015209717E-003   8.0433956745851968E-004           4   6.3310154312931969E-004   1.7958323818582842E-003           4  -1.3471860869728209E-003   1.3800936848761165E-003           4
   2.4950000000000001      -0.14000000000000001       -103.90587512908546        4.3074605501903043E-004           2   7.4402873721456505E-003   5.3838263191371939E-004           2  -1.5924312099219276E-003   1.5130371545899429E-003           2  -6.1695694686266119E-004   5.1849875420997976E-003           2
   2.5249999999999999      -0.14000000000000001        0.0000000000000000        0.0000000000000000                0   0.0000000000000000        0.0000000000000000                0   0.0000000000000000        0.0000000000000000                0   0.0000000000000000        0.0000000000000000                0
   2.5550000000000002      -0.14000000000000001        0.0000000000000000        0.0000000000000000                0   0.0000000000000000        0.0000000000000000                0   0.0000000000000000        0.0000000000000000                0   0.0000000000000000        0.0000000000000000                0
   2.5850000000000004      -0.14000000000000001        0.0000000000000000        0.0000000000000000                0   0.0000000000000000        0.0000000000000000                0   0.0000000000000000        0.0000000000000000                0   0.0000000000000000        0.0000000000000000                0

   2.3149999999999995       -9.9999999999999978E-002   0.0000000000000000        0.0000000000000000                0   0.0000000000000000        0.0000000000000000                0   0.0000000000000000        0.0000000000000000                0   0.0000000000000000        0.0000000000000000                0
   2.3449999999999998       -9.9999999999999978E-002  -103.90453560521200        7.2616252301426843E-004           4  -1.2583568779004626E-002   1.6413245548933728E-003           4  -2.4332139933151272E-003   2.8763548248157823E-003           4   1.3427690465462779E-002   6.1812434686015511E-003           4
   2.3750000000000000       -9.9999999999999978E-002  -103.90592136188286        1.4251561056876461E-004           5  -4.3743029500475684E-003   4.8120875487911018E-004           5   9.9039675879646527E-004   4.3543638206461772E-004           5   2.0402735696501816E-003   8.0786191530169890E-004           5
   2.4049999999999998       -9.9999999999999978E-002  -103.90633258473409        1.0100374545061113E-004           6  -1.1926545406942082E-003   4.6393753507535126E-004           6  -1.7220314318914586E-005   4.0934813197242401E-004           6   1.0795647892124589E-004   6.0989863301624955E-004           6
   2.4350000000000001       -9.9999999999999978E-002  -103.90594240456537        1.5063058652791948E-004           5   3.0310957570142388E-003   6.1261595646054017E-004           5   1.1129650145223666E-003   5.6912267616453401E-004           5  -9.5992003691839666E-005   2.3404814815812777E-004           5
   2.4649999999999999       -9.9999999999999978E-002  -103.90547934266674        1.7315387929365338E-004           5   5.2933351921536781E-003   3.9208595847565819E-004           5  -1.5055788450120536E-003   1.6161904503178743E-003           5   2.6679811353382886E-003   3.6276340559478924E-003           5
   2.4950000000000001       -9.9999999999999978E-002  -103.90330370295692        8.7490841427921768E-004           1   1.1607825615912023E-002   1.2823272483703096E-003           1   3.8686274575488772E-003   0.0000000000000000                1   2.0658922392218335E-003   0.0000000000000000                1
   2.5249999999999999       -9.9999999999999978E-002   0.0000000000000000        0.0000000000000000                0   0.0000000000000000        0.0000000000000000                0   0.0000000000000000        0.0000000000000000                0   0.0000000000000000        0.0000000000000000                0
   2.5550000000000002       -9.9999999999999978E-002   0.0000000000000000        0.0000000000000000                0   0.0000000000000000        0.0000000000000000                0   0.0000000000000000        0.0000000000000000                0   0.0000000000000000        0.0000000000000000                0
   2.5850000000000004       -9.9999999999999978E-002   0.0000000000000000        0.0000000000000000                0   0.0000000000000000        0.0000000000000000                0   0.0000000000000000        0.0000000000000000                0   0.0000000000000000        0.0000000000000000                0

   2.3149999999999995       -6.0000000000000012E-002   0.0000000000000000        0.0000000000000000                0   0.0000000000000000        0.0000000000000000                0   0.0000000000000000        0.0000000000000000                0   0.0000000000000000        0.0000000000000000                0
   2.3449999999999998       -6.0000000000000012E-002  -103.90604106722881        3.8331314890880465E-004           5  -2.5235551543573570E-003   1.0726315037746573E-003           5   9.1003167992368338E-004   9.7681128182331659E-004           5   8.7441804602235714E-005   2.8105064125869004E-003           5
   2.3750000000000000       -6.0000000000000012E-002  -103.90606754551743        1.6866667891031746E-004          11  -8.1176050481688265E-004   5.2085131653518664E-004          11  -7.2294099557849740E-004   5.3765331139874026E-004          11  -9.6656512378482859E-004   5.5505854649543038E-004          11
   2.4049999999999998       -6.0000000000000012E-002  -103.90629041353051        1.0716286304580639E-004          10   1.4116557116855798E-003   4.6448586086580995E-004          10  -2.3117778728232202E-004   4.4593761822171469E-004          10   2.1779472005599936E-004   4.7015412763457259E-004          10
   2.4350000000000001       -6.0000000000000012E-002  -103.90594013882351        1.7023934046447384E-004           9   4.1215403009103903E-003   6.4603449545804425E-004           9  -7.1944489733728322E-004   7.8897128236212518E-004           9  -2.1310306702492822E-003   1.1783940354919934E-003           9
   2.4649999999999999       -6.0000000000000012E-002  -103.90493251824739        9.4240965155833415E-004           3   7.0780539422788035E-003   1.8735968917319534E-003           3  -4.0602812325432015E-003   2.8274943457234831E-003           3  -9.0695169633444161E-003   7.0551225437362882E-003           3
   2.4950000000000001       -6.0000000000000012E-002  -103.90109999999999        0.0000000000000000                1  -7.6596074603478906E-004   1.0289757937229989E-011           1  -2.1628330027946480E-003   0.0000000000000000                1   2.7462309677571631E-002   0.0000000000000000                1
   2.5249999999999999       -6.0000000000000012E-002   0.0000000000000000        0.0000000000000000                0   0.0000000000000000        0.0000000000000000                0   0.0000000000000000        0.0000000000000000                0   0.0000000000000000        0.0000000000000000                0
   2.5550000000000002       -6.0000000000000012E-002   0.0000000000000000        0.0000000000000000                0   0.0000000000000000        0.0000000000000000                0   0.0000000000000000        0.0000000000000000                0   0.0000000000000000        0.0000000000000000                0
   2.5850000000000004       -6.0000000000000012E-002   0.0000000000000000        0.0000000000000000                0   0.0000000000000000        0.0000000000000000                0   0.0000000000000000        0.0000000000000000                0   0.0000000000000000        0.0000000000000000                0

   2.3149999999999995       -1.9999999999999987E-002  -103.90716605662834        1.5929472594587060E-003           4  -6.6447446128661141E-004   2.5113639406627803E-003           4   4.4808292039166964E-003   2.0805553289119328E-003           4   2.2245560033049509E-003   3.8569150193215802E-003           4
   2.3449999999999998       -1.9999999999999987E-002  -103.90555342858643        2.0681462109415659E-004          13  -8.8329595353968263E-004   7.6118663572291773E-004          13   1.1135447372588124E-004   6.7104338000953444E-004          13  -7.6178603461699132E-004   1.6891566655176588E-003          13
   2.3750000000000000       -1.9999999999999987E-002  -103.90601218119940        1.0868243643538115E-004          14   1.2279275609667619E-004   5.7085123294589092E-004          14   2.5679276408947847E-004   3.5652318731387646E-004          14  -1.6437479284696890E-003   7.8845690723534966E-004          14
   2.4049999999999998       -1.9999999999999987E-002  -103.90608109393317        9.0637513575275833E-005          15   8.7056543070098476E-004   5.6295248209111835E-004          15   2.4444658691070894E-004   3.6270534136944454E-004          15   4.3253562414199607E-004   4.4683274401121888E-004          15
   2.4350000000000001       -1.9999999999999987E-002  -103.90563097391498        2.0151852621730799E-004          13   1.3615507204424730E-003   7.3547668067286572E-004          13   4.2976372228137365E-004   8.4746101601250641E-004          13   1.1619473227688782E-003   7.6364617441321812E-004          13
   2.4649999999999999       -1.9999999999999987E-002  -103.90526858785918        9.1839443236474123E-004           5   2.5323471426066031E-003   2.2643105338230160E-003           5  -1.4832608176329803E-003   1.0088535709463847E-003           5  -2.2218551637026938E-003   4.4015324586725328E-003           5
   2.4950000000000001       -1.9999999999999987E-002   0.0000000000000000        0.0000000000000000                0   0.0000000000000000        0.0000000000000000                0   0.0000000000000000        0.0000000000000000                0   0.0000000000000000        0.0000000000000000                0
   2.5249999999999999       -1.9999999999999987E-002   0.0000000000000000        0.0000000000000000                0   0.0000000000000000        0.0000000000000000                0   0.0000000000000000        0.0000000000000000                0   0.0000000000000000        0.0000000000000000                0
   2.5550000000000002       -1.9999999999999987E-002   0.0000000000000000        0.0000000000000000                0   0.0000000000000000        0.0000000000000000                0   0.0000000000000000        0.0000000000000000                0   0.0000000000000000        0.0000000000000000                0
   2.5850000000000004       -1.9999999999999987E-002   0.0000000000000000        0.0000000000000000                0   0.0000000000000000        0.0000000000000000                0   0.0000000000000000        0.0000000000000000                0   0.0000000000000000        0.0000000000000000                0

   2.3149999999999995        1.9999999999999987E-002  -103.90716605662834        1.5929472594587060E-003           2   6.6447446128661141E-004   2.5113639406627803E-003           2   5.1225442223047117E-003   4.0694109944984470E-003           2   1.0136410070468423E-002   4.8668323023952603E-004           2
   2.3449999999999998        1.9999999999999987E-002  -103.90555342858643        2.0681462109415659E-004          18   8.8329595353968263E-004   7.6118663572291773E-004          18   8.6155651320533682E-004   7.0789435440336997E-004          18   9.0598012574246529E-004   1.1854295958435086E-003          18
   2.3750000000000000        1.9999999999999987E-002  -103.90601218119940        1.0868243643538115E-004          19  -1.2279275609667619E-004   5.7085123294589092E-004          19  -8.6663741113439152E-006   3.8692889384836347E-004          19   7.3508333811989493E-006   5.4019772548044760E-004          19
   2.4049999999999998        1.9999999999999987E-002  -103.90608109393317        9.0637513575275833E-005          19  -8.7056543070098476E-004   5.6295248209111835E-004          19   4.0427671626111311E-005   4.4187073091842894E-004          19  -3.2637090732895056E-004   4.3688715872961681E-004          19
   2.4350000000000001        1.9999999999999987E-002  -103.90563097391498        2.0151852621730799E-004          18  -1.3615507204424730E-003   7.3547668067286572E-004          18  -3.1388179940425365E-005   7.6874708720724876E-004          18   1.4709086245511534E-005   1.3589005256566444E-003          18
   2.4649999999999999        1.9999999999999987E-002  -103.90526858785918        9.1839443236474123E-004           5  -2.5323471426066031E-003   2.2643105338230160E-003           5  -3.8072607910476131E-003   3.0128410455881336E-003           5  -3.0626815857904659E-003   4.9629291225622880E-003           5
   2.4950000000000001        1.9999999999999987E-002  -103.90461240089763        0.0000000000000000                1  -6.3680913262802981E-003   0.0000000000000000                1  -9.9055668721506635E-003   1.1641532182693481E-010           1  -5.1922341380848088E-003   0.0000000000000000                1
   2.5249999999999999        1.9999999999999987E-002   0.0000000000000000        0.0000000000000000                0   0.0000000000000000        0.0000000000000000                0   0.0000000000000000        0.0000000000000000                0   0.0000000000000000        0.0000000000000000                0
   2.5550000000000002        1.9999999999999987E-002   0.0000000000000000        0.0000000000000000                0   0.0000000000000000        0.0000000000000000                0   0.0000000000000000        0.0000000000000000                0   0.0000000000000000        0.0000000000000000                0
   2.5850000000000004        1.9999999999999987E-002   0.0000000000000000        0.0000000000000000                0   0.0000000000000000        0.0000000000000000                0   0.0000000000000000        0.0000000000000000                0   0.0000000000000000        0.0000000000000000                0

   2.3149999999999995        6.0000000000000012E-002  -103.90571506455522        2.0821879534925376E-003           3   2.7958568844989977E-003   8.0027093367261194E-003           3  -4.3977398178161450E-003   3.4969703044915590E-003           3   3.3783470471969879E-003   8.4019055673506555E-003           3
   2.3449999999999998        6.0000000000000012E-002  -103.90604106722881        3.8331314890880465E-004          19   2.5235551543573570E-003   1.0726315037746573E-003          19  -8.6537876273421691E-004   6.6058514147711040E-004          19  -7.4899626270403879E-004   1.1091948072552802E-003          19
   2.3750000000000000        6.0000000000000012E-002  -103.90606754551743        1.6866667891031746E-004          21   8.1176050481688265E-004   5.2085131653518664E-004          21   2.4923042916143937E-004   2.7463600471037297E-004          21  -4.0038564934622497E-004   4.7351370972630898E-004          21
   2.4049999999999998        6.0000000000000012E-002  -103.90629041353051        1.0716286304580639E-004          22  -1.4116557116855798E-003   4.6448586086580995E-004          22   5.3153537107506180E-005   2.3978246198340516E-004          22  -4.2953466581570652E-004   1.9254056854523216E-004          22
   2.4350000000000001        6.0000000000000012E-002  -103.90594013882351        1.7023934046447384E-004          22  -4.1215403009103903E-003   6.4603449545804425E-004          22   1.3511477969658335E-004   4.5649218836654927E-004          22   1.2748039741749086E-004   5.1341708627742331E-004          22
   2.4649999999999999        6.0000000000000012E-002  -103.90493251824739        9.4240965155833415E-004          10  -7.0780539422788035E-003   1.8735968917319534E-003          10  -1.7269172964804224E-003   1.5976383378623273E-003          10  -2.1269682190356771E-003   2.3422932413105055E-003          10
   2.4950000000000001        6.0000000000000012E-002   0.0000000000000000        0.0000000000000000                0   0.0000000000000000        0.0000000000000000                0   0.0000000000000000        0.0000000000000000                0   0.0000000000000000        0.0000000000000000                0
   2.5249999999999999        6.0000000000000012E-002   0.0000000000000000        0.0000000000000000                0   0.0000000000000000        0.0000000000000000                0   0.0000000000000000        0.0000000000000000                0   0.0000000000000000        0.0000000000000000                0
   2.5550000000000002        6.0000000000000012E-002   0.0000000000000000        0.0000000000000000                0   0.0000000000000000        0.0000000000000000                0   0.0000000000000000        0.0000000000000000                0   0.0000000000000000        0.0000000000000000                0
   2.5850000000000004        6.0000000000000012E-002   0.0000000000000000        0.0000000000000000                0   0.0000000000000000        0.0000000000000000                0   0.0000000000000000        0.0000000000000000                0   0.0000000000000000        0.0000000000000000                0

   2.3149999999999995        9.9999999999999978E-002   0.0000000000000000        0.0000000000000000                0   0.0000000000000000        0.0000000000000000                0   0.0000000000000000        0.0000000000000000                0   0.0000000000000000        0.0000000000000000                0
   2.3449999999999998        9.9999999999999978E-002  -103.90453560521200        7.2616252301426843E-004          18   1.2583568779004626E-002   1.6413245548933728E-003          18   6.6069797996477113E-004   9.1764699160105695E-004          18  -1.0779102167688820E-003   1.1674734292751920E-003          18
   2.3750000000000000        9.9999999999999978E-002  -103.90592136188286        1.4251561056876461E-004          21   4.3743029500475684E-003   4.8120875487911018E-004          21   3.6489215281912932E-005   2.6828787892013901E-004          21   1.9879312058770335E-004   5.5052922445802282E-004          21
   2.4049999999999998        9.9999999999999978E-002  -103.90633258473409        1.0100374545061113E-004          21   1.1926545406942082E-003   4.6393753507535126E-004          21  -1.3355876026457757E-004   1.9357125209345182E-004          21  -8.2175016109710088E-005   3.0458234304010611E-004          21
   2.4350000000000001        9.9999999999999978E-002  -103.90594240456537        1.5063058652791948E-004          21  -3.0310957570142388E-003   6.1261595646054017E-004          21   3.2720883638387172E-004   2.2003586562234013E-004          21   3.2345823561844966E-004   2.5817442909490307E-004          21
   2.4649999999999999        9.9999999999999978E-002  -103.90547934266674        1.7315387929365338E-004          21  -5.2933351921536781E-003   3.9208595847565819E-004          21  -4.5340051297302491E-004   6.2921828056353689E-004          21   5.5429924528652022E-004   8.4747867924567775E-004          21
   2.4950000000000001        9.9999999999999978E-002  -103.90330370295692        8.7490841427921768E-004           5  -1.1607825615912023E-002   1.2823272483703096E-003           5  -4.1148508549525471E-004   9.2040051713474587E-004           5   5.7807666140801900E-003   3.4920702766569659E-003           5
   2.5249999999999999        9.9999999999999978E-002   0.0000000000000000        0.0000000000000000                0   0.0000000000000000        0.0000000000000000                0   0.0000000000000000        0.0000000000000000                0   0.0000000000000000        0.0000000000000000                0
   2.5550000000000002        9.9999999999999978E-002   0.0000000000000000        0.0000000000000000                0   0.0000000000000000        0.0000000000000000                0   0.0000000000000000        0.0000000000000000                0   0.0000000000000000        0.0000000000000000                0
   2.5850000000000004        9.9999999999999978E-002   0.0000000000000000        0.0000000000000000                0   0.0000000000000000        0.0000000000000000                0   0.0000000000000000        0.0000000000000000                0   0.0000000000000000        0.0000000000000000                0

   2.3149999999999995       0.14000000000000001        0.0000000000000000        0.0000000000000000                0   0.0000000000000000        0.0000000000000000                0   0.0000000000000000        0.0000000000000000                0   0.0000000000000000        0.0000000000000000                0
   2.3449999999999998       0.14000000000000001       -103.90568078797078        2.4635383412508274E-003           4   2.2193906411489703E-002   2.2718479968865004E-003           4  -1.5609066934604949E-003   3.6476769620315905E-003           4  -2.7264832920338758E-003   8.1015665131105811E-003           4
   2.3750000000000000       0.14000000000000001       -103.90577152331680        3.2343372306108424E-004          19   1.2591524213838209E-002   9.7455034419711029E-004          19   3.2889293789370178E-004   7.9242801834604698E-004          19  -1.3040476529233974E-003   1.1137630433587795E-003          19
   2.4049999999999998       0.14000000000000001       -103.90633926556634        1.8758067140519437E-004          21   6.4145131114311110E-003   5.9109804014563798E-004          21   4.2308413697892365E-004   3.2383609136724069E-004          21   4.2922267434962938E-006   3.0856791429476342E-004          21
   2.4350000000000001       0.14000000000000001       -103.90625008235355        1.9690845964481121E-004          21   2.4148800234863777E-003   5.1946419509880622E-004          21   4.1914696410552563E-004   2.1156096674663605E-004          21  -5.5333954919403737E-005   2.8324301405933055E-004          21
   2.4649999999999999       0.14000000000000001       -103.90636084781517        2.4009995125964033E-004          20  -2.4806028015209717E-003   8.0433956745851968E-004          20   2.5001639217717283E-004   3.9117721683909809E-004          20  -1.3936734690583917E-004   3.8118952957871078E-004          20
   2.4950000000000001       0.14000000000000001       -103.90587512908546        4.3074605501903043E-004          16  -7.4402873721456505E-003   5.3838263191371939E-004          16  -4.6926146564449497E-004   8.1055847232024472E-004          16   7.7225935129085965E-004   1.4336040319077202E-003          16
   2.5249999999999999       0.14000000000000001       -103.90150046076715        5.6729835951327759E-004           3  -1.7299419233638987E-002   7.3385288058872391E-004           3   2.0027496661000828E-004   9.0693307275787702E-003           3   9.9460203790035610E-003   5.1732277412930234E-003           3
   2.5550000000000002       0.14000000000000001        0.0000000000000000        0.0000000000000000                0   0.0000000000000000        0.0000000000000000                0   0.0000000000000000        0.0000000000000000                0   0.0000000000000000        0.0000000000000000                0
   2.5850000000000004       0.14000000000000001        0.0000000000000000        0.0000000000000000                0   0.0000000000000000        0.0000000000000000                0   0.0000000000000000        0.0000000000000000                0   0.0000000000000000        0.0000000000000000                0

   2.3149999999999995       0.17999999999999999        0.0000000000000000        0.0000000000000000                0   0.0000000000000000        0.0000000000000000                0   0.0000000000000000        0.0000000000000000                0   0.0000000000000000        0.0000000000000000                0
   2.3449999999999998       0.17999999999999999        0.0000000000000000        0.0000000000000000                0   0.0000000000000000        0.0000000000000000                0   0.0000000000000000        0.0000000000000000                0   0.0000000000000000        0.0000000000000000                0
   2.3750000000000000       0.17999999999999999       -103.90563969835324        2.3543057127075914E-003           2   2.5022278262064466E-002   3.4870587353067763E-003           2   3.6263788012372211E-003   6.6173926652315500E-005           2   5.5949813836552540E-003   7.7233743411145729E-004           2
   2.4049999999999998       0.17999999999999999       -103.90579075726490        2.0580166114677199E-004          15   1.9567644514510738E-002   6.0105630347448999E-004          15   2.2174520799812898E-003   1.1760900911980830E-003          15  -3.1164681471291963E-003   1.7438710511852010E-003          15
   2.4350000000000001       0.17999999999999999       -103.90589237322874        1.2499933903571092E-004          17   1.2173344385339704E-002   2.1807064557178798E-004          17   1.0283097982213159E-003   4.4103790044182475E-004          17  -1.4959293241778642E-003   7.6326648002842399E-004          17
   2.4649999999999999       0.17999999999999999       -103.90629927591628        7.9905623092688721E-005          17   5.1761252527057914E-003   9.2930999243278137E-004          17  -1.7810389661528393E-006   4.9176445409047714E-004          17  -3.5112588682557487E-004   6.3128545920469899E-004          17
   2.4950000000000001       0.17999999999999999       -103.90684825696596        2.4467340494051812E-004          14   1.5755526488805936E-003   4.1694547624804691E-004          14  -5.0380579783612515E-004   9.5384574091773541E-004          14   6.4586924963739895E-004   5.7821908762517159E-004          14
   2.5249999999999999       0.17999999999999999       -103.90642777548030        4.8174638860000349E-004           6   6.4798739175660810E-005   1.2066504147939781E-003           6   4.2033713428813466E-003   2.7915277759878038E-003           6  -2.6649726728644151E-003   5.9098430746876620E-003           6
   2.5550000000000002       0.17999999999999999       -103.90830000000000        0.0000000000000000                1  -1.1283751763479682E-002   0.0000000000000000                1   8.3144947885736061E-004   0.0000000000000000                1   1.0001411642769685E-002   0.0000000000000000                1
   2.5850000000000004       0.17999999999999999        0.0000000000000000        0.0000000000000000                0   0.0000000000000000        0.0000000000000000                0   0.0000000000000000        0.0000000000000000                0   0.0000000000000000        0.0000000000000000                0

   2.3149999999999995       0.21999999999999995        0.0000000000000000        0.0000000000000000                0   0.0000000000000000        0.0000000000000000                0   0.0000000000000000        0.0000000000000000                0   0.0000000000000000        0.0000000000000000                0
   2.3449999999999998       0.21999999999999995        0.0000000000000000        0.0000000000000000                0   0.0000000000000000        0.0000000000000000                0   0.0000000000000000        0.0000000000000000                0   0.0000000000000000        0.0000000000000000                0
   2.3750000000000000       0.21999999999999995        0.0000000000000000        0.0000000000000000                0   0.0000000000000000        0.0000000000000000                0   0.0000000000000000        0.0000000000000000                0   0.0000000000000000        0.0000000000000000                0
   2.4049999999999998       0.21999999999999995        0.0000000000000000        0.0000000000000000                0   0.0000000000000000        0.0000000000000000                0   0.0000000000000000        0.0000000000000000                0   0.0000000000000000        0.0000000000000000                0
   2.4350000000000001       0.21999999999999995       -103.90409137035645        6.0999438891711682E-004           3   2.6026481823942745E-002   1.2832023095849341E-003           3  -3.1613125974240320E-003   3.8331225733604750E-003           3   3.0329878622224098E-003   6.2579811216224640E-003           3
   2.4649999999999999       0.21999999999999995       -103.90540738002855        2.9986432728194276E-004           9   1.9012747881761508E-002   6.8782331542625961E-004           9  -2.6266518759984667E-003   1.3912145057659593E-003           9   1.5343919332697661E-003   1.6609746269216511E-003           9
   2.4950000000000001       0.21999999999999995       -103.90474546652915        4.4682117078943817E-004           8   1.1118083968162320E-002   4.2605646380412343E-004           8   1.4195258834062210E-003   2.3075231901075076E-003           8   8.7272568721357866E-004   2.7398794582675777E-003           8
   2.5249999999999999       0.21999999999999995       -103.90679135815921        1.6022002410818175E-003           2   5.0682497408043427E-004   3.0895881443473230E-003           2   2.3988332809353856E-003   4.9993440827953055E-003           2   1.3816091199122317E-002   8.2670431846248484E-003           2
   2.5550000000000002       0.21999999999999995       -103.90089999999999        0.0000000000000000                1   3.4049417704264460E-003   4.1159031748919956E-011           1  -6.1490918127871741E-003   8.2318063497839911E-011           1   2.4381172476364680E-002   3.2927225399135965E-010           1
   2.5850000000000004       0.21999999999999995        0.0000000000000000        0.0000000000000000                0   0.0000000000000000        0.0000000000000000                0   0.0000000000000000        0.0000000000000000                0   0.0000000000000000        0.0000000000000000                0

   2.3149999999999995       0.26000000000000006        0.0000000000000000        0.0000000000000000                0   0.0000000000000000        0.0000000000000000                0   0.0000000000000000        0.0000000000000000                0   0.0000000000000000        0.0000000000000000                0
   2.3449999999999998       0.26000000000000006        0.0000000000000000        0.0000000000000000                0   0.0000000000000000        0.0000000000000000                0   0.0000000000000000        0.0000000000000000                0   0.0000000000000000        0.0000000000000000                0
   2.3750000000000000       0.26000000000000006        0.0000000000000000        0.0000000000000000                0   0.0000000000000000        0.0000000000000000                0   0.0000000000000000        0.0000000000000000                0   0.0000000000000000        0.0000000000000000                0
   2.4049999999999998       0.26000000000000006        0.0000000000000000        0.0000000000000000                0   0.0000000000000000        0.0000000000000000                0   0.0000000000000000        0.0000000000000000                0   0.0000000000000000        0.0000000000000000                0
   2.4350000000000001       0.26000000000000006        0.0000000000000000        0.0000000000000000                0   0.0000000000000000        0.0000000000000000                0   0.0000000000000000        0.0000000000000000                0   0.0000000000000000        0.0000000000000000                0
   2.4649999999999999       0.26000000000000006        0.0000000000000000        0.0000000000000000                0   0.0000000000000000        0.0000000000000000                0   0.0000000000000000        0.0000000000000000                0   0.0000000000000000        0.0000000000000000                0
   2.4950000000000001       0.26000000000000006        0.0000000000000000        0.0000000000000000                0   0.0000000000000000        0.0000000000000000                0   0.0000000000000000        0.0000000000000000                0   0.0000000000000000        0.0000000000000000                0
   2.5249999999999999       0.26000000000000006        0.0000000000000000        0.0000000000000000                0   0.0000000000000000        0.0000000000000000                0   0.0000000000000000        0.0000000000000000                0   0.0000000000000000        0.0000000000000000                0
   2.5550000000000002       0.26000000000000006        0.0000000000000000        0.0000000000000000                0   0.0000000000000000        0.0000000000000000                0   0.0000000000000000        0.0000000000000000                0   0.0000000000000000        0.0000000000000000                0
   2.5850000000000004       0.26000000000000006        0.0000000000000000        0.0000000000000000                0   0.0000000000000000        0.0000000000000000                0   0.0000000000000000        0.0000000000000000                0   0.0000000000000000        0.0000000000000000                0

   2.3149999999999995       0.29999999999999999        0.0000000000000000        0.0000000000000000                0   0.0000000000000000        0.0000000000000000                0   0.0000000000000000        0.0000000000000000                0   0.0000000000000000        0.0000000000000000                0
   2.3449999999999998       0.29999999999999999        0.0000000000000000        0.0000000000000000                0   0.0000000000000000        0.0000000000000000                0   0.0000000000000000        0.0000000000000000                0   0.0000000000000000        0.0000000000000000                0
   2.3750000000000000       0.29999999999999999        0.0000000000000000        0.0000000000000000                0   0.0000000000000000        0.0000000000000000                0   0.0000000000000000        0.0000000000000000                0   0.0000000000000000        0.0000000000000000                0
   2.4049999999999998       0.29999999999999999        0.0000000000000000        0.0000000000000000                0   0.0000000000000000        0.0000000000000000                0   0.0000000000000000        0.0000000000000000                0   0.0000000000000000        0.0000000000000000                0
   2.4350000000000001       0.29999999999999999        0.0000000000000000        0.0000000000000000                0   0.0000000000000000        0.0000000000000000                0   0.0000000000000000        0.0000000000000000                0   0.0000000000000000        0.0000000000000000                0
   2.4649999999999999       0.29999999999999999        0.0000000000000000        0.0000000000000000                0   0.0000000000000000        0.0000000000000000                0   0.0000000000000000        0.0000000000000000                0   0.0000000000000000        0.0000000000000000                0
   2.4950000000000001       0.29999999999999999        0.0000000000000000        0.0000000000000000                0   0.0000000000000000        0.0000000000000000                0   0.0000000000000000        0.0000000000000000                0   0.0000000000000000        0.0000000000000000                0
   2.5249999999999999       0.29999999999999999        0.0000000000000000        0.0000000000000000                0   0.0000000000000000        0.0000000000000000                0   0.0000000000000000        0.0000000000000000                0   0.0000000000000000        0.0000000000000000                0
   2.5550000000000002       0.29999999999999999        0.0000000000000000        0.0000000000000000                0   0.0000000000000000        0.0000000000000000                0   0.0000000000000000        0.0000000000000000                0   0.0000000000000000        0.0000000000000000                0
   2.5850000000000004       0.29999999999999999        0.0000000000000000        0.0000000000000000                0   0.0000000000000000        0.0000000000000000                0   0.0000000000000000        0.0000000000000000                0   0.0000000000000000        0.0000000000000000                0

   2.3149999999999995       0.33999999999999997        0.0000000000000000        0.0000000000000000                0   0.0000000000000000        0.0000000000000000                0   0.0000000000000000        0.0000000000000000                0   0.0000000000000000        0.0000000000000000                0
   2.3449999999999998       0.33999999999999997        0.0000000000000000        0.0000000000000000                0   0.0000000000000000        0.0000000000000000                0   0.0000000000000000        0.0000000000000000                0   0.0000000000000000        0.0000000000000000                0
   2.3750000000000000       0.33999999999999997        0.0000000000000000        0.0000000000000000                0   0.0000000000000000        0.0000000000000000                0   0.0000000000000000        0.0000000000000000                0   0.0000000000000000        0.0000000000000000                0
   2.4049999999999998       0.33999999999999997        0.0000000000000000        0.0000000000000000                0   0.0000000000000000        0.0000000000000000                0   0.0000000000000000        0.0000000000000000                0   0.0000000000000000        0.0000000000000000                0
   2.4350000000000001       0.33999999999999997        0.0000000000000000        0.0000000000000000                0   0.0000000000000000        0.0000000000000000                0   0.0000000000000000        0.0000000000000000                0   0.0000000000000000        0.0000000000000000                0
   2.4649999999999999       0.33999999999999997        0.0000000000000000        0.0000000000000000                0   0.0000000000000000        0.0000000000000000                0   0.0000000000000000        0.0000000000000000                0   0.0000000000000000        0.0000000000000000                0
   2.4950000000000001       0.33999999999999997        0.0000000000000000        0.0000000000000000                0   0.0000000000000000        0.0000000000000000                0   0.0000000000000000        0.0000000000000000                0   0.0000000000000000        0.0000000000000000                0
   2.5249999999999999       0.33999999999999997        0.0000000000000000        0.0000000000000000                0   0.0000000000000000        0.0000000000000000                0   0.0000000000000000        0.0000000000000000                0   0.0000000000000000        0.0000000000000000                0
   2.5550000000000002       0.33999999999999997        0.0000000000000000        0.0000000000000000                0   0.0000000000000000        0.0000000000000000                0   0.0000000000000000        0.0000000000000000                0   0.0000000000000000        0.0000000000000000                0
   2.5850000000000004       0.33999999999999997        0.0000000000000000        0.0000000000000000                0   0.0000000000000000        0.0000000000000000                0   0.0000000000000000        0.0000000000000000                0   0.0000000000000000        0.0000000000000000                0

   2.3149999999999995       0.37999999999999995        0.0000000000000000        0.0000000000000000                0   0.0000000000000000        0.0000000000000000                0   0.0000000000000000        0.0000000000000000                0   0.0000000000000000        0.0000000000000000                0
   2.3449999999999998       0.37999999999999995        0.0000000000000000        0.0000000000000000                0   0.0000000000000000        0.0000000000000000                0   0.0000000000000000        0.0000000000000000                0   0.0000000000000000        0.0000000000000000                0
   2.3750000000000000       0.37999999999999995        0.0000000000000000        0.0000000000000000                0   0.0000000000000000        0.0000000000000000                0   0.0000000000000000        0.0000000000000000                0   0.0000000000000000        0.0000000000000000                0
   2.4049999999999998       0.37999999999999995        0.0000000000000000        0.0000000000000000                0   0.0000000000000000        0.0000000000000000                0   0.0000000000000000        0.0000000000000000                0   0.0000000000000000        0.0000000000000000                0
   2.4350000000000001       0.37999999999999995        0.0000000000000000        0.0000000000000000                0   0.0000000000000000        0.0000000000000000                0   0.0000000000000000        0.0000000000000000                0   0.0000000000000000        0.0000000000000000                0
   2.4649999999999999       0.37999999999999995        0.0000000000000000        0.0000000000000000                0   0.0000000000000000        0.0000000000000000                0   0.0000000000000000        0.0000000000000000                0   0.0000000000000000        0.0000000000000000                0
   2.4950000000000001       0.37999999999999995        0.0000000000000000        0.0000000000000000                0   0.0000000000000000        0.0000000000000000                0   0.0000000000000000        0.0000000000000000                0   0.0000000000000000        0.0000000000000000                0
   2.5249999999999999       0.37999999999999995        0.0000000000000000        0.0000000000000000                0   0.0000000000000000        0.0000000000000000                0   0.0000000000000000        0.0000000000000000                0   0.0000000000000000        0.0000000000000000                0
   2.5550000000000002       0.37999999999999995        0.0000000000000000        0.0000000000000000                0   0.0000000000000000        0.0000000000000000                0   0.0000000000000000        0.0000000000000000                0   0.0000000000000000        0.0000000000000000                0
   2.5850000000000004       0.37999999999999995        0.0000000000000000        0.0000000000000000                0   0.0000000000000000        0.0000000000000000                0   0.0000000000000000        0.0000000000000000                0   0.0000000000000000        0.0000000000000000                0
