# Supplementary material for: Thermal dependence of the hydrated proton and optimal proton transfer in the protonated water hexamer
Source: Nat Commun. 2023 Oct 30;14:6930. doi: 10.1038/s41467-023-42366-4 (PMC10616126; doi:10.1038/s41467-023-42366-4)
Supplement: Supplementary file 4 — Source Data [file 41467_2023_42366_MOESM4_ESM.zip › NCOMMS-22-51229C Source Data/SourceData/figSI_09/pes_symm_250.dat]

   2.3149999999999995      -0.38000000000000000        0.0000000000000000        0.0000000000000000                0   0.0000000000000000        0.0000000000000000                0   0.0000000000000000        0.0000000000000000                0   0.0000000000000000        0.0000000000000000                0
   2.3449999999999998      -0.38000000000000000        0.0000000000000000        0.0000000000000000                0   0.0000000000000000        0.0000000000000000                0   0.0000000000000000        0.0000000000000000                0   0.0000000000000000        0.0000000000000000                0
   2.3750000000000000      -0.38000000000000000        0.0000000000000000        0.0000000000000000                0   0.0000000000000000        0.0000000000000000                0   0.0000000000000000        0.0000000000000000                0   0.0000000000000000        0.0000000000000000                0
   2.4049999999999998      -0.38000000000000000        0.0000000000000000        0.0000000000000000                0   0.0000000000000000        0.0000000000000000                0   0.0000000000000000        0.0000000000000000                0   0.0000000000000000        0.0000000000000000                0
   2.4350000000000001      -0.38000000000000000        0.0000000000000000        0.0000000000000000                0   0.0000000000000000        0.0000000000000000                0   0.0000000000000000        0.0000000000000000                0   0.0000000000000000        0.0000000000000000                0
   2.4649999999999999      -0.38000000000000000        0.0000000000000000        0.0000000000000000                0   0.0000000000000000        0.0000000000000000                0   0.0000000000000000        0.0000000000000000                0   0.0000000000000000        0.0000000000000000                0
   2.4950000000000001      -0.38000000000000000        0.0000000000000000        0.0000000000000000                0   0.0000000000000000        0.0000000000000000                0   0.0000000000000000        0.0000000000000000                0   0.0000000000000000        0.0000000000000000                0
   2.5249999999999999      -0.38000000000000000        0.0000000000000000        0.0000000000000000                0   0.0000000000000000        0.0000000000000000                0   0.0000000000000000        0.0000000000000000                0   0.0000000000000000        0.0000000000000000                0
   2.5550000000000002      -0.38000000000000000        0.0000000000000000        0.0000000000000000                0   0.0000000000000000        0.0000000000000000                0   0.0000000000000000        0.0000000000000000                0   0.0000000000000000        0.0000000000000000                0
   2.5850000000000004      -0.38000000000000000        0.0000000000000000        0.0000000000000000                0   0.0000000000000000        0.0000000000000000                0   0.0000000000000000        0.0000000000000000                0   0.0000000000000000        0.0000000000000000                0

   2.3149999999999995      -0.33999999999999997        0.0000000000000000        0.0000000000000000                0   0.0000000000000000        0.0000000000000000                0   0.0000000000000000        0.0000000000000000                0   0.0000000000000000        0.0000000000000000                0
   2.3449999999999998      -0.33999999999999997        0.0000000000000000        0.0000000000000000                0   0.0000000000000000        0.0000000000000000                0   0.0000000000000000        0.0000000000000000                0   0.0000000000000000        0.0000000000000000                0
   2.3750000000000000      -0.33999999999999997        0.0000000000000000        0.0000000000000000                0   0.0000000000000000        0.0000000000000000                0   0.0000000000000000        0.0000000000000000                0   0.0000000000000000        0.0000000000000000                0
   2.4049999999999998      -0.33999999999999997        0.0000000000000000        0.0000000000000000                0   0.0000000000000000        0.0000000000000000                0   0.0000000000000000        0.0000000000000000                0   0.0000000000000000        0.0000000000000000                0
   2.4350000000000001      -0.33999999999999997        0.0000000000000000        0.0000000000000000                0   0.0000000000000000        0.0000000000000000                0   0.0000000000000000        0.0000000000000000                0   0.0000000000000000        0.0000000000000000                0
   2.4649999999999999      -0.33999999999999997        0.0000000000000000        0.0000000000000000                0   0.0000000000000000        0.0000000000000000                0   0.0000000000000000        0.0000000000000000                0   0.0000000000000000        0.0000000000000000                0
   2.4950000000000001      -0.33999999999999997        0.0000000000000000        0.0000000000000000                0   0.0000000000000000        0.0000000000000000                0   0.0000000000000000        0.0000000000000000                0   0.0000000000000000        0.0000000000000000                0
   2.5249999999999999      -0.33999999999999997        0.0000000000000000        0.0000000000000000                0   0.0000000000000000        0.0000000000000000                0   0.0000000000000000        0.0000000000000000                0   0.0000000000000000        0.0000000000000000                0
   2.5550000000000002      -0.33999999999999997        0.0000000000000000        0.0000000000000000                0   0.0000000000000000        0.0000000000000000                0   0.0000000000000000        0.0000000000000000                0   0.0000000000000000        0.0000000000000000                0
   2.5850000000000004      -0.33999999999999997       -103.88986376319144        3.0382198820097056E-004           2  -2.4590216377512061E-002   7.8252306520645871E-003           2  -8.2086225514040219E-003   9.6637194849344811E-004           2   5.0699706123513762E-003   9.8730177795492199E-003           2

   2.3149999999999995      -0.29999999999999999        0.0000000000000000        0.0000000000000000                0   0.0000000000000000        0.0000000000000000                0   0.0000000000000000        0.0000000000000000                0   0.0000000000000000        0.0000000000000000                0
   2.3449999999999998      -0.29999999999999999        0.0000000000000000        0.0000000000000000                0   0.0000000000000000        0.0000000000000000                0   0.0000000000000000        0.0000000000000000                0   0.0000000000000000        0.0000000000000000                0
   2.3750000000000000      -0.29999999999999999        0.0000000000000000        0.0000000000000000                0   0.0000000000000000        0.0000000000000000                0   0.0000000000000000        0.0000000000000000                0   0.0000000000000000        0.0000000000000000                0
   2.4049999999999998      -0.29999999999999999        0.0000000000000000        0.0000000000000000                0   0.0000000000000000        0.0000000000000000                0   0.0000000000000000        0.0000000000000000                0   0.0000000000000000        0.0000000000000000                0
   2.4350000000000001      -0.29999999999999999        0.0000000000000000        0.0000000000000000                0   0.0000000000000000        0.0000000000000000                0   0.0000000000000000        0.0000000000000000                0   0.0000000000000000        0.0000000000000000                0
   2.4649999999999999      -0.29999999999999999        0.0000000000000000        0.0000000000000000                0   0.0000000000000000        0.0000000000000000                0   0.0000000000000000        0.0000000000000000                0   0.0000000000000000        0.0000000000000000                0
   2.4950000000000001      -0.29999999999999999       -103.89250089871055        1.9999894245713746E-004           2  -4.9455886695568607E-002   1.8796986426008230E-002           2  -6.4903987019934092E-003   6.1048390323142814E-003           2  -1.8090381065130241E-002   7.0425167054901624E-003           2
   2.5249999999999999      -0.29999999999999999       -103.88986273964042        1.6223048980402561E-003           5  -3.7630848204826178E-002   6.9051366469139756E-003           5   7.1947715357805310E-004   4.9602837848269380E-003           5   1.7329763490757071E-003   8.1053130122356928E-003           5
   2.5550000000000002      -0.29999999999999999       -103.89053062448572        1.5051025564754600E-003           2  -2.5767362699036272E-002   1.7523066840520172E-003           2   1.7493696930595680E-003   1.6360697749248203E-003           2  -1.0831585070336914E-003   3.0771378188405116E-003           2
   2.5850000000000004      -0.29999999999999999       -103.88897073914420        8.7378549794548256E-004           3  -8.0601879386671040E-003   2.8595992421480581E-003           3   3.5778195506201917E-003   5.2958694009948735E-003           3  -2.4022497463365078E-003   1.3183640614975037E-003           3

   2.3149999999999995      -0.26000000000000001        0.0000000000000000        0.0000000000000000                0   0.0000000000000000        0.0000000000000000                0   0.0000000000000000        0.0000000000000000                0   0.0000000000000000        0.0000000000000000                0
   2.3449999999999998      -0.26000000000000001        0.0000000000000000        0.0000000000000000                0   0.0000000000000000        0.0000000000000000                0   0.0000000000000000        0.0000000000000000                0   0.0000000000000000        0.0000000000000000                0
   2.3750000000000000      -0.26000000000000001        0.0000000000000000        0.0000000000000000                0   0.0000000000000000        0.0000000000000000                0   0.0000000000000000        0.0000000000000000                0   0.0000000000000000        0.0000000000000000                0
   2.4049999999999998      -0.26000000000000001        0.0000000000000000        0.0000000000000000                0   0.0000000000000000        0.0000000000000000                0   0.0000000000000000        0.0000000000000000                0   0.0000000000000000        0.0000000000000000                0
   2.4350000000000001      -0.26000000000000001       -103.88501859381273        9.3490464274383490E-004           2  -5.3210630656222974E-002   2.5021303178442019E-003           2  -6.4074558621336991E-004   2.6315240875476385E-003           2   3.0848519545035482E-003   1.7337130148707473E-002           2
   2.4649999999999999      -0.26000000000000001       -103.89055808910891        7.1630610589168745E-004           4  -3.4990150470942685E-002   1.5715177543594262E-003           4  -4.5031737191663992E-003   1.5225726882568606E-003           4   5.1489294661743353E-003   2.4754674394141334E-003           4
   2.4950000000000001      -0.26000000000000001       -103.89097452203006        3.9077728812173819E-004           7  -2.6063714650991058E-002   1.0104647350067835E-003           7   3.4716729180617814E-003   1.7740062485214583E-003           7  -9.5778707802337268E-004   2.6051527424828416E-003           7
   2.5249999999999999      -0.26000000000000001       -103.89051426049448        3.7420034461423818E-004           7  -1.7747302198049021E-002   6.9397267289990773E-004           7  -3.0639512176843377E-004   1.7713366236469161E-003           7  -2.6569156103800775E-004   2.1291239644248131E-003           7
   2.5550000000000002      -0.26000000000000001       -103.89047217836364        6.2976723097288290E-004           7  -7.5547928175717233E-003   1.1574468667635248E-003           7  -1.0356411206429612E-003   2.5979204098702602E-003           7  -4.5658160213284804E-004   2.8537771387831959E-003           7
   2.5850000000000004      -0.26000000000000001       -103.88984075515587        4.0108534288570266E-004           4   4.0752377559995501E-003   1.4063582989072615E-003           4   3.8880290793886028E-003   2.0237362142536330E-003           4  -3.3317033394311669E-003   4.0742661759573008E-003           4

   2.3149999999999995      -0.22000000000000000        0.0000000000000000        0.0000000000000000                0   0.0000000000000000        0.0000000000000000                0   0.0000000000000000        0.0000000000000000                0   0.0000000000000000        0.0000000000000000                0
   2.3449999999999998      -0.22000000000000000        0.0000000000000000        0.0000000000000000                0   0.0000000000000000        0.0000000000000000                0   0.0000000000000000        0.0000000000000000                0   0.0000000000000000        0.0000000000000000                0
   2.3750000000000000      -0.22000000000000000       -103.88621994546142        2.7315844162549767E-003           2  -5.0026958944370398E-002   2.4954560556731541E-003           2   4.5204714977004684E-003   9.6936273079645217E-003           2  -5.0594331407803764E-003   1.9048330550790492E-002           2
   2.4049999999999998      -0.22000000000000000       -103.89156423176357        1.6139393519469978E-003           4  -3.2862158663791927E-002   2.8512908023200145E-003           4  -1.5217967777350838E-003   4.5146937586249061E-003           4   6.7745400364530358E-003   3.5124257575649379E-003           4
   2.4350000000000001      -0.22000000000000000       -103.89081971501199        5.4438448776106718E-004           7  -2.4647384100802756E-002   8.0651282803495712E-004           7  -4.0993015379867806E-003   4.6753587908306225E-003           7   1.1110916333591969E-003   1.6749219488748624E-003           7
   2.4649999999999999      -0.22000000000000000       -103.89186681694223        3.7065225421541913E-004           7  -1.5571952586574253E-002   5.9095631739864839E-004           7   2.5613029303877895E-003   2.5985957811132067E-003           7  -1.7132497861771887E-003   1.2838402358755852E-003           7
   2.4950000000000001      -0.22000000000000000       -103.89188651465287        3.2289679013892703E-004           7  -8.5737690661450983E-003   7.4631148547165945E-004           7   2.0789708238221705E-003   2.6174533903720778E-004           7   7.0120144977272876E-004   8.1174836192928704E-004           7
   2.5249999999999999      -0.22000000000000000       -103.89118338996917        4.0458499124924451E-004           7  -7.6857524350676886E-004   6.7340680811761534E-004           7  -1.1849341644764706E-005   3.7841477664612975E-003           7  -7.2075524505282363E-004   6.0420533138268000E-004           7
   2.5550000000000002      -0.22000000000000000       -103.89119468014255        5.0095630717642405E-004           7   6.9029807379125700E-003   7.5457516642455529E-004           7   1.2687478141911501E-004   1.9378113390600684E-003           7   8.9858654195048833E-005   1.8553531050286146E-003           7
   2.5850000000000004      -0.22000000000000000       -103.89092861856581        9.2069758260790663E-004           6   1.3995019587745629E-002   1.5650924454771835E-003           6  -1.2197613805755975E-003   1.9385982420113432E-003           6   7.4539180036081157E-004   3.8971014579101083E-003           6

   2.3149999999999995      -0.17999999999999999        0.0000000000000000        0.0000000000000000                0   0.0000000000000000        0.0000000000000000                0   0.0000000000000000        0.0000000000000000                0   0.0000000000000000        0.0000000000000000                0
   2.3449999999999998      -0.17999999999999999       -103.89022755863078        5.7255788664854561E-004           1  -4.2403899535076589E-002   1.0506048926558816E-003           1  -6.1291870353956963E-003   0.0000000000000000                1   1.9286376210855383E-002   0.0000000000000000                1
   2.3750000000000000      -0.17999999999999999       -103.89060394918239        4.9088044651988819E-004           6  -2.3569617680879135E-002   1.1950962599549405E-003           6  -2.6031107151496288E-003   2.1346446741553607E-003           6  -2.2884245119726161E-003   4.1570800294341553E-003           6
   2.4049999999999998      -0.17999999999999999       -103.89193582328330        3.1277902987145834E-004           8  -1.4961462291279096E-002   7.4427666211137472E-004           8   2.7991335701486450E-003   1.5776150039336695E-003           8  -2.0373397745347757E-003   1.6556368855940354E-003           8
   2.4350000000000001      -0.17999999999999999       -103.89205858225854        3.5345288403288805E-004           8  -8.7426755593225502E-003   4.9033227366224565E-004           8   6.5896812808510351E-004   1.4041390507123601E-003           8   3.1112774251542937E-004   1.1376008522019829E-003           8
   2.4649999999999999      -0.17999999999999999       -103.89234372796986        3.4121871195615490E-004           8  -1.7091824894886838E-003   4.9569315352465302E-004           8   1.3845311587854432E-003   5.9808074528752166E-004           8  -1.5891694021802686E-003   1.1144205058496058E-003           8
   2.4950000000000001      -0.17999999999999999       -103.89231006474843        3.3640415343437274E-004           8   2.9643022998769438E-003   2.3940053120798804E-004           8   1.4293747406391364E-003   5.4895720087984323E-004           8  -8.2172311294136409E-005   6.9280927948870016E-004           8
   2.5249999999999999      -0.17999999999999999       -103.89148578375288        4.2140832883368740E-004           7   1.0565418439555373E-002   3.7971049295149116E-004           7  -1.3676076834932724E-002   8.5473832402822199E-003           7  -1.1109959761459386E-003   8.4130605238825562E-004           7
   2.5550000000000002      -0.17999999999999999       -103.89054878964104        9.1184768215423341E-004           5   1.6793398274962758E-002   1.5123127658158719E-003           5   4.8736045715832592E-003   1.2346673869863239E-003           5  -4.2230115278408772E-004   4.5475966694473752E-003           5
   2.5850000000000004      -0.17999999999999999       -103.88726199085286        1.3981194397959054E-003           2   2.0679489815614467E-002   3.2989518296975750E-003           2  -1.6544516167381425E-003   7.4749622121149176E-003           2   6.8412897642661534E-003   5.8408706130460199E-003           2

   2.3149999999999995      -0.14000000000000001       -103.88880597767711        2.1792310229224392E-004           1  -2.0335415271234683E-002   1.3453642875238577E-003           1   7.4366990460712516E-003   0.0000000000000000                1   1.8925530568474655E-003   0.0000000000000000                1
   2.3449999999999998      -0.14000000000000001       -103.89153529932463        6.8385530253482231E-004           8  -1.6059907609336455E-002   1.1217387362842098E-003           8   3.0227385931441415E-003   2.2168448158756456E-003           8  -3.3309112717105037E-004   5.1626252115457788E-003           8
   2.3750000000000000      -0.14000000000000001       -103.89187299918254        4.4837501668875312E-004           8  -9.9150183028312543E-003   6.1873207057825655E-004           8  -1.9572599546299075E-003   5.4455918004709782E-003           8  -1.9776794811987011E-003   1.7615136293773089E-003           8
   2.4049999999999998      -0.14000000000000001       -103.89229834769966        3.5095802190097307E-004           9  -3.7350632655575849E-003   5.4312772704468858E-004           9  -8.6381507120322689E-003   1.3022830885841598E-003           9   4.4024875838735760E-004   4.6182510466675049E-004           9
   2.4350000000000001      -0.14000000000000001       -103.89244599557543        3.7651874419379497E-004           9   1.1905927468666905E-003   5.0762469986616993E-004           9   4.8393041589388951E-004   4.5207881834656197E-004           9  -1.0414451622519534E-003   7.6978456245327777E-004           9
   2.4649999999999999      -0.14000000000000001       -103.89221230107975        2.6303838556426790E-004           8   6.5790895774782603E-003   5.8553735427454971E-004           8  -4.6391000678802303E-003   3.5878194324875114E-003           8   4.5340017160007770E-004   1.3085405478381604E-003           8
   2.4950000000000001      -0.14000000000000001       -103.89170397044862        4.9598088061107194E-004           8   1.1106644300681513E-002   7.8220191233985086E-004           8  -1.0471581408337143E-003   1.6695737070936288E-003           8   1.0955055256813612E-003   2.3635701613722660E-003           8
   2.5249999999999999      -0.14000000000000001       -103.89044019226451        7.2819409172527444E-004           6   1.6965141296774639E-002   8.3034010399995280E-004           6  -1.6088064733174635E-003   2.8278447212057743E-003           6  -2.4229434186587972E-003   6.9504764955838176E-003           6
   2.5550000000000002      -0.14000000000000001       -103.88801853166740        7.7693105002866786E-004           3   2.4696122938206427E-002   1.6645140160297508E-003           3   6.4135142546600625E-003   9.8959507137339649E-003           3   8.6415589157701252E-003   2.2672292677574334E-003           3
   2.5850000000000004      -0.14000000000000001        0.0000000000000000        0.0000000000000000                0   0.0000000000000000        0.0000000000000000                0   0.0000000000000000        0.0000000000000000                0   0.0000000000000000        0.0000000000000000                0

   2.3149999999999995       -9.9999999999999978E-002  -103.89125547899212        8.6148391497031741E-004           4  -7.1703248465862963E-003   1.0012410863039342E-003           4   9.8101813899472613E-005   5.1389696872846053E-003           4   2.2271595451587052E-004   3.4687735308305337E-003           4
   2.3449999999999998       -9.9999999999999978E-002  -103.89159054449792        5.3833811164560831E-004           9  -4.6345732618405470E-003   8.0561099377416063E-004           9   6.4708111868089615E-003   4.7668845648458488E-003           9  -2.0302810560058116E-003   1.7615994142351618E-003           9
   2.3750000000000000       -9.9999999999999978E-002  -103.89188899514126        3.1061128037641493E-004          13  -2.3199685408306862E-003   6.2215858054307210E-004          13   2.1114032524179693E-003   1.3455986265780815E-003          13  -4.3898234707734037E-004   1.1570042050758462E-003          13
   2.4049999999999998       -9.9999999999999978E-002  -103.89218617392171        5.4958517574584789E-004          11   2.3460973204812458E-003   5.7906277719699446E-004          11   4.1148010230438381E-003   2.0391840151847032E-003          11  -4.7407898918218051E-004   1.0341324348523530E-003          11
   2.4350000000000001       -9.9999999999999978E-002  -103.89232444506487        3.2428468888677368E-004          11   6.7243351680718755E-003   7.9316438891606164E-004          11  -1.2944551881010158E-003   1.6244006131668220E-003          11  -1.1457924207404625E-003   7.9124719931572801E-004          11
   2.4649999999999999       -9.9999999999999978E-002  -103.89194202785794        3.8444806400712188E-004          10   1.0714396128926443E-002   6.2439101082928296E-004          10  -9.1772992566796724E-004   3.0948011603323194E-003          10   1.0734683012732188E-003   8.7936890897923861E-004          10
   2.4950000000000001       -9.9999999999999978E-002  -103.89115052539495        6.2885899168421753E-004           8   1.5171807484352658E-002   1.0674316606753681E-003           8   1.0268168352405148E-003   2.5576873290135151E-003           8  -4.1185306296339956E-003   3.3979034971731753E-003           8
   2.5249999999999999       -9.9999999999999978E-002  -103.88831977559394        5.5777658429513523E-004           2   1.9364855180914513E-002   1.6942182043988773E-003           2  -1.8167964386282109E-003   9.8167396035285931E-003           2  -5.5455006481301185E-004   7.6352891074741441E-003           2
   2.5550000000000002       -9.9999999999999978E-002  -103.88697784461317        7.7499491183985600E-004           1   3.2839929573670705E-002   5.2932419065364195E-003           1   3.1227224757642792E-003   0.0000000000000000                1   1.1807464564794732E-002   0.0000000000000000                1
   2.5850000000000004       -9.9999999999999978E-002   0.0000000000000000        0.0000000000000000                0   0.0000000000000000        0.0000000000000000                0   0.0000000000000000        0.0000000000000000                0   0.0000000000000000        0.0000000000000000                0

   2.3149999999999995       -6.0000000000000012E-002  -103.89053322110885        5.2033915255727853E-004          10  -4.3988661848425505E-003   1.7430193980921443E-003          10   5.2462076349281258E-003   1.4556467685938681E-003          10  -5.2040054509310202E-003   4.3975119333964242E-003          10
   2.3449999999999998       -6.0000000000000012E-002  -103.89159238988441        4.3568893692915703E-004          14  -8.7243082663966828E-004   1.0633614281097966E-003          14   2.3081598847958643E-002   3.3364460946781254E-003          14   1.2538479416034812E-003   1.8506154892101491E-003          14
   2.3750000000000000       -6.0000000000000012E-002  -103.89215303651952        3.3225094447537473E-004          16   2.5867350573901861E-003   9.4985626715924070E-004          16   1.6495532421251645E-002   2.7033315143008786E-003          16  -1.7694097152724305E-003   1.8781856915146369E-003          16
   2.4049999999999998       -6.0000000000000012E-002  -103.89166798718189        6.3477422011233879E-004          14   5.4961787251020591E-003   6.8852893110676232E-004          14   1.4403529731741263E-002   2.6542178908058080E-003          14  -3.5697746357531402E-005   1.2812389938351696E-003          14
   2.4350000000000001       -6.0000000000000012E-002  -103.89181536640375        3.4099701733852677E-004          14   7.2666215853960450E-003   1.1319947895185596E-003          14   2.7351414182746610E-003   5.2115253576661270E-004          14  -1.1576122221661370E-003   1.9001530276563543E-003          14
   2.4649999999999999       -6.0000000000000012E-002  -103.89118634624015        5.4084353694848226E-004          10   9.5547108403020893E-003   1.4193093347760262E-003          10   9.0777962596357512E-003   3.3174898267878889E-003          10   1.3366690939167645E-003   3.4976703541379729E-003          10
   2.4950000000000001       -6.0000000000000012E-002  -103.88970197037595        2.2717135127587654E-003           3   1.5451065565626785E-002   2.6623774725475714E-003           3  -7.3259941507557429E-004   5.9869615432261308E-004           3  -1.4240309623219443E-002   7.4071842417589113E-003           3
   2.5249999999999999       -6.0000000000000012E-002   0.0000000000000000        0.0000000000000000                0   0.0000000000000000        0.0000000000000000                0   0.0000000000000000        0.0000000000000000                0   0.0000000000000000        0.0000000000000000                0
   2.5550000000000002       -6.0000000000000012E-002   0.0000000000000000        0.0000000000000000                0   0.0000000000000000        0.0000000000000000                0   0.0000000000000000        0.0000000000000000                0   0.0000000000000000        0.0000000000000000                0
   2.5850000000000004       -6.0000000000000012E-002   0.0000000000000000        0.0000000000000000                0   0.0000000000000000        0.0000000000000000                0   0.0000000000000000        0.0000000000000000                0   0.0000000000000000        0.0000000000000000                0

   2.3149999999999995       -1.9999999999999987E-002  -103.88944185459513        6.0820927929018469E-004          10  -1.5572658143267314E-003   2.4961569935223948E-003          10   2.5401968746459065E-002   3.6370474132260276E-003          10  -2.1573198675729249E-003   2.3397233577970486E-003          10
   2.3449999999999998       -1.9999999999999987E-002  -103.89057321559407        2.8858332158719088E-004          18  -5.9743076096069499E-004   9.9843566082087371E-004          18  -1.8638803029802078E-003   6.0403235087098696E-003          18   4.8621750790181070E-003   1.6719242793492592E-003          18
   2.3750000000000000       -1.9999999999999987E-002  -103.89140125448191        2.7073417178904047E-004          20   2.3189460487517801E-004   9.4765221456444542E-004          20  -2.1113310500616114E-002   6.4483340553873336E-003          20   1.2492750265144790E-003   9.5855442443001601E-004          20
   2.4049999999999998       -1.9999999999999987E-002  -103.89195828277667        3.1526025116915648E-004          20   1.2270833351480574E-003   1.0258070333362462E-003          20   3.1381690582778913E-003   2.4403320440458793E-003          20  -1.3684459402258284E-003   1.1557205814120772E-003          20
   2.4350000000000001       -1.9999999999999987E-002  -103.89173420373274        3.3444948153678891E-004          20   3.0254507907935720E-003   1.3534288192886168E-003          20   4.6395260314916979E-003   1.5706823868516810E-003          20   1.4825098196442877E-003   1.9787768916599236E-003          20
   2.4649999999999999       -1.9999999999999987E-002  -103.89131310153311        4.9630122209382607E-004          11   4.6438708687050910E-003   1.9393194119096521E-003          11  -2.0041812259281805E-003   1.8906522876091169E-003          11  -3.7246247345452555E-003   3.7382713407281484E-003          11
   2.4950000000000001       -1.9999999999999987E-002  -103.88906102638063        5.7249889487582064E-004           3  -4.0987319322407728E-003   2.2941762411964241E-003           3  -2.3982551775574624E-003   4.7584952131519663E-003           3   1.9901828526891138E-002   9.3065666060062266E-003           3
   2.5249999999999999       -1.9999999999999987E-002  -103.88982673750087        0.0000000000000000                1   4.1131137528341499E-003   0.0000000000000000                1   1.7282794885808766E-003   0.0000000000000000                1  -5.5611058471022315E-003   0.0000000000000000                1
   2.5550000000000002       -1.9999999999999987E-002   0.0000000000000000        0.0000000000000000                0   0.0000000000000000        0.0000000000000000                0   0.0000000000000000        0.0000000000000000                0   0.0000000000000000        0.0000000000000000                0
   2.5850000000000004       -1.9999999999999987E-002   0.0000000000000000        0.0000000000000000                0   0.0000000000000000        0.0000000000000000                0   0.0000000000000000        0.0000000000000000                0   0.0000000000000000        0.0000000000000000                0

   2.3149999999999995        1.9999999999999987E-002  -103.88944185459513        6.0820927929018469E-004          16   1.5572658143267314E-003   2.4961569935223948E-003          16  -1.4411224055793141E-002   2.0794585235167943E-003          16  -1.6420998419680666E-003   2.2948069115021020E-003          16
   2.3449999999999998        1.9999999999999987E-002  -103.89057321559407        2.8858332158719088E-004          20   5.9743076096069499E-004   9.9843566082087371E-004          20  -1.6892666032740974E-002   6.9294820696474751E-003          20   2.0992287236556080E-003   1.3624956146911418E-003          20
   2.3750000000000000        1.9999999999999987E-002  -103.89140125448191        2.7073417178904047E-004          22  -2.3189460487517801E-004   9.4765221456444542E-004          22   6.5291024560118135E-003   1.8737041653691285E-003          22  -7.8067343242779340E-004   9.5186925431637410E-004          22
   2.4049999999999998        1.9999999999999987E-002  -103.89195828277667        3.1526025116915648E-004          22  -1.2270833351480574E-003   1.0258070333362462E-003          22  -1.2653868456590210E-003   1.2637667949420858E-003          22  -5.7383807501169479E-004   1.0173695034466608E-003          22
   2.4350000000000001        1.9999999999999987E-002  -103.89173420373274        3.3444948153678891E-004          20  -3.0254507907935720E-003   1.3534288192886168E-003          20  -1.3451543849907320E-002   2.0753143362595753E-003          20  -5.5526597936045850E-004   1.1986629519876190E-003          20
   2.4649999999999999        1.9999999999999987E-002  -103.89131310153311        4.9630122209382607E-004          16  -4.6438708687050910E-003   1.9393194119096521E-003          16  -4.7432067939208594E-003   1.5464018950136641E-003          16  -3.1863956768582160E-003   3.2474597919693528E-003          16
   2.4950000000000001        1.9999999999999987E-002  -103.88906102638063        5.7249889487582064E-004           7   4.0987319322407728E-003   2.2941762411964241E-003           7   1.8056018456889738E-002   7.9824552732586287E-003           7  -1.6139018863701427E-003   5.4729561115783006E-003           7
   2.5249999999999999        1.9999999999999987E-002  -103.88982673750087        0.0000000000000000                1  -4.1131137528341499E-003   0.0000000000000000                1  -8.1919239719631751E-003   0.0000000000000000                1  -2.0826209571869883E-002   2.3283064365386963E-010           1
   2.5550000000000002        1.9999999999999987E-002   0.0000000000000000        0.0000000000000000                0   0.0000000000000000        0.0000000000000000                0   0.0000000000000000        0.0000000000000000                0   0.0000000000000000        0.0000000000000000                0
   2.5850000000000004        1.9999999999999987E-002   0.0000000000000000        0.0000000000000000                0   0.0000000000000000        0.0000000000000000                0   0.0000000000000000        0.0000000000000000                0   0.0000000000000000        0.0000000000000000                0

   2.3149999999999995        6.0000000000000012E-002  -103.89053322110885        5.2033915255727853E-004          16   4.3988661848425505E-003   1.7430193980921443E-003          16   1.8002911056354869E-002   1.3866671358177007E-003          16   1.3139176668443319E-003   1.7801973435961969E-003          16
   2.3449999999999998        6.0000000000000012E-002  -103.89159238988441        4.3568893692915703E-004          20   8.7243082663966828E-004   1.0633614281097966E-003          20  -7.7839395148472162E-003   4.3891052347811316E-004          20   1.5449401580851928E-003   9.0202862735039259E-004          20
   2.3750000000000000        6.0000000000000012E-002  -103.89215303651952        3.3225094447537473E-004          20  -2.5867350573901861E-003   9.4985626715924070E-004          20   1.2624058264225805E-002   2.2287909831782784E-003          20  -7.0203568610204697E-004   6.8861418200564909E-004          20
   2.4049999999999998        6.0000000000000012E-002  -103.89166798718189        6.3477422011233879E-004          21  -5.4961787251020591E-003   6.8852893110676232E-004          21  -2.3226808783438475E-004   2.0216330249638018E-004          21   1.6245421140640695E-004   5.8596260927344863E-004          21
   2.4350000000000001        6.0000000000000012E-002  -103.89181536640375        3.4099701733852677E-004          21  -7.2666215853960450E-003   1.1319947895185596E-003          21   1.8320860018597028E-002   1.2499263246734391E-003          21   2.4819049037622532E-004   9.1434911812299550E-004          21
   2.4649999999999999        6.0000000000000012E-002  -103.89118634624015        5.4084353694848226E-004          21  -9.5547108403020893E-003   1.4193093347760262E-003          21   2.1018755851101340E-003   1.1788486539987457E-003          21   2.4703864741549593E-004   1.8630599096601283E-003          21
   2.4950000000000001        6.0000000000000012E-002  -103.88970197037595        2.2717135127587654E-003          15  -1.5451065565626785E-002   2.6623774725475714E-003          15  -3.5965406579859943E-002   9.8640944279919356E-003          15  -1.6536589918623864E-003   2.6542525096816911E-003          15
   2.5249999999999999        6.0000000000000012E-002  -103.88191781422738        2.3142047849779969E-003           4  -8.2759433760020134E-003   1.2469370713092958E-003           4   5.0535927926820430E-004   1.9247592942405103E-003           4  -6.8784408979549487E-003   6.1527838363077429E-003           4
   2.5550000000000002        6.0000000000000012E-002  -103.87729999999999        1.3486991523486091E-006           1  -2.0498724794231194E-002   0.0000000000000000                1  -8.0758242784383615E-003   1.1641532182693481E-010           1   1.2068956549426342E-002   0.0000000000000000                1
   2.5850000000000004        6.0000000000000012E-002   0.0000000000000000        0.0000000000000000                0   0.0000000000000000        0.0000000000000000                0   0.0000000000000000        0.0000000000000000                0   0.0000000000000000        0.0000000000000000                0

   2.3149999999999995        9.9999999999999978E-002  -103.89125547899212        8.6148391497031741E-004          13   7.1703248465862963E-003   1.0012410863039342E-003          13  -6.6028124489650470E-003   1.7372149548116236E-003          13   1.8225931406818598E-003   2.3048831102233875E-003          13
   2.3449999999999998        9.9999999999999978E-002  -103.89159054449792        5.3833811164560831E-004          19   4.6345732618405470E-003   8.0561099377416063E-004          19  -1.3346251216292956E-002   3.1281199534707047E-003          19  -6.7618025885550048E-004   7.9595757975936120E-004          19
   2.3750000000000000        9.9999999999999978E-002  -103.89188899514126        3.1061128037641493E-004          20   2.3199685408306862E-003   6.2215858054307210E-004          20   2.3560996954538435E-002   2.6759758403328416E-003          20  -6.4136348087634400E-004   5.9400322015180744E-004          20
   2.4049999999999998        9.9999999999999978E-002  -103.89218617392171        5.4958517574584789E-004          20  -2.3460973204812458E-003   5.7906277719699446E-004          20   7.8579993378720674E-004   3.3626556541825185E-003          20  -4.4561328214433760E-004   4.7010992180654073E-004          20
   2.4350000000000001        9.9999999999999978E-002  -103.89232444506487        3.2428468888677368E-004          20  -6.7243351680718755E-003   7.9316438891606164E-004          20  -4.8467464122170364E-003   8.1386741274749213E-004          20  -4.4324159098051814E-004   3.7366243816669566E-004          20
   2.4649999999999999        9.9999999999999978E-002  -103.89194202785794        3.8444806400712188E-004          20  -1.0714396128926443E-002   6.2439101082928296E-004          20   2.5145476847170107E-003   5.0380650945391469E-004          20  -1.9560001489655039E-004   6.8197674685591917E-004          20
   2.4950000000000001        9.9999999999999978E-002  -103.89115052539495        6.2885899168421753E-004          19  -1.5171807484352658E-002   1.0674316606753681E-003          19   4.0846323179544296E-003   2.4897750870357255E-003          19  -7.3457327944023460E-004   1.1779132125670898E-003          19
   2.5249999999999999        9.9999999999999978E-002  -103.88831977559394        5.5777658429513523E-004          13  -1.9364855180914513E-002   1.6942182043988773E-003          13  -1.7214236822059271E-004   2.7531086279649567E-003          13   4.3427401886037163E-003   2.4544504010743933E-003          13
   2.5550000000000002        9.9999999999999978E-002  -103.88697784461317        7.7499491183985600E-004           2  -3.2839929573670705E-002   5.2932419065364195E-003           2   3.2604739921096052E-003   6.0921652501825716E-004           2  -1.3061672269905792E-002   9.4451171883593414E-003           2
   2.5850000000000004        9.9999999999999978E-002   0.0000000000000000        0.0000000000000000                0   0.0000000000000000        0.0000000000000000                0   0.0000000000000000        0.0000000000000000                0   0.0000000000000000        0.0000000000000000                0

   2.3149999999999995       0.14000000000000001       -103.88880597767711        2.1792310229224392E-004           4   2.0335415271234683E-002   1.3453642875238577E-003           4   3.7437154637995737E-003   2.3344247227875831E-003           4   1.5723372378021808E-003   6.6000259907841819E-003           4
   2.3449999999999998       0.14000000000000001       -103.89153529932463        6.8385530253482231E-004          17   1.6059907609336455E-002   1.1217387362842098E-003          17  -1.5702357122912508E-003   2.4823985016830326E-003          17  -1.1864201049179574E-003   1.8377115683914840E-003          17
   2.3750000000000000       0.14000000000000001       -103.89187299918254        4.4837501668875312E-004          20   9.9150183028312543E-003   6.1873207057825655E-004          20   1.9883996977315436E-003   9.2105039575178819E-004          20  -3.7335612544347487E-004   6.4389224895855166E-004          20
   2.4049999999999998       0.14000000000000001       -103.89229834769966        3.5095802190097307E-004          20   3.7350632655575849E-003   5.4312772704468858E-004          20   4.3251128089218192E-003   1.7003862712092514E-003          20   8.7118138236999445E-004   4.9567635325163445E-004          20
   2.4350000000000001       0.14000000000000001       -103.89244599557543        3.7651874419379497E-004          20  -1.1905927468666905E-003   5.0762469986616993E-004          20   2.2782358045039357E-002   6.4698651687724118E-003          20  -2.2296897495562688E-004   4.8828243588440099E-004          20
   2.4649999999999999       0.14000000000000001       -103.89221230107975        2.6303838556426790E-004          19  -6.5790895774782603E-003   5.8553735427454971E-004          19  -7.5630533105342380E-004   6.8956288272166259E-003          19  -2.2417073036791574E-004   5.6218753920058990E-004          19
   2.4950000000000001       0.14000000000000001       -103.89170397044862        4.9598088061107194E-004          19  -1.1106644300681513E-002   7.8220191233985086E-004          19  -3.9430414286870724E-003   1.2463329042921153E-003          19  -2.0736970531967324E-003   8.7508733525904533E-004          19
   2.5249999999999999       0.14000000000000001       -103.89044019226451        7.2819409172527444E-004          17  -1.6965141296774639E-002   8.3034010399995280E-004          17  -5.6576047758419411E-003   1.0268113331705444E-003          17  -7.1422114169104769E-004   1.4955100999405912E-003          17
   2.5550000000000002       0.14000000000000001       -103.88801853166740        7.7693105002866786E-004           5  -2.4696122938206427E-002   1.6645140160297508E-003           5  -2.3130491631971898E-002   1.5216013427769505E-003           5   8.7354823794390051E-004   3.7940325718937239E-003           5
   2.5850000000000004       0.14000000000000001       -103.87987769253326        4.2992979399399866E-003           2  -2.7996344209393079E-002   4.9587880102298434E-003           2 -0.20366049720198898       0.20409298907456036                2   1.3831515985800066E-002   3.7382090221788023E-003           2

   2.3149999999999995       0.17999999999999999       -103.88660000000000        0.0000000000000000                1   4.6025721256827010E-002   6.5854450798271929E-010           1   3.9013614840782049E-003   0.0000000000000000                1   1.5078197955110487E-002   1.6463612699567982E-010           1
   2.3449999999999998       0.17999999999999999       -103.89022755863078        5.7255788664854561E-004           9   4.2403899535076589E-002   1.0506048926558816E-003           9   2.5828797704042145E-003   2.2081048814339851E-003           9  -4.9519888188950993E-003   2.5915334461332463E-003           9
   2.3750000000000000       0.17999999999999999       -103.89060394918239        4.9088044651988819E-004          18   2.3569617680879135E-002   1.1950962599549405E-003          18  -1.8927996528833827E-003   2.0416320389966091E-003          18   2.3467700559970557E-003   1.7772043643129972E-003          18
   2.4049999999999998       0.17999999999999999       -103.89193582328330        3.1277902987145834E-004          19   1.4961462291279096E-002   7.4427666211137472E-004          19  -6.3681823147388222E-006   1.2021151182709537E-003          19   1.1023892149132586E-004   8.3459046282883913E-004          19
   2.4350000000000001       0.17999999999999999       -103.89205858225854        3.5345288403288805E-004          18   8.7426755593225502E-003   4.9033227366224565E-004          18   7.1511253865394659E-004   5.1088693561543736E-003          18  -1.8749948074905660E-004   7.8451705014194017E-004          18
   2.4649999999999999       0.17999999999999999       -103.89234372796986        3.4121871195615490E-004          19   1.7091824894886838E-003   4.9569315352465302E-004          19   6.8646883223854246E-003   2.6120037660334787E-003          19   1.6939178596475060E-005   5.4436082237670539E-004          19
   2.4950000000000001       0.17999999999999999       -103.89231006474843        3.3640415343437274E-004          19  -2.9643022998769438E-003   2.3940053120798804E-004          19   1.4516365193326716E-002   8.0610599832739568E-004          19   3.9512467421848102E-004   5.1224708857107600E-004          19
   2.5249999999999999       0.17999999999999999       -103.89148578375288        4.2140832883368740E-004          18  -1.0565418439555373E-002   3.7971049295149116E-004          18  -1.2965001559237001E-004   5.1710643928801498E-003          18  -4.3682255153414421E-004   1.0904835898686795E-003          18
   2.5550000000000002       0.17999999999999999       -103.89054878964104        9.1184768215423341E-004          16  -1.6793398274962758E-002   1.5123127658158719E-003          16  -4.0032629438712204E-003   1.7363964251070048E-003          16  -3.7022916122322826E-003   2.2397741309904918E-003          16
   2.5850000000000004       0.17999999999999999       -103.88726199085286        1.3981194397959054E-003           5  -2.0679489815614467E-002   3.2989518296975750E-003           5   1.6683462347205660E-002   3.0524683399877238E-003           5  -7.1011442731025477E-003   9.9596868250054638E-003           5

   2.3149999999999995       0.21999999999999995        0.0000000000000000        0.0000000000000000                0   0.0000000000000000        0.0000000000000000                0   0.0000000000000000        0.0000000000000000                0   0.0000000000000000        0.0000000000000000                0
   2.3449999999999998       0.21999999999999995        0.0000000000000000        0.0000000000000000                0   0.0000000000000000        0.0000000000000000                0   0.0000000000000000        0.0000000000000000                0   0.0000000000000000        0.0000000000000000                0
   2.3750000000000000       0.21999999999999995       -103.88621994546142        2.7315844162549767E-003           3   5.0026958944370398E-002   2.4954560556731541E-003           3  -3.1726533891398350E-003   2.5486573281245919E-003           3   7.1958576363925497E-003   9.6806501108096417E-003           3
   2.4049999999999998       0.21999999999999995       -103.89156423176357        1.6139393519469978E-003          15   3.2862158663791927E-002   2.8512908023200145E-003          15   1.1328432185326496E-003   1.7436020998511607E-003          15   1.8766226480160827E-003   2.6647058546968127E-003          15
   2.4350000000000001       0.21999999999999995       -103.89081971501199        5.4438448776106718E-004          18   2.4647384100802756E-002   8.0651282803495712E-004          18   2.3588560397333814E-003   2.7908822910025698E-004          18  -5.5084028903619638E-004   9.2087828946746419E-004          18
   2.4649999999999999       0.21999999999999995       -103.89186681694223        3.7065225421541913E-004          18   1.5571952586574253E-002   5.9095631739864839E-004          18  -4.2938377139140503E-003   2.9647126735818192E-003          18   6.5290805024531800E-004   9.6017269699676371E-004          18
   2.4950000000000001       0.21999999999999995       -103.89188651465287        3.2289679013892703E-004          18   8.5737690661450983E-003   7.4631148547165945E-004          18  -8.2970789315619711E-003   1.3509909206501373E-003          18   5.7252189802336117E-004   6.7258998742813418E-004          18
   2.5249999999999999       0.21999999999999995       -103.89118338996917        4.0458499124924451E-004          18   7.6857524350676886E-004   6.7340680811761534E-004          18   2.0273475805874883E-003   7.6017691152196771E-004          18  -3.0321907013785323E-004   1.0793218209846130E-003          18
   2.5550000000000002       0.21999999999999995       -103.89119468014255        5.0095630717642405E-004          16  -6.9029807379125700E-003   7.5457516642455529E-004          16  -8.3599581418317137E-004   1.1472009285470226E-003          16   3.1063416400206590E-005   1.8651167965969314E-003          16
   2.5850000000000004       0.21999999999999995       -103.89092861856581        9.2069758260790663E-004           8  -1.3995019587745629E-002   1.5650924454771835E-003           8   1.9035050315042725E-003   1.7047240784391477E-003           8   1.0043764523685009E-002   3.8478818681818103E-003           8

   2.3149999999999995       0.26000000000000006        0.0000000000000000        0.0000000000000000                0   0.0000000000000000        0.0000000000000000                0   0.0000000000000000        0.0000000000000000                0   0.0000000000000000        0.0000000000000000                0
   2.3449999999999998       0.26000000000000006        0.0000000000000000        0.0000000000000000                0   0.0000000000000000        0.0000000000000000                0   0.0000000000000000        0.0000000000000000                0   0.0000000000000000        0.0000000000000000                0
   2.3750000000000000       0.26000000000000006        0.0000000000000000        0.0000000000000000                0   0.0000000000000000        0.0000000000000000                0   0.0000000000000000        0.0000000000000000                0   0.0000000000000000        0.0000000000000000                0
   2.4049999999999998       0.26000000000000006       -103.88364377138811        2.7963064508006721E-003           2   6.8454966031913658E-002   8.1174185761528851E-004           2   1.6343666253322473E-003   3.3489461103653195E-003           2  -1.9482852510507472E-002   1.4760696913377063E-003           2
   2.4350000000000001       0.26000000000000006       -103.88501859381273        9.3490464274383490E-004           6   5.3210630656222974E-002   2.5021303178442019E-003           6   9.9710722202920677E-004   5.6262902580312022E-003           6   7.7875044973767359E-003   4.7054233101307737E-003           6
   2.4649999999999999       0.26000000000000006       -103.89055808910891        7.1630610589168745E-004          16   3.4990150470942685E-002   1.5715177543594262E-003          16   2.8509392779938214E-003   1.5576582652371213E-003          16   5.9006012721112165E-003   2.3163946618655991E-003          16
   2.4950000000000001       0.26000000000000006       -103.89097452203006        3.9077728812173819E-004          17   2.6063714650991058E-002   1.0104647350067835E-003          17  -4.0617439472613585E-002   9.7049864083470997E-003          17   1.3764478464241684E-003   1.3539371137675979E-003          17
   2.5249999999999999       0.26000000000000006       -103.89051426049448        3.7420034461423818E-004          18   1.7747302198049021E-002   6.9397267289990773E-004          18   2.5652361966843895E-003   1.0436355347407601E-003          18   1.4741219684625021E-003   8.5221642494852303E-004          18
   2.5550000000000002       0.26000000000000006       -103.89047217836364        6.2976723097288290E-004          14   7.5547928175717233E-003   1.1574468667635248E-003          14   3.7655897871343201E-003   9.3385411893193648E-004          14   3.9275929978522086E-003   1.0341797586651815E-003          14
   2.5850000000000004       0.26000000000000006       -103.88984075515587        4.0108534288570266E-004          11  -4.0752377559995501E-003   1.4063582989072615E-003          11   9.5034028580449686E-004   1.6274380927642669E-003          11   5.9150445164100592E-003   2.2490422389560239E-003          11

   2.3149999999999995       0.29999999999999999        0.0000000000000000        0.0000000000000000                0   0.0000000000000000        0.0000000000000000                0   0.0000000000000000        0.0000000000000000                0   0.0000000000000000        0.0000000000000000                0
   2.3449999999999998       0.29999999999999999        0.0000000000000000        0.0000000000000000                0   0.0000000000000000        0.0000000000000000                0   0.0000000000000000        0.0000000000000000                0   0.0000000000000000        0.0000000000000000                0
   2.3750000000000000       0.29999999999999999        0.0000000000000000        0.0000000000000000                0   0.0000000000000000        0.0000000000000000                0   0.0000000000000000        0.0000000000000000                0   0.0000000000000000        0.0000000000000000                0
   2.4049999999999998       0.29999999999999999        0.0000000000000000        0.0000000000000000                0   0.0000000000000000        0.0000000000000000                0   0.0000000000000000        0.0000000000000000                0   0.0000000000000000        0.0000000000000000                0
   2.4350000000000001       0.29999999999999999        0.0000000000000000        0.0000000000000000                0   0.0000000000000000        0.0000000000000000                0   0.0000000000000000        0.0000000000000000                0   0.0000000000000000        0.0000000000000000                0
   2.4649999999999999       0.29999999999999999       -103.88679999999999        1.3486991523486091E-006           1   5.6095198217525538E-002   6.5854450798271929E-010           1   9.8257033289071878E-003   0.0000000000000000                1   8.3739529781633425E-003   0.0000000000000000                1
   2.4950000000000001       0.29999999999999999        0.0000000000000000        0.0000000000000000                0   0.0000000000000000        0.0000000000000000                0   0.0000000000000000        0.0000000000000000                0   0.0000000000000000        0.0000000000000000                0
   2.5249999999999999       0.29999999999999999       -103.88986273964042        1.6223048980402561E-003           4   3.7630848204826178E-002   6.9051366469139756E-003           4   4.6354093765843662E-003   2.4085967156898930E-003           4  -1.0477276688303143E-002   9.7574770561231609E-004           4
   2.5550000000000002       0.29999999999999999       -103.89053062448572        1.5051025564754600E-003           9   2.5767362699036272E-002   1.7523066840520172E-003           9   2.7850698508350476E-003   1.5256448013457689E-003           9   1.5527734744003471E-005   3.0797830290977446E-003           9
   2.5850000000000004       0.29999999999999999       -103.88897073914420        8.7378549794548256E-004           4   8.0601879386671040E-003   2.8595992421480581E-003           4   5.9437566012978922E-003   1.6286849422446690E-003           4  -5.0096692446175838E-004   3.9851293586320290E-003           4

   2.3149999999999995       0.33999999999999997        0.0000000000000000        0.0000000000000000                0   0.0000000000000000        0.0000000000000000                0   0.0000000000000000        0.0000000000000000                0   0.0000000000000000        0.0000000000000000                0
   2.3449999999999998       0.33999999999999997        0.0000000000000000        0.0000000000000000                0   0.0000000000000000        0.0000000000000000                0   0.0000000000000000        0.0000000000000000                0   0.0000000000000000        0.0000000000000000                0
   2.3750000000000000       0.33999999999999997        0.0000000000000000        0.0000000000000000                0   0.0000000000000000        0.0000000000000000                0   0.0000000000000000        0.0000000000000000                0   0.0000000000000000        0.0000000000000000                0
   2.4049999999999998       0.33999999999999997        0.0000000000000000        0.0000000000000000                0   0.0000000000000000        0.0000000000000000                0   0.0000000000000000        0.0000000000000000                0   0.0000000000000000        0.0000000000000000                0
   2.4350000000000001       0.33999999999999997        0.0000000000000000        0.0000000000000000                0   0.0000000000000000        0.0000000000000000                0   0.0000000000000000        0.0000000000000000                0   0.0000000000000000        0.0000000000000000                0
   2.4649999999999999       0.33999999999999997        0.0000000000000000        0.0000000000000000                0   0.0000000000000000        0.0000000000000000                0   0.0000000000000000        0.0000000000000000                0   0.0000000000000000        0.0000000000000000                0
   2.4950000000000001       0.33999999999999997        0.0000000000000000        0.0000000000000000                0   0.0000000000000000        0.0000000000000000                0   0.0000000000000000        0.0000000000000000                0   0.0000000000000000        0.0000000000000000                0
   2.5249999999999999       0.33999999999999997        0.0000000000000000        0.0000000000000000                0   0.0000000000000000        0.0000000000000000                0   0.0000000000000000        0.0000000000000000                0   0.0000000000000000        0.0000000000000000                0
   2.5550000000000002       0.33999999999999997        0.0000000000000000        0.0000000000000000                0   0.0000000000000000        0.0000000000000000                0   0.0000000000000000        0.0000000000000000                0   0.0000000000000000        0.0000000000000000                0
   2.5850000000000004       0.33999999999999997       -103.88986376319144        3.0382198820097056E-004           1   2.4590216377512061E-002   7.8252306520645871E-003           1   7.3785655853451561E-003   8.2318063497839911E-011           1   9.6078345392245842E-003   0.0000000000000000                1

   2.3149999999999995       0.37999999999999995        0.0000000000000000        0.0000000000000000                0   0.0000000000000000        0.0000000000000000                0   0.0000000000000000        0.0000000000000000                0   0.0000000000000000        0.0000000000000000                0
   2.3449999999999998       0.37999999999999995        0.0000000000000000        0.0000000000000000                0   0.0000000000000000        0.0000000000000000                0   0.0000000000000000        0.0000000000000000                0   0.0000000000000000        0.0000000000000000                0
   2.3750000000000000       0.37999999999999995        0.0000000000000000        0.0000000000000000                0   0.0000000000000000        0.0000000000000000                0   0.0000000000000000        0.0000000000000000                0   0.0000000000000000        0.0000000000000000                0
   2.4049999999999998       0.37999999999999995        0.0000000000000000        0.0000000000000000                0   0.0000000000000000        0.0000000000000000                0   0.0000000000000000        0.0000000000000000                0   0.0000000000000000        0.0000000000000000                0
   2.4350000000000001       0.37999999999999995        0.0000000000000000        0.0000000000000000                0   0.0000000000000000        0.0000000000000000                0   0.0000000000000000        0.0000000000000000                0   0.0000000000000000        0.0000000000000000                0
   2.4649999999999999       0.37999999999999995        0.0000000000000000        0.0000000000000000                0   0.0000000000000000        0.0000000000000000                0   0.0000000000000000        0.0000000000000000                0   0.0000000000000000        0.0000000000000000                0
   2.4950000000000001       0.37999999999999995        0.0000000000000000        0.0000000000000000                0   0.0000000000000000        0.0000000000000000                0   0.0000000000000000        0.0000000000000000                0   0.0000000000000000        0.0000000000000000                0
   2.5249999999999999       0.37999999999999995        0.0000000000000000        0.0000000000000000                0   0.0000000000000000        0.0000000000000000                0   0.0000000000000000        0.0000000000000000                0   0.0000000000000000        0.0000000000000000                0
   2.5550000000000002       0.37999999999999995        0.0000000000000000        0.0000000000000000                0   0.0000000000000000        0.0000000000000000                0   0.0000000000000000        0.0000000000000000                0   0.0000000000000000        0.0000000000000000                0
   2.5850000000000004       0.37999999999999995        0.0000000000000000        0.0000000000000000                0   0.0000000000000000        0.0000000000000000                0   0.0000000000000000        0.0000000000000000                0   0.0000000000000000        0.0000000000000000                0
