# Supplementary material for: Thermal dependence of the hydrated proton and optimal proton transfer in the protonated water hexamer
Source: Nat Commun. 2023 Oct 30;14:6930. doi: 10.1038/s41467-023-42366-4 (PMC10616126; doi:10.1038/s41467-023-42366-4)
Supplement: Supplementary file 4 — Source Data [file 41467_2023_42366_MOESM4_ESM.zip › NCOMMS-22-51229C Source Data/SourceData/figSI_09/pes_symm_350.dat]

   2.3149999999999995      -0.38000000000000000        0.0000000000000000        0.0000000000000000                0   0.0000000000000000        0.0000000000000000                0   0.0000000000000000        0.0000000000000000                0   0.0000000000000000        0.0000000000000000                0
   2.3449999999999998      -0.38000000000000000        0.0000000000000000        0.0000000000000000                0   0.0000000000000000        0.0000000000000000                0   0.0000000000000000        0.0000000000000000                0   0.0000000000000000        0.0000000000000000                0
   2.3750000000000000      -0.38000000000000000        0.0000000000000000        0.0000000000000000                0   0.0000000000000000        0.0000000000000000                0   0.0000000000000000        0.0000000000000000                0   0.0000000000000000        0.0000000000000000                0
   2.4049999999999998      -0.38000000000000000        0.0000000000000000        0.0000000000000000                0   0.0000000000000000        0.0000000000000000                0   0.0000000000000000        0.0000000000000000                0   0.0000000000000000        0.0000000000000000                0
   2.4350000000000001      -0.38000000000000000        0.0000000000000000        0.0000000000000000                0   0.0000000000000000        0.0000000000000000                0   0.0000000000000000        0.0000000000000000                0   0.0000000000000000        0.0000000000000000                0
   2.4649999999999999      -0.38000000000000000        0.0000000000000000        0.0000000000000000                0   0.0000000000000000        0.0000000000000000                0   0.0000000000000000        0.0000000000000000                0   0.0000000000000000        0.0000000000000000                0
   2.4950000000000001      -0.38000000000000000        0.0000000000000000        0.0000000000000000                0   0.0000000000000000        0.0000000000000000                0   0.0000000000000000        0.0000000000000000                0   0.0000000000000000        0.0000000000000000                0
   2.5249999999999999      -0.38000000000000000        0.0000000000000000        0.0000000000000000                0   0.0000000000000000        0.0000000000000000                0   0.0000000000000000        0.0000000000000000                0   0.0000000000000000        0.0000000000000000                0
   2.5550000000000002      -0.38000000000000000        0.0000000000000000        0.0000000000000000                0   0.0000000000000000        0.0000000000000000                0   0.0000000000000000        0.0000000000000000                0   0.0000000000000000        0.0000000000000000                0
   2.5850000000000004      -0.38000000000000000        0.0000000000000000        0.0000000000000000                0   0.0000000000000000        0.0000000000000000                0   0.0000000000000000        0.0000000000000000                0   0.0000000000000000        0.0000000000000000                0

   2.3149999999999995      -0.33999999999999997        0.0000000000000000        0.0000000000000000                0   0.0000000000000000        0.0000000000000000                0   0.0000000000000000        0.0000000000000000                0   0.0000000000000000        0.0000000000000000                0
   2.3449999999999998      -0.33999999999999997        0.0000000000000000        0.0000000000000000                0   0.0000000000000000        0.0000000000000000                0   0.0000000000000000        0.0000000000000000                0   0.0000000000000000        0.0000000000000000                0
   2.3750000000000000      -0.33999999999999997        0.0000000000000000        0.0000000000000000                0   0.0000000000000000        0.0000000000000000                0   0.0000000000000000        0.0000000000000000                0   0.0000000000000000        0.0000000000000000                0
   2.4049999999999998      -0.33999999999999997        0.0000000000000000        0.0000000000000000                0   0.0000000000000000        0.0000000000000000                0   0.0000000000000000        0.0000000000000000                0   0.0000000000000000        0.0000000000000000                0
   2.4350000000000001      -0.33999999999999997        0.0000000000000000        0.0000000000000000                0   0.0000000000000000        0.0000000000000000                0   0.0000000000000000        0.0000000000000000                0   0.0000000000000000        0.0000000000000000                0
   2.4649999999999999      -0.33999999999999997        0.0000000000000000        0.0000000000000000                0   0.0000000000000000        0.0000000000000000                0   0.0000000000000000        0.0000000000000000                0   0.0000000000000000        0.0000000000000000                0
   2.4950000000000001      -0.33999999999999997        0.0000000000000000        0.0000000000000000                0   0.0000000000000000        0.0000000000000000                0   0.0000000000000000        0.0000000000000000                0   0.0000000000000000        0.0000000000000000                0
   2.5249999999999999      -0.33999999999999997        0.0000000000000000        0.0000000000000000                0   0.0000000000000000        0.0000000000000000                0   0.0000000000000000        0.0000000000000000                0   0.0000000000000000        0.0000000000000000                0
   2.5550000000000002      -0.33999999999999997       -103.87336785591276        1.5345228257016461E-003           1  -6.1419819059809033E-002   2.8874767103491570E-003           1   7.3230023414791534E-003   8.2318063497839911E-011           1  -8.2706057697005432E-003   0.0000000000000000                1
   2.5850000000000004      -0.33999999999999997       -103.87989997621150        4.3929109768297880E-004           1  -2.8234789908156983E-002   8.7166130844522132E-004           1   9.1608366720776994E-003   0.0000000000000000                1  -7.2428641269484352E-003   8.2318063497839911E-011           1

   2.3149999999999995      -0.29999999999999999        0.0000000000000000        0.0000000000000000                0   0.0000000000000000        0.0000000000000000                0   0.0000000000000000        0.0000000000000000                0   0.0000000000000000        0.0000000000000000                0
   2.3449999999999998      -0.29999999999999999        0.0000000000000000        0.0000000000000000                0   0.0000000000000000        0.0000000000000000                0   0.0000000000000000        0.0000000000000000                0   0.0000000000000000        0.0000000000000000                0
   2.3750000000000000      -0.29999999999999999        0.0000000000000000        0.0000000000000000                0   0.0000000000000000        0.0000000000000000                0   0.0000000000000000        0.0000000000000000                0   0.0000000000000000        0.0000000000000000                0
   2.4049999999999998      -0.29999999999999999        0.0000000000000000        0.0000000000000000                0   0.0000000000000000        0.0000000000000000                0   0.0000000000000000        0.0000000000000000                0   0.0000000000000000        0.0000000000000000                0
   2.4350000000000001      -0.29999999999999999        0.0000000000000000        0.0000000000000000                0   0.0000000000000000        0.0000000000000000                0   0.0000000000000000        0.0000000000000000                0   0.0000000000000000        0.0000000000000000                0
   2.4649999999999999      -0.29999999999999999        0.0000000000000000        0.0000000000000000                0   0.0000000000000000        0.0000000000000000                0   0.0000000000000000        0.0000000000000000                0   0.0000000000000000        0.0000000000000000                0
   2.4950000000000001      -0.29999999999999999       -103.87422785722759        4.6207641497773486E-004           1  -5.7281836099444414E-002   1.8359600511265149E-003           1   8.7133323085177884E-003   0.0000000000000000                1   1.1011594972847058E-002   1.1641532182693481E-010           1
   2.5249999999999999      -0.29999999999999999       -103.88240891398432        1.6508669598299336E-003           2  -4.1089413221569823E-002   2.2148403699701826E-003           2   1.4259940157005420E-002   1.0375262313366024E-002           2  -4.1702587693433942E-003   1.5304372323214748E-002           2
   2.5550000000000002      -0.29999999999999999       -103.88229318102961        2.2446247953064082E-003           2  -3.2405823029535236E-002   1.8300474508854058E-003           2   1.6195409251523135E-003   4.5071130902528019E-003           2   1.2667435916865737E-003   7.5059247693091624E-005           2
   2.5850000000000004      -0.29999999999999999       -103.87988306493509        8.2371044854785301E-004           4  -7.1387890241161739E-003   1.8044340318498231E-003           4   2.2660822510934642E-003   3.1580684477012315E-003           4  -5.8822546164615103E-003   1.6420001587116075E-003           4

   2.3149999999999995      -0.26000000000000001        0.0000000000000000        0.0000000000000000                0   0.0000000000000000        0.0000000000000000                0   0.0000000000000000        0.0000000000000000                0   0.0000000000000000        0.0000000000000000                0
   2.3449999999999998      -0.26000000000000001        0.0000000000000000        0.0000000000000000                0   0.0000000000000000        0.0000000000000000                0   0.0000000000000000        0.0000000000000000                0   0.0000000000000000        0.0000000000000000                0
   2.3750000000000000      -0.26000000000000001        0.0000000000000000        0.0000000000000000                0   0.0000000000000000        0.0000000000000000                0   0.0000000000000000        0.0000000000000000                0   0.0000000000000000        0.0000000000000000                0
   2.4049999999999998      -0.26000000000000001        0.0000000000000000        0.0000000000000000                0   0.0000000000000000        0.0000000000000000                0   0.0000000000000000        0.0000000000000000                0   0.0000000000000000        0.0000000000000000                0
   2.4350000000000001      -0.26000000000000001       -103.88102373501098        1.4028452133463727E-003           3  -4.2321967158794875E-002   1.9979821408377496E-003           3   5.9856555002529724E-004   3.9151753960748117E-003           3   8.7354448257054625E-003   5.8131809734335302E-003           3
   2.4649999999999999      -0.26000000000000001       -103.88141570613956        7.8509533021160597E-004           5  -3.7181581960065019E-002   1.4400049898207407E-003           5  -8.3397869129054579E-003   2.0116954073441480E-003           5  -3.3786961331685435E-003   5.1910658626380382E-003           5
   2.4950000000000001      -0.26000000000000001       -103.88366643872604        7.3469215387925526E-004           8  -2.6639503582216780E-002   1.2993863876746331E-003           8  -5.2487105525262289E-003   1.3870921666265888E-003           8   4.8563566928401473E-003   2.1944368129741877E-003           8
   2.5249999999999999      -0.26000000000000001       -103.88263776306846        5.2121439493490150E-004           7  -1.7041680176286302E-002   1.2147821663646664E-003           7   2.9983911519615800E-003   2.5459713786794161E-003           7  -6.3853862921553362E-003   2.0599415423588276E-003           7
   2.5550000000000002      -0.26000000000000001       -103.88234468610082        6.9867538046673879E-004           7  -6.7728430043433986E-003   1.3039171271602918E-003           7  -1.1289955335320003E-003   2.1680984340661288E-003           7  -6.3590484018772823E-003   3.1748764188550289E-003           7
   2.5850000000000004      -0.26000000000000001       -103.88141576660733        8.5332678172284320E-004           5   1.1861238771522869E-003   1.2538470646006980E-003           5  -3.1652124024600047E-003   3.7420612717724614E-003           5   2.0795940932451088E-004   1.8307018012917089E-003           5

   2.3149999999999995      -0.22000000000000000        0.0000000000000000        0.0000000000000000                0   0.0000000000000000        0.0000000000000000                0   0.0000000000000000        0.0000000000000000                0   0.0000000000000000        0.0000000000000000                0
   2.3449999999999998      -0.22000000000000000       -103.87851964806040        6.1711338254175042E-004           1  -2.7355819913749357E-002   4.0598038465238379E-003           1  -1.5726604956953608E-002   0.0000000000000000                1   1.6647384535362512E-002   0.0000000000000000                1
   2.3750000000000000      -0.22000000000000000       -103.87901632766375        2.2415716639532924E-003           3  -3.1066985640971358E-002   5.9121901340180583E-003           3  -9.1708023885267772E-003   8.0184390652104139E-003           3  -8.2233363130557856E-003   5.3818345873574112E-003           3
   2.4049999999999998      -0.22000000000000000       -103.88118040866605        7.7138116782181300E-004           5  -1.9732991217032862E-002   4.1214608675151608E-003           5   2.2387687377755324E-003   2.9306463940251548E-003           5   5.6457734942575383E-003   2.9184636415984949E-003           5
   2.4350000000000001      -0.22000000000000000       -103.88346215033988        7.5797970873673541E-004           7  -2.8970835737198698E-002   9.8413274433055940E-004           7  -1.0689542783926058E-003   1.4544186164078365E-003           7   2.3182155695888637E-003   2.8226805346547282E-003           7
   2.4649999999999999      -0.22000000000000000       -103.88424700772867        6.5597464063199052E-004           8  -1.7876417787987334E-002   8.0193754945296551E-004           8   8.6427412328859574E-006   1.3688984325092735E-003           8   3.4894568106087864E-003   2.1624988525652234E-003           8
   2.4950000000000001      -0.22000000000000000       -103.88412786347044        4.2542394479447884E-004          10  -1.0359596959712256E-002   9.4869016918264280E-004          10  -1.0339776411087691E-003   9.0607123718253451E-004          10  -1.4373980132639712E-003   1.3167802643587361E-003          10
   2.5249999999999999      -0.22000000000000000       -103.88358122475194        3.4015686501908158E-004           9  -1.4071036534788672E-003   6.7687197649484668E-004           9   1.6529708163280654E-004   2.0464867162365381E-003           9  -3.0052990006864621E-003   2.2572181880772361E-003           9
   2.5550000000000002      -0.22000000000000000       -103.88252254481370        7.6250868021355894E-004           8   6.7510343494975363E-003   1.1417623039419295E-003           8   1.8744252558622443E-004   2.2584237737683882E-003           8  -5.5625953807385004E-004   2.2388485144698373E-003           8
   2.5850000000000004      -0.22000000000000000       -103.88138698310900        5.9767980341360457E-004           6   1.3870206308204343E-002   1.5868856382327617E-003           6   6.5259847948735501E-003   3.9843981310123799E-003           6  -4.9546496502539557E-004   3.3112945436395711E-003           6

   2.3149999999999995      -0.17999999999999999       -103.87760877081860        1.9980785627453306E-004           1  -4.2750821930070973E-002   4.5646371673622186E-003           1  -1.2906869160403985E-002   0.0000000000000000                1  -2.7302813159555601E-003   2.9103830456733704E-011           1
   2.3449999999999998      -0.17999999999999999       -103.88047400876306        1.0613201910573947E-003           4  -3.1763969997008201E-002   1.9478676976408533E-003           4  -2.4905661868994439E-003   7.2888294838955358E-003           4   5.6338987691557227E-003   8.1733075894529477E-003           4
   2.3750000000000000      -0.17999999999999999       -103.88297985921380        7.3818564451073767E-004           9  -2.4945813404330767E-002   1.3237011941757161E-003           9  -9.6407147458279303E-004   1.4579952253189526E-003           9  -5.8854859535197490E-004   2.0170763656370714E-003           9
   2.4049999999999998      -0.17999999999999999       -103.88366843239814        8.2303636290135737E-004          10  -1.7677710328880710E-002   8.2791832033129054E-004          10  -1.4893411752926597E-003   1.6676866341096214E-003          10   1.6713857152362511E-003   2.7984316363853616E-003          10
   2.4350000000000001      -0.17999999999999999       -103.88454489991875        5.8973075736705872E-004          10  -8.9720386404315601E-003   7.7095969047946342E-004          10  -1.0122120396136229E-003   1.4370625830459388E-003          10  -1.1634251664791010E-003   1.7624631346554861E-003          10
   2.4649999999999999      -0.17999999999999999       -103.88449031149280        5.0950033740667614E-004          12  -2.2024243021335948E-003   7.6881992169057826E-004          12   1.1372549153230235E-004   1.0386305208976846E-003          12   6.9570367155305372E-004   1.2346680307849715E-003          12
   2.4950000000000001      -0.17999999999999999       -103.88427751931644        5.2235366284549890E-004          11   4.2100977929810475E-003   5.2352015278314950E-004          11   8.1072194520873733E-003   1.7554321621683520E-003          11  -1.1081698235418944E-003   1.6303154678378796E-003          11
   2.5249999999999999      -0.17999999999999999       -103.88327716136573        5.1187940123073724E-004          11   1.0436944653514090E-002   7.7944225386567998E-004          11   1.0723785990586661E-003   1.4133732198696220E-003          11  -4.8773227365615027E-003   2.5636053150830131E-003          11
   2.5550000000000002      -0.17999999999999999       -103.88316078475710        5.5098510081412282E-004           9   1.9091822039419996E-002   1.2622709548625213E-003           9   2.2156019330463457E-004   2.2537210041727539E-003           9   3.0201333207252930E-003   2.5809457970242329E-003           9
   2.5850000000000004      -0.17999999999999999       -103.88114447477255        9.6731551362328817E-004           6   2.2062092045600154E-002   1.4060765580453602E-003           6   5.3606473576247133E-003   3.9067741781537036E-003           6   1.0453553049349709E-002   5.0150210389615481E-003           6

   2.3149999999999995      -0.14000000000000001       -103.88101148875550        1.6618537018796892E-003           4  -2.7359472065383975E-002   2.0056224886663356E-003           4   3.7054321093472745E-003   3.3162145348928015E-003           4   1.9577165506184263E-003   5.2639871176276285E-003           4
   2.3449999999999998      -0.14000000000000001       -103.88310096585397        8.2362388603436643E-004           9  -2.0417537820873011E-002   1.3506622197414072E-003           9  -1.3502396698181680E-003   2.1906101109253175E-003           9  -4.6693538842987499E-003   3.1164372460227769E-003           9
   2.3750000000000000      -0.14000000000000001       -103.88394568100450        6.7684932448567638E-004          10  -1.2485443384677662E-002   7.9550496185959517E-004          10  -1.7888446095372641E-003   1.5111403624928862E-003          10  -3.6025297419562778E-003   1.5598509855285171E-003          10
   2.4049999999999998      -0.14000000000000001       -103.88455928660625        4.7273278820225299E-004          13  -7.0158355337047503E-003   7.8289286779273425E-004          13   2.5192982037734986E-003   8.2861890661673203E-004          13   2.7842550728706463E-004   1.2970773845101613E-003          13
   2.4350000000000001      -0.14000000000000001       -103.88502893035772        4.7815406466807184E-004          13  -1.3726843972300352E-004   6.1983686639919731E-004          13   1.0167466964531068E-003   8.7804460453639308E-004          13  -1.6927858307637361E-003   1.2235668261729264E-003          13
   2.4649999999999999      -0.14000000000000001       -103.88426362744346        5.1919650457304598E-004          13   5.6434865802348537E-003   8.0116034896634918E-004          13   2.0226526345560740E-004   1.5759330278723737E-003          13  -1.0042636196955165E-003   1.3443570124819352E-003          13
   2.4950000000000001      -0.14000000000000001       -103.88365841364468        4.4817183541509342E-004          11   1.0179510683530391E-002   8.0500452570310323E-004          11   2.1631407010209099E-002   5.5545088100499615E-004          11   9.7901633156922399E-004   1.2175737960512475E-003          11
   2.5249999999999999      -0.14000000000000001       -103.88303127233000        6.9098769145857855E-004           8   1.2233939932109975E-002   1.0633276700251586E-003           8   6.8370546949369040E-004   2.2320940634243842E-003           8   2.8094062972049295E-003   3.4518732181160203E-003           8
   2.5550000000000002      -0.14000000000000001       -103.88098592326986        1.3054675346221632E-003           7   2.0381823475654967E-002   1.6904646411768226E-003           7  -5.8229503708008591E-003   4.9044404991034707E-003           7   8.8461462793206491E-003   3.7966865783720474E-003           7
   2.5850000000000004      -0.14000000000000001        0.0000000000000000        0.0000000000000000                0   0.0000000000000000        0.0000000000000000                0   0.0000000000000000        0.0000000000000000                0   0.0000000000000000        0.0000000000000000                0

   2.3149999999999995       -9.9999999999999978E-002  -103.88357238739175        7.8012920747611546E-004           6  -1.4549870922749605E-002   1.9014847906003375E-003           6  -2.5399818522077841E-003   1.9611081525954905E-003           6   8.5546918920385850E-003   3.5255552016125206E-003           6
   2.3449999999999998       -9.9999999999999978E-002  -103.88499164424277        6.8648202592405455E-004          11  -6.9343084551146978E-003   9.1930897091043102E-004          11  -1.0502252499003661E-003   1.8447959918970534E-003          11   1.6699882732604879E-003   1.9618199704559544E-003          11
   2.3750000000000000       -9.9999999999999978E-002  -103.88448269179653        4.7699841156939127E-004          13  -1.1634964026312382E-003   9.4572591623631524E-004          13   2.2522857719805336E-004   1.3117207690183457E-003          13  -1.1730212690460626E-003   1.9232448655423840E-003          13
   2.4049999999999998       -9.9999999999999978E-002  -103.88466735463740        5.5439132716629199E-004          14   7.0653652368984335E-004   8.4062918359515087E-004          14   1.2459870861034237E-003   8.1514808926132904E-004          14   1.2012196500870813E-003   1.4469385521911273E-003          14
   2.4350000000000001       -9.9999999999999978E-002  -103.88516989937736        5.1091137334782527E-004          12   6.2463538833306851E-004   1.5189829794899456E-003          12   1.6888242943490814E-003   9.2708349626893576E-004          12  -2.1961677131207362E-003   1.0603084197017389E-003          12
   2.4649999999999999       -9.9999999999999978E-002  -103.88435878632174        4.5857901434247700E-004          14   8.4232181402967878E-003   5.9866718589950954E-004          14   2.0800997342488364E-003   1.4207552326407403E-003          14  -3.2927369964502228E-003   1.6415752564869640E-003          14
   2.4950000000000001       -9.9999999999999978E-002  -103.88422667525417        6.1823657345842363E-004           9   1.1944318708351756E-002   7.2151754188442109E-004           9  -1.8335291987962334E-003   1.7952186661225615E-003           9  -2.8344214497316787E-003   2.9770619791126499E-003           9
   2.5249999999999999       -9.9999999999999978E-002  -103.88381443301459        1.4056012753711144E-003           4   1.5549576149199572E-002   1.7811799335592437E-003           4   4.1813798339903532E-003   2.3337361267340381E-003           4  -7.3242467371154906E-003   1.1285812057210536E-002           4
   2.5550000000000002       -9.9999999999999978E-002   0.0000000000000000        0.0000000000000000                0   0.0000000000000000        0.0000000000000000                0   0.0000000000000000        0.0000000000000000                0   0.0000000000000000        0.0000000000000000                0
   2.5850000000000004       -9.9999999999999978E-002   0.0000000000000000        0.0000000000000000                0   0.0000000000000000        0.0000000000000000                0   0.0000000000000000        0.0000000000000000                0   0.0000000000000000        0.0000000000000000                0

   2.3149999999999995       -6.0000000000000012E-002  -103.88399531772026        7.4905749390721148E-004          11  -5.1046772928910050E-003   1.1834564326424321E-003          11   6.9623047499377273E-003   2.0464980439503740E-003          11  -6.8303594725447790E-005   2.0324550911318727E-003          11
   2.3449999999999998       -6.0000000000000012E-002  -103.88426282132242        4.8566176266816644E-004          15  -4.1056680686161529E-004   1.9761994400910280E-003          15   1.3579761080728440E-003   1.5899782923907621E-003          15   2.5115895089990528E-003   1.5615264371524106E-003          15
   2.3750000000000000       -6.0000000000000012E-002  -103.88470195386422        4.2203318829027496E-004          17   1.7466649876892973E-003   9.5929576969917753E-004          17   3.2240850850765979E-003   8.6084278958096507E-004          17  -1.2913602115708707E-003   1.0504986281913834E-003          17
   2.4049999999999998       -6.0000000000000012E-002  -103.88490845021131        4.0184300560935682E-004          17   3.3898208250180933E-003   8.6003652684438485E-004          17   1.7898227008076660E-003   9.8434552303827932E-004          17   1.2446584065611363E-004   9.6270435956136624E-004          17
   2.4350000000000001       -6.0000000000000012E-002  -103.88492825381154        4.7934819791494902E-004          17   6.6398224194171955E-003   1.4848783006323892E-003          17   1.6357301196071837E-003   9.3599942822780030E-004          17  -2.7157060450607850E-003   1.3601847930118007E-003          17
   2.4649999999999999       -6.0000000000000012E-002  -103.88404015703027        5.2119487472363348E-004          17   6.7064871253152223E-003   1.5334389756210493E-003          17   1.8365787327564022E-003   1.4448863589376125E-003          17   3.4816449634402185E-003   2.4421950642661491E-003          17
   2.4950000000000001       -6.0000000000000012E-002  -103.88297422578876        9.0940728418532121E-004          11   8.4882239942879502E-003   1.5347647969672891E-003          11  -6.3475019829997946E-003   2.9148739565052193E-003          11   4.0246733764549179E-003   3.2652894754166242E-003          11
   2.5249999999999999       -6.0000000000000012E-002  -103.88026262385303        7.4004436840618049E-004           2   9.3856997950918612E-003   1.5346355198663736E-003           2   1.1150131332749757E-003   1.6124656927724154E-003           2   1.7796496262021143E-002   7.7603549741724794E-003           2
   2.5550000000000002       -6.0000000000000012E-002  -103.88439973841960        6.4274005333840633E-004           1   2.6054452147578943E-003   3.8011142961090717E-003           1   1.1471351282390298E-002   0.0000000000000000                1   3.3880783392962674E-002   0.0000000000000000                1
   2.5850000000000004       -6.0000000000000012E-002   0.0000000000000000        0.0000000000000000                0   0.0000000000000000        0.0000000000000000                0   0.0000000000000000        0.0000000000000000                0   0.0000000000000000        0.0000000000000000                0

   2.3149999999999995       -1.9999999999999987E-002  -103.88356870863041        6.7362353701711549E-004          15  -2.7261555463100481E-003   1.1911449913339783E-003          15  -1.8187139222233452E-003   2.0221038341400170E-003          15  -3.0284113925117392E-003   2.4200000763714225E-003          15
   2.3449999999999998       -1.9999999999999987E-002  -103.88407300131567        4.3774223396164511E-004          21   4.4597902556429872E-004   1.1224683002207818E-003          21   1.0480451782274955E-003   1.0939817346906787E-003          21  -2.3955612305854800E-003   1.3729289282750834E-003          21
   2.3750000000000000       -1.9999999999999987E-002  -103.88450821339561        3.7563142454511241E-004          21   5.0901808039496323E-005   9.3090970511951177E-004          21   5.6947034578642008E-005   1.3528474036778228E-003          21  -5.3772626046607209E-004   1.2862593671264756E-003          21
   2.4049999999999998       -1.9999999999999987E-002  -103.88447622093929        4.5962730857355619E-004          20   4.4218577162710802E-005   1.0217270078834977E-003          20  -1.3574589666509550E-003   1.0194370397972185E-003          20  -4.9725300065628559E-004   8.2998036539035894E-004          20
   2.4350000000000001       -1.9999999999999987E-002  -103.88454829313487        4.7774874911235988E-004          20   1.4082150436209894E-003   9.0566332261947369E-004          20   1.6080927672371373E-004   6.7120221431093909E-004          20   4.2480947519355123E-004   1.5092446484542017E-003          20
   2.4649999999999999       -1.9999999999999987E-002  -103.88356979295689        6.8385276730919414E-004          15   2.9964766735811514E-003   1.3994152291797314E-003          15   1.5433111861887320E-004   1.9694984561838421E-003          15   8.0712243007236288E-004   1.7413753219847757E-003          15
   2.4950000000000001       -1.9999999999999987E-002  -103.88382560988896        7.0983065297172254E-004          13   3.3914165151472078E-003   1.0675395492623348E-003          13  -6.1830311649420915E-003   2.9954391952351986E-003          13   1.0059633552726170E-003   3.5602484641606997E-003          13
   2.5249999999999999       -1.9999999999999987E-002  -103.88215369635067        1.2530193148966686E-003           6   3.1119897457051807E-003   2.3671670921855724E-003           6  -1.3369290501479107E-003   2.8244207858643651E-003           6   9.6334506053884286E-003   9.3789428395437118E-003           6
   2.5550000000000002       -1.9999999999999987E-002  -103.87566711599229        2.3083017513293221E-003           1   6.6309117178489111E-003   2.3197319281889257E-003           1   2.5463833727501629E-003   0.0000000000000000                1   2.0319521291536764E-002   0.0000000000000000                1
   2.5850000000000004       -1.9999999999999987E-002   0.0000000000000000        0.0000000000000000                0   0.0000000000000000        0.0000000000000000                0   0.0000000000000000        0.0000000000000000                0   0.0000000000000000        0.0000000000000000                0

   2.3149999999999995        1.9999999999999987E-002  -103.88356870863041        6.7362353701711549E-004          15   2.7261555463100481E-003   1.1911449913339783E-003          15  -4.2680184908256693E-003   2.2898359796671374E-003          15  -3.1647786751616063E-003   1.3924646854516511E-003          15
   2.3449999999999998        1.9999999999999987E-002  -103.88407300131567        4.3774223396164511E-004          24  -4.4597902556429872E-004   1.1224683002207818E-003          24   1.1103564754471108E-003   1.1357614860341479E-003          24  -2.1777056411905428E-003   1.1718672244504301E-003          24
   2.3750000000000000        1.9999999999999987E-002  -103.88450821339561        3.7563142454511241E-004          26  -5.0901808039496323E-005   9.3090970511951177E-004          26  -3.0433590524152759E-003   6.5787891769566434E-004          26  -4.9997956795993744E-004   7.5183243239731979E-004          26
   2.4049999999999998        1.9999999999999987E-002  -103.88447622093929        4.5962730857355619E-004          25  -4.4218577162710802E-005   1.0217270078834977E-003          25  -2.1617359679735836E-004   8.7836459271370577E-004          25   6.1897335600494860E-004   8.0969282139055332E-004          25
   2.4350000000000001        1.9999999999999987E-002  -103.88454829313487        4.7774874911235988E-004          24  -1.4082150436209894E-003   9.0566332261947369E-004          24   5.3644014880626489E-003   9.3491155811490116E-004          24  -4.5219210083616209E-004   1.1373565961854321E-003          24
   2.4649999999999999        1.9999999999999987E-002  -103.88356979295689        6.8385276730919414E-004          22  -2.9964766735811514E-003   1.3994152291797314E-003          22   3.5383715190066573E-003   1.2999516163188429E-003          22   4.8240160619597724E-004   1.8256038919272045E-003          22
   2.4950000000000001        1.9999999999999987E-002  -103.88382560988896        7.0983065297172254E-004          15  -3.3914165151472078E-003   1.0675395492623348E-003          15   6.5940069212328076E-004   2.1592361354282556E-003          15  -1.4719289593827492E-003   2.7763029177293179E-003          15
   2.5249999999999999        1.9999999999999987E-002  -103.88215369635067        1.2530193148966686E-003           8  -3.1119897457051807E-003   2.3671670921855724E-003           8  -3.8538146029227453E-003   2.1848897175571805E-003           8  -1.4747064195314342E-003   3.3177412174926653E-003           8
   2.5550000000000002        1.9999999999999987E-002  -103.87566711599229        2.3083017513293221E-003           2  -6.6309117178489111E-003   2.3197319281889257E-003           2   3.8644925588624939E-004   9.6865899681365594E-003           2  -1.6949286147782235E-002   1.9285732899001009E-002           2
   2.5850000000000004        1.9999999999999987E-002   0.0000000000000000        0.0000000000000000                0   0.0000000000000000        0.0000000000000000                0   0.0000000000000000        0.0000000000000000                0   0.0000000000000000        0.0000000000000000                0

   2.3149999999999995        6.0000000000000012E-002  -103.88399531772026        7.4905749390721148E-004          23   5.1046772928910050E-003   1.1834564326424321E-003          23  -5.3744333937792198E-003   1.8293705077956246E-003          23  -3.2558765432869383E-004   2.1450603695041368E-003          23
   2.3449999999999998        6.0000000000000012E-002  -103.88426282132242        4.8566176266816644E-004          26   4.1056680686161529E-004   1.9761994400910280E-003          26  -1.1856255494594518E-002   2.2546175192656331E-003          26   1.7376136140565559E-003   1.0148432793410794E-003          26
   2.3750000000000000        6.0000000000000012E-002  -103.88470195386422        4.2203318829027496E-004          24  -1.7466649876892973E-003   9.5929576969917753E-004          24   1.9032692437934316E-003   6.2063910404892581E-004          24   1.2775536060854081E-003   7.4661934262986796E-004          24
   2.4049999999999998        6.0000000000000012E-002  -103.88490845021131        4.0184300560935682E-004          26  -3.3898208250180933E-003   8.6003652684438485E-004          26   5.0623775394739315E-003   2.7126253127012800E-003          26  -1.5985895625408768E-003   1.1992717718430513E-003          26
   2.4350000000000001        6.0000000000000012E-002  -103.88492825381154        4.7934819791494902E-004          26  -6.6398224194171955E-003   1.4848783006323892E-003          26   2.5105009413190237E-003   1.2035596495432641E-003          26  -1.0451115628861290E-003   7.6733808415540671E-004          26
   2.4649999999999999        6.0000000000000012E-002  -103.88404015703027        5.2119487472363348E-004          25  -6.7064871253152223E-003   1.5334389756210493E-003          25   4.9664785684293451E-003   1.6852217149371557E-003          25   5.4291387113413608E-004   1.3553408028700014E-003          25
   2.4950000000000001        6.0000000000000012E-002  -103.88297422578876        9.0940728418532121E-004          21  -8.4882239942879502E-003   1.5347647969672891E-003          21   6.1931815619245571E-003   1.3599939357832145E-003          21   2.0997701483251884E-003   1.9808025434405662E-003          21
   2.5249999999999999        6.0000000000000012E-002  -103.88026262385303        7.4004436840618049E-004          14  -9.3856997950918612E-003   1.5346355198663736E-003          14   1.6493264293548577E-003   1.7537049837582650E-003          14  -5.4384118221966872E-003   2.7024981647369617E-003          14
   2.5550000000000002        6.0000000000000012E-002  -103.88439973841960        6.4274005333840633E-004           2  -2.6054452147578943E-003   3.8011142961090717E-003           2   1.2472146731767838E-003   1.2312301912353442E-003           2  -7.1559731924746468E-003   5.3285482065078731E-003           2
   2.5850000000000004        6.0000000000000012E-002   0.0000000000000000        0.0000000000000000                0   0.0000000000000000        0.0000000000000000                0   0.0000000000000000        0.0000000000000000                0   0.0000000000000000        0.0000000000000000                0

   2.3149999999999995        9.9999999999999978E-002  -103.88357238739175        7.8012920747611546E-004          22   1.4549870922749605E-002   1.9014847906003375E-003          22   1.3656598254807367E-003   1.6874976572906432E-003          22   8.2148470854394035E-004   1.7700107328866540E-003          22
   2.3449999999999998        9.9999999999999978E-002  -103.88499164424277        6.8648202592405455E-004          26   6.9343084551146978E-003   9.1930897091043102E-004          26   5.2319028423984432E-004   8.6649130520621820E-004          26   1.0708532126291581E-003   1.4251947381896015E-003          26
   2.3750000000000000        9.9999999999999978E-002  -103.88448269179653        4.7699841156939127E-004          26   1.1634964026312382E-003   9.4572591623631524E-004          26   7.1510057388960314E-003   3.1866623248888318E-003          26  -3.6416176681877390E-004   6.0001623801506435E-004          26
   2.4049999999999998        9.9999999999999978E-002  -103.88466735463740        5.5439132716629199E-004          26  -7.0653652368984335E-004   8.4062918359515087E-004          26  -1.1424100946021995E-003   3.4874332891304790E-003          26  -9.3485315907147911E-004   7.7722897772065523E-004          26
   2.4350000000000001        9.9999999999999978E-002  -103.88516989937736        5.1091137334782527E-004          26  -6.2463538833306851E-004   1.5189829794899456E-003          26  -2.0573964421075836E-003   5.3279828083136805E-004          26  -3.5058365198758953E-004   7.8807280453630846E-004          26
   2.4649999999999999        9.9999999999999978E-002  -103.88435878632174        4.5857901434247700E-004          26  -8.4232181402967878E-003   5.9866718589950954E-004          26  -4.0206078842401653E-003   1.4715479638546347E-003          26   1.7991017015197494E-003   9.4630287217141841E-004          26
   2.4950000000000001        9.9999999999999978E-002  -103.88422667525417        6.1823657345842363E-004          24  -1.1944318708351756E-002   7.2151754188442109E-004          24   2.7536664362861674E-003   3.2363085903223906E-003          24   1.8048642918596306E-003   1.3181714628136935E-003          24
   2.5249999999999999        9.9999999999999978E-002  -103.88381443301459        1.4056012753711144E-003          19  -1.5549576149199572E-002   1.7811799335592437E-003          19  -7.7265698942856299E-004   2.3491368075509466E-003          19  -1.4718884592179479E-003   2.3988783174370616E-003          19
   2.5550000000000002        9.9999999999999978E-002  -103.87989413507323        2.9274397702913012E-003           4  -1.6101126513354061E-002   4.2796011826626828E-003           4   6.0771369064683512E-003   5.7008712553542028E-003           4  -6.0778258811209325E-003   7.2023314908125696E-003           4
   2.5850000000000004        9.9999999999999978E-002  -103.87218254608531        1.3486991523486091E-006           1  -3.1197541350294511E-002   3.2927225399135965E-010           1  -8.9172111927529798E-003   0.0000000000000000                1   1.8750631504725761E-002   0.0000000000000000                1

   2.3149999999999995       0.14000000000000001       -103.88101148875550        1.6618537018796892E-003          11   2.7359472065383975E-002   2.0056224886663356E-003          11   1.4845229292428342E-002   1.9755294361725475E-003          11   5.9606266361598766E-003   4.3303432912191134E-003          11
   2.3449999999999998       0.14000000000000001       -103.88310096585397        8.2362388603436643E-004          25   2.0417537820873011E-002   1.3506622197414072E-003          25   8.7417239482623643E-003   3.0600823861851197E-004          25  -2.1116836111207851E-003   1.4279634618829897E-003          25
   2.3750000000000000       0.14000000000000001       -103.88394568100450        6.7684932448567638E-004          26   1.2485443384677662E-002   7.9550496185959517E-004          26   1.1919455554100780E-003   9.6285243613960690E-004          26  -1.0320800047507967E-003   8.1351269683814639E-004          26
   2.4049999999999998       0.14000000000000001       -103.88455928660625        4.7273278820225299E-004          26   7.0158355337047503E-003   7.8289286779273425E-004          26   9.8958937257352078E-004   1.0300468053076818E-003          26  -1.1392344281576218E-003   5.8963059186337076E-004          26
   2.4350000000000001       0.14000000000000001       -103.88502893035772        4.7815406466807184E-004          26   1.3726843972300352E-004   6.1983686639919731E-004          26  -8.5021339714831613E-004   5.2456121345912364E-004          26   1.3415615577746143E-004   6.3441416650907381E-004          26
   2.4649999999999999       0.14000000000000001       -103.88426362744346        5.1919650457304598E-004          26  -5.6434865802348537E-003   8.0116034896634918E-004          26   2.0392350515153817E-003   9.1096465827110028E-004          26   1.0558910763397383E-003   6.2344274709807089E-004          26
   2.4950000000000001       0.14000000000000001       -103.88365841364468        4.4817183541509342E-004          26  -1.0179510683530391E-002   8.0500452570310323E-004          26  -3.2495312782298705E-003   1.5767267167910506E-003          26   3.2750493622917427E-004   1.0657791624992142E-003          26
   2.5249999999999999       0.14000000000000001       -103.88303127233000        6.9098769145857855E-004          26  -1.2233939932109975E-002   1.0633276700251586E-003          26  -1.8250715724707472E-003   2.1155296773645179E-003          26  -1.8770483670165817E-004   1.6401318862008900E-003          26
   2.5550000000000002       0.14000000000000001       -103.88098592326986        1.3054675346221632E-003          15  -2.0381823475654967E-002   1.6904646411768226E-003          15  -4.2066227166468584E-004   2.6478199660993486E-003          15   7.5524661238344831E-004   3.0173744948236579E-003          15
   2.5850000000000004       0.14000000000000001       -103.87829170917340        1.9200916357508164E-003           8  -2.7033378413097293E-002   1.6297409257425991E-003           8   2.0052052445792265E-002   3.0117828124081605E-003           8  -1.2201532989046752E-003   6.8599498189351295E-003           8

   2.3149999999999995       0.17999999999999999       -103.87760877081860        1.9980785627453306E-004           2   4.2750821930070973E-002   4.5646371673622186E-003           2   2.2060379827373435E-004   1.6653944733521374E-003           2   1.4669368052928440E-002   4.8654142565892846E-004           2
   2.3449999999999998       0.17999999999999999       -103.88047400876306        1.0613201910573947E-003          13   3.1763969997008201E-002   1.9478676976408533E-003          13   1.9297985971765755E-004   2.0560208381561703E-003          13  -1.5565267611386431E-003   4.3209949269010723E-003          13
   2.3750000000000000       0.17999999999999999       -103.88297985921380        7.3818564451073767E-004          26   2.4945813404330767E-002   1.3237011941757161E-003          26   2.2617117974433578E-005   1.1732336653007490E-003          26  -6.8236339763560062E-004   1.5749975748256591E-003          26
   2.4049999999999998       0.17999999999999999       -103.88366843239814        8.2303636290135737E-004          26   1.7677710328880710E-002   8.2791832033129054E-004          26   1.8322716712341246E-003   4.4515357053876315E-004          26   2.8895092043382011E-005   7.5433524677024310E-004          26
   2.4350000000000001       0.17999999999999999       -103.88454489991875        5.8973075736705872E-004          26   8.9720386404315601E-003   7.7095969047946342E-004          26   1.6161818026688526E-003   2.4835528519930351E-003          26   1.6862234002496808E-003   3.8136706512329415E-004          26
   2.4649999999999999       0.17999999999999999       -103.88449031149280        5.0950033740667614E-004          26   2.2024243021335948E-003   7.6881992169057826E-004          26   3.2985538029582638E-003   6.4106682689665133E-004          26  -3.2688386501025785E-004   6.1362684517291184E-004          26
   2.4950000000000001       0.17999999999999999       -103.88427751931644        5.2235366284549890E-004          26  -4.2100977929810475E-003   5.2352015278314950E-004          26   1.6189362997614139E-003   6.7781549665607869E-004          26  -2.9376433976050870E-004   6.3387278120499810E-004          26
   2.5249999999999999       0.17999999999999999       -103.88327716136573        5.1187940123073724E-004          26  -1.0436944653514090E-002   7.7944225386567998E-004          26  -1.9243652227317904E-003   2.4870986032014520E-003          26  -1.0770820508173972E-003   9.2682489852639351E-004          26
   2.5550000000000002       0.17999999999999999       -103.88316078475710        5.5098510081412282E-004          24  -1.9091822039419996E-002   1.2622709548625213E-003          24   4.8135210154623859E-004   3.3277041644424821E-003          24   1.0059082591196231E-003   1.5483481761471112E-003          24
   2.5850000000000004       0.17999999999999999       -103.88114447477255        9.6731551362328817E-004          12  -2.2062092045600154E-002   1.4060765580453602E-003          12  -5.6531574193101342E-003   1.4868442805091632E-003          12   3.1561562728318199E-004   2.6190651519381694E-003          12

   2.3149999999999995       0.21999999999999995       -103.86529857795020        0.0000000000000000                1   1.6015188691337202E-002   0.0000000000000000                1   9.3747247280490508E-003   0.0000000000000000                1   4.3527431195379084E-005   6.4310987107687431E-013           1
   2.3449999999999998       0.21999999999999995       -103.87851964806040        6.1711338254175042E-004           4   2.7355819913749357E-002   4.0598038465238379E-003           4   4.7307656671828858E-003   6.2559156239847848E-003           4  -1.5602308820623766E-003   7.4906165890402431E-003           4
   2.3750000000000000       0.21999999999999995       -103.87901632766375        2.2415716639532924E-003          14   3.1066985640971358E-002   5.9121901340180583E-003          14   4.0611510297479314E-003   1.3251766373712631E-003          14  -4.1405366958658539E-003   3.1235323250052389E-003          14
   2.4049999999999998       0.21999999999999995       -103.88118040866605        7.7138116782181300E-004          24   1.9732991217032862E-002   4.1214608675151608E-003          24   5.6821928879539657E-002   9.3070743819890032E-003          24  -2.6880055390517089E-003   1.2479822358729357E-003          24
   2.4350000000000001       0.21999999999999995       -103.88346215033988        7.5797970873673541E-004          26   2.8970835737198698E-002   9.8413274433055940E-004          26   2.9905843453424566E-003   2.0992193306844473E-004          26  -1.2662571380812511E-003   9.8936186644361891E-004          26
   2.4649999999999999       0.21999999999999995       -103.88424700772867        6.5597464063199052E-004          25   1.7876417787987334E-002   8.0193754945296551E-004          25   7.2889811592484260E-004   4.0027884785717087E-004          25  -1.5070671375691407E-003   9.9273789495549821E-004          25
   2.4950000000000001       0.21999999999999995       -103.88412786347044        4.2542394479447884E-004          26   1.0359596959712256E-002   9.4869016918264280E-004          26   1.6646974363797437E-004   2.0256430354071483E-003          26  -4.4552250696301151E-004   5.3317920681656154E-004          26
   2.5249999999999999       0.21999999999999995       -103.88358122475194        3.4015686501908158E-004          25   1.4071036534788672E-003   6.7687197649484668E-004          25   4.2745130925572620E-003   9.0401750423575473E-003          25   4.9443693499940506E-004   7.5210086282279489E-004          25
   2.5550000000000002       0.21999999999999995       -103.88252254481370        7.6250868021355894E-004          23  -6.7510343494975363E-003   1.1417623039419295E-003          23   8.1109493578784982E-004   1.3837021424138981E-003          23  -1.8790589782107471E-004   1.0524987256862531E-003          23
   2.5850000000000004       0.21999999999999995       -103.88138698310900        5.9767980341360457E-004          20  -1.3870206308204343E-002   1.5868856382327617E-003          20  -2.3106330747007637E-003   1.0774150100339478E-003          20   9.4102861958620529E-005   1.5489594475535206E-003          20

   2.3149999999999995       0.26000000000000006        0.0000000000000000        0.0000000000000000                0   0.0000000000000000        0.0000000000000000                0   0.0000000000000000        0.0000000000000000                0   0.0000000000000000        0.0000000000000000                0
   2.3449999999999998       0.26000000000000006        0.0000000000000000        0.0000000000000000                0   0.0000000000000000        0.0000000000000000                0   0.0000000000000000        0.0000000000000000                0   0.0000000000000000        0.0000000000000000                0
   2.3750000000000000       0.26000000000000006       -103.88327134914476        6.9996363381254947E-003           2   5.7996344738162078E-002   6.3112278538457554E-003           2   5.5814004227047586E-003   9.5175214204162029E-003           2  -7.5680424923880493E-003   2.9563460193098353E-002           2
   2.4049999999999998       0.26000000000000006       -103.87818356559201        1.8162014819491860E-003           7   4.7252633144431483E-002   2.4069247573118425E-003           7  -8.4531173373711627E-004   2.6040956975141162E-003           7  -2.7431010229144290E-003   4.2186562466308220E-003           7
   2.4350000000000001       0.26000000000000006       -103.88102373501098        1.4028452133463727E-003          14   4.2321967158794875E-002   1.9979821408377496E-003          14   1.4193297924604636E-003   1.0336111453229835E-003          14   4.9335195467280473E-004   2.1006606131314734E-003          14
   2.4649999999999999       0.26000000000000006       -103.88141570613956        7.8509533021160597E-004          18   3.7181581960065019E-002   1.4400049898207407E-003          18  -2.4564862675672326E-003   6.4349923260508890E-004          18  -2.1782614603761369E-003   1.5608692249207716E-003          18
   2.4950000000000001       0.26000000000000006       -103.88366643872604        7.3469215387925526E-004          21   2.6639503582216780E-002   1.2993863876746331E-003          21  -6.9992302063449257E-004   1.7049130406234915E-003          21  -1.7243568844473977E-004   9.8838679658412652E-004          21
   2.5249999999999999       0.26000000000000006       -103.88263776306846        5.2121439493490150E-004          21   1.7041680176286302E-002   1.2147821663646664E-003          21  -8.3822643745223933E-004   5.8834442550608997E-004          21   2.0272434791024038E-004   9.5685655301519469E-004          21
   2.5550000000000002       0.26000000000000006       -103.88234468610082        6.9867538046673879E-004          20   6.7728430043433986E-003   1.3039171271602918E-003          20   5.1359959045083796E-004   9.2030072403872024E-004          20  -1.1518484058973719E-004   1.2620796465804124E-003          20
   2.5850000000000004       0.26000000000000006       -103.88141576660733        8.5332678172284320E-004          18  -1.1861238771522869E-003   1.2538470646006980E-003          18  -2.1281515249091539E-003   1.0462908693441961E-003          18  -8.9125740937054301E-004   1.4054146351662545E-003          18

   2.3149999999999995       0.29999999999999999        0.0000000000000000        0.0000000000000000                0   0.0000000000000000        0.0000000000000000                0   0.0000000000000000        0.0000000000000000                0   0.0000000000000000        0.0000000000000000                0
   2.3449999999999998       0.29999999999999999        0.0000000000000000        0.0000000000000000                0   0.0000000000000000        0.0000000000000000                0   0.0000000000000000        0.0000000000000000                0   0.0000000000000000        0.0000000000000000                0
   2.3750000000000000       0.29999999999999999        0.0000000000000000        0.0000000000000000                0   0.0000000000000000        0.0000000000000000                0   0.0000000000000000        0.0000000000000000                0   0.0000000000000000        0.0000000000000000                0
   2.4049999999999998       0.29999999999999999       -103.88260000000000        0.0000000000000000                1   8.0525456212805116E-002   0.0000000000000000                1  -2.3122404272624394E-002   0.0000000000000000                1   3.6553196748491646E-003   0.0000000000000000                1
   2.4350000000000001       0.29999999999999999       -103.87900000000000        1.3486991523486091E-006           1   6.4485573624759762E-002   9.3132257461547852E-010           1  -4.9816583930044648E-003   0.0000000000000000                1  -1.1023854884458424E-002   0.0000000000000000                1
   2.4649999999999999       0.29999999999999999       -103.87928337600876        4.1362868170535832E-004           2   3.9238220218930794E-002   1.1290449066779264E-002           2  -2.2333830526618478E-003   3.5304326294854889E-003           2  -1.0197879483442506E-002   2.3621630331242837E-003           2
   2.4950000000000001       0.29999999999999999       -103.87422785722759        4.6207641497773486E-004          11   5.7281836099444414E-002   1.8359600511265149E-003          11  -1.7141440425774664E-003   7.2460276968781615E-003          11  -2.4278823947710497E-003   1.8953599898995793E-003          11
   2.5249999999999999       0.29999999999999999       -103.88240891398432        1.6508669598299336E-003          16   4.1089413221569823E-002   2.2148403699701826E-003          16  -2.0967230866110608E-003   1.4385190068025408E-003          16   1.7990582009334654E-004   2.0692340145321182E-003          16
   2.5550000000000002       0.29999999999999999       -103.88229318102961        2.2446247953064082E-003          16   3.2405823029535236E-002   1.8300474508854058E-003          16  -2.2224923284253698E-003   5.4151096073584910E-004          16   5.2804809989877061E-004   1.6775940124775046E-003          16
   2.5850000000000004       0.29999999999999999       -103.87988306493509        8.2371044854785301E-004          16   7.1387890241161739E-003   1.8044340318498231E-003          16   2.3541895984622086E-003   4.9525944540863599E-003          16  -8.0475691154188180E-005   1.3656713428048194E-003          16

   2.3149999999999995       0.33999999999999997        0.0000000000000000        0.0000000000000000                0   0.0000000000000000        0.0000000000000000                0   0.0000000000000000        0.0000000000000000                0   0.0000000000000000        0.0000000000000000                0
   2.3449999999999998       0.33999999999999997        0.0000000000000000        0.0000000000000000                0   0.0000000000000000        0.0000000000000000                0   0.0000000000000000        0.0000000000000000                0   0.0000000000000000        0.0000000000000000                0
   2.3750000000000000       0.33999999999999997        0.0000000000000000        0.0000000000000000                0   0.0000000000000000        0.0000000000000000                0   0.0000000000000000        0.0000000000000000                0   0.0000000000000000        0.0000000000000000                0
   2.4049999999999998       0.33999999999999997        0.0000000000000000        0.0000000000000000                0   0.0000000000000000        0.0000000000000000                0   0.0000000000000000        0.0000000000000000                0   0.0000000000000000        0.0000000000000000                0
   2.4350000000000001       0.33999999999999997        0.0000000000000000        0.0000000000000000                0   0.0000000000000000        0.0000000000000000                0   0.0000000000000000        0.0000000000000000                0   0.0000000000000000        0.0000000000000000                0
   2.4649999999999999       0.33999999999999997        0.0000000000000000        0.0000000000000000                0   0.0000000000000000        0.0000000000000000                0   0.0000000000000000        0.0000000000000000                0   0.0000000000000000        0.0000000000000000                0
   2.4950000000000001       0.33999999999999997       -103.87665716955691        5.4995678291533715E-004           2   9.0239879457600800E-002   8.1113741425665568E-003           2   4.3936186728642749E-003   3.0859756378836247E-003           2   1.7911155040055225E-002   5.9239299369998593E-003           2
   2.5249999999999999       0.33999999999999997       -103.87266528181615        4.8081049117821824E-003           3   5.8129704200782784E-002   5.9256287114894304E-003           3  -1.2132833041517722E-003   1.0318908916094540E-002           3   1.7189480814670491E-002   5.6998917900615799E-003           3
   2.5550000000000002       0.33999999999999997       -103.87336785591276        1.5345228257016461E-003           4   6.1419819059809033E-002   2.8874767103491570E-003           4  -4.6798591713784346E-003   6.7429944636241612E-003           4  -4.3487073581822836E-003   5.0473384034341994E-003           4
   2.5850000000000004       0.33999999999999997       -103.87989997621150        4.3929109768297880E-004          12   2.8234789908156983E-002   8.7166130844522132E-004          12  -9.4996672522603960E-004   7.4914208469345337E-004          12  -9.7396262158048910E-004   1.0106770162335073E-003          12

   2.3149999999999995       0.37999999999999995        0.0000000000000000        0.0000000000000000                0   0.0000000000000000        0.0000000000000000                0   0.0000000000000000        0.0000000000000000                0   0.0000000000000000        0.0000000000000000                0
   2.3449999999999998       0.37999999999999995        0.0000000000000000        0.0000000000000000                0   0.0000000000000000        0.0000000000000000                0   0.0000000000000000        0.0000000000000000                0   0.0000000000000000        0.0000000000000000                0
   2.3750000000000000       0.37999999999999995        0.0000000000000000        0.0000000000000000                0   0.0000000000000000        0.0000000000000000                0   0.0000000000000000        0.0000000000000000                0   0.0000000000000000        0.0000000000000000                0
   2.4049999999999998       0.37999999999999995        0.0000000000000000        0.0000000000000000                0   0.0000000000000000        0.0000000000000000                0   0.0000000000000000        0.0000000000000000                0   0.0000000000000000        0.0000000000000000                0
   2.4350000000000001       0.37999999999999995        0.0000000000000000        0.0000000000000000                0   0.0000000000000000        0.0000000000000000                0   0.0000000000000000        0.0000000000000000                0   0.0000000000000000        0.0000000000000000                0
   2.4649999999999999       0.37999999999999995        0.0000000000000000        0.0000000000000000                0   0.0000000000000000        0.0000000000000000                0   0.0000000000000000        0.0000000000000000                0   0.0000000000000000        0.0000000000000000                0
   2.4950000000000001       0.37999999999999995        0.0000000000000000        0.0000000000000000                0   0.0000000000000000        0.0000000000000000                0   0.0000000000000000        0.0000000000000000                0   0.0000000000000000        0.0000000000000000                0
   2.5249999999999999       0.37999999999999995        0.0000000000000000        0.0000000000000000                0   0.0000000000000000        0.0000000000000000                0   0.0000000000000000        0.0000000000000000                0   0.0000000000000000        0.0000000000000000                0
   2.5550000000000002       0.37999999999999995        0.0000000000000000        0.0000000000000000                0   0.0000000000000000        0.0000000000000000                0   0.0000000000000000        0.0000000000000000                0   0.0000000000000000        0.0000000000000000                0
   2.5850000000000004       0.37999999999999995       -103.87525695580287        1.6253542747446050E-003           5   2.4048735324620603E-002   7.9899189085946391E-003           5  -6.7694553250785853E-003   2.0678158849499833E-003           5  -2.1080565433139594E-003   1.0343039665371644E-003           5
