# Supplementary material for: Thermal dependence of the hydrated proton and optimal proton transfer in the protonated water hexamer
Source: Nat Commun. 2023 Oct 30;14:6930. doi: 10.1038/s41467-023-42366-4 (PMC10616126; doi:10.1038/s41467-023-42366-4)
Supplement: Supplementary file 4 — Source Data [file 41467_2023_42366_MOESM4_ESM.zip › NCOMMS-22-51229C Source Data/SourceData/figSI_10/fit.log]

*******************************************************************************
Wed Aug 30 14:53:04 2023


FIT:    data read from 'pesOO_100.dat' u 1:($4/a2ang):($5/a2ang)
        format = x:z:s
        x range restricted to [2.34000 : 2.50000]
        #datapoints = 16
function used for fitting: dmorse(x)
	dmorse(x) = -2.*b*c*(exp(-2.*c*(x-d))-exp(-c*(x-d)))
fitted parameters initialized with current variable values

iter      chisq       delta/lim  lambda   b             c            
   0 4.5577274762e+04   0.00e+00  1.04e+02    1.000000e+00   1.000000e+00
 211 1.0188138477e+02  -8.34e-07  1.04e-04    6.372360e-03   5.952070e+00

After 211 iterations the fit converged.
final sum of squares of residuals : 101.881
rel. change during last iteration : -8.342e-12

degrees of freedom    (FIT_NDF)                        : 14
rms of residuals      (FIT_STDFIT) = sqrt(WSSR/ndf)    : 2.69764
variance of residuals (reduced chisquare) = WSSR/ndf   : 7.27724
p-value of the Chisq distribution (FIT_P)              : 2.10942e-15

Final set of parameters            Asymptotic Standard Error
=======================            ==========================
b               = 0.00637236       +/- 0.001566     (24.57%)
c               = 5.95207          +/- 0.672        (11.29%)

correlation matrix of the fit parameters:
                b      c      
b               1.000 
c              -0.982  1.000 


*******************************************************************************
Wed Aug 30 14:53:04 2023


FIT:    data read from 'pesOO_100.dat' u 1:($4/a2ang):($5/a2ang)
        format = x:z:s
        x range restricted to [2.34000 : 2.50000]
        #datapoints = 16
function used for fitting: dmorse(x)
	dmorse(x) = -2.*b*c*(exp(-2.*c*(x-d))-exp(-c*(x-d)))
fitted parameters initialized with current variable values

iter      chisq       delta/lim  lambda   b             c             d            
   0 1.0188138477e+02   0.00e+00  7.30e+02    6.372360e-03   5.952070e+00   2.400000e+00
  18 6.0836842992e+00  -2.07e-07  7.30e-05    1.420034e-02   3.808844e+00   2.408357e+00

After 18 iterations the fit converged.
final sum of squares of residuals : 6.08368
rel. change during last iteration : -2.07471e-12

degrees of freedom    (FIT_NDF)                        : 13
rms of residuals      (FIT_STDFIT) = sqrt(WSSR/ndf)    : 0.684088
variance of residuals (reduced chisquare) = WSSR/ndf   : 0.467976
p-value of the Chisq distribution (FIT_P)              : 0.943054

Final set of parameters            Asymptotic Standard Error
=======================            ==========================
b               = 0.0142003        +/- 0.001665     (11.72%)
c               = 3.80884          +/- 0.2205       (5.789%)
d               = 2.40836          +/- 0.0006014    (0.02497%)

correlation matrix of the fit parameters:
                b      c      d      
b               1.000 
c              -0.993  1.000 
d               0.588 -0.647  1.000 


*******************************************************************************
Wed Aug 30 14:53:50 2023


FIT:    data read from 'pesOO_100.dat' u 1:($4/a2ang):($5/a2ang)
        format = x:z:s
        x range restricted to [2.34000 : 2.50000]
        #datapoints = 16
function used for fitting: dmorse(x)
	dmorse(x) = -2.*b*c*(exp(-2.*c*(x-d))-exp(-c*(x-d)))
fitted parameters initialized with current variable values

iter      chisq       delta/lim  lambda   b             c            
   0 4.5577274762e+04   0.00e+00  1.04e+02    1.000000e+00   1.000000e+00
 211 1.0188138477e+02  -8.34e-07  1.04e-04    6.372360e-03   5.952070e+00

After 211 iterations the fit converged.
final sum of squares of residuals : 101.881
rel. change during last iteration : -8.342e-12

degrees of freedom    (FIT_NDF)                        : 14
rms of residuals      (FIT_STDFIT) = sqrt(WSSR/ndf)    : 2.69764
variance of residuals (reduced chisquare) = WSSR/ndf   : 7.27724
p-value of the Chisq distribution (FIT_P)              : 2.10942e-15

Final set of parameters            Asymptotic Standard Error
=======================            ==========================
b               = 0.00637236       +/- 0.001566     (24.57%)
c               = 5.95207          +/- 0.672        (11.29%)

correlation matrix of the fit parameters:
                b      c      
b               1.000 
c              -0.982  1.000 


*******************************************************************************
Wed Aug 30 14:53:50 2023


FIT:    data read from 'pesOO_100.dat' u 1:($4/a2ang):($5/a2ang)
        format = x:z:s
        x range restricted to [2.34000 : 2.50000]
        #datapoints = 16
function used for fitting: dmorse(x)
	dmorse(x) = -2.*b*c*(exp(-2.*c*(x-d))-exp(-c*(x-d)))
fitted parameters initialized with current variable values

iter      chisq       delta/lim  lambda   b             c             d            
   0 1.0188138477e+02   0.00e+00  7.30e+02    6.372360e-03   5.952070e+00   2.400000e+00
  18 6.0836842992e+00  -2.07e-07  7.30e-05    1.420034e-02   3.808844e+00   2.408357e+00

After 18 iterations the fit converged.
final sum of squares of residuals : 6.08368
rel. change during last iteration : -2.07471e-12

degrees of freedom    (FIT_NDF)                        : 13
rms of residuals      (FIT_STDFIT) = sqrt(WSSR/ndf)    : 0.684088
variance of residuals (reduced chisquare) = WSSR/ndf   : 0.467976
p-value of the Chisq distribution (FIT_P)              : 0.943054

Final set of parameters            Asymptotic Standard Error
=======================            ==========================
b               = 0.0142003        +/- 0.001665     (11.72%)
c               = 3.80884          +/- 0.2205       (5.789%)
d               = 2.40836          +/- 0.0006014    (0.02497%)

correlation matrix of the fit parameters:
                b      c      d      
b               1.000 
c              -0.993  1.000 
d               0.588 -0.647  1.000 


*******************************************************************************
Wed Aug 30 14:54:08 2023


FIT:    data read from 'pesOO_100.dat' u 1:($4/a2ang):($5/a2ang)
        format = x:z:s
        x range restricted to [2.34000 : 2.50000]
        #datapoints = 16
function used for fitting: dmorse(x)
	dmorse(x) = -2.*b*c*(exp(-2.*c*(x-d))-exp(-c*(x-d)))
fitted parameters initialized with current variable values

iter      chisq       delta/lim  lambda   b             c            
   0 4.5577274762e+04   0.00e+00  1.04e+02    1.000000e+00   1.000000e+00
 211 1.0188138477e+02  -8.34e-07  1.04e-04    6.372360e-03   5.952070e+00

After 211 iterations the fit converged.
final sum of squares of residuals : 101.881
rel. change during last iteration : -8.342e-12

degrees of freedom    (FIT_NDF)                        : 14
rms of residuals      (FIT_STDFIT) = sqrt(WSSR/ndf)    : 2.69764
variance of residuals (reduced chisquare) = WSSR/ndf   : 7.27724
p-value of the Chisq distribution (FIT_P)              : 2.10942e-15

Final set of parameters            Asymptotic Standard Error
=======================            ==========================
b               = 0.00637236       +/- 0.001566     (24.57%)
c               = 5.95207          +/- 0.672        (11.29%)

correlation matrix of the fit parameters:
                b      c      
b               1.000 
c              -0.982  1.000 


*******************************************************************************
Wed Aug 30 14:54:08 2023


FIT:    data read from 'pesOO_100.dat' u 1:($4/a2ang):($5/a2ang)
        format = x:z:s
        x range restricted to [2.34000 : 2.50000]
        #datapoints = 16
function used for fitting: dmorse(x)
	dmorse(x) = -2.*b*c*(exp(-2.*c*(x-d))-exp(-c*(x-d)))
fitted parameters initialized with current variable values

iter      chisq       delta/lim  lambda   b             c             d            
   0 1.0188138477e+02   0.00e+00  7.30e+02    6.372360e-03   5.952070e+00   2.400000e+00
  18 6.0836842992e+00  -2.07e-07  7.30e-05    1.420034e-02   3.808844e+00   2.408357e+00

After 18 iterations the fit converged.
final sum of squares of residuals : 6.08368
rel. change during last iteration : -2.07471e-12

degrees of freedom    (FIT_NDF)                        : 13
rms of residuals      (FIT_STDFIT) = sqrt(WSSR/ndf)    : 0.684088
variance of residuals (reduced chisquare) = WSSR/ndf   : 0.467976
p-value of the Chisq distribution (FIT_P)              : 0.943054

Final set of parameters            Asymptotic Standard Error
=======================            ==========================
b               = 0.0142003        +/- 0.001665     (11.72%)
c               = 3.80884          +/- 0.2205       (5.789%)
d               = 2.40836          +/- 0.0006014    (0.02497%)

correlation matrix of the fit parameters:
                b      c      d      
b               1.000 
c              -0.993  1.000 
d               0.588 -0.647  1.000 


*******************************************************************************
Wed Aug 30 14:54:14 2023


FIT:    data read from 'pesOO_100.dat' u 1:($4/a2ang):($5/a2ang)
        format = x:z:s
        x range restricted to [2.34000 : 2.50000]
        #datapoints = 16
function used for fitting: dmorse(x)
	dmorse(x) = -2.*b*c*(exp(-2.*c*(x-d))-exp(-c*(x-d)))
fitted parameters initialized with current variable values

iter      chisq       delta/lim  lambda   b             c            
   0 4.5577274762e+04   0.00e+00  1.04e+02    1.000000e+00   1.000000e+00
 211 1.0188138477e+02  -8.34e-07  1.04e-04    6.372360e-03   5.952070e+00

After 211 iterations the fit converged.
final sum of squares of residuals : 101.881
rel. change during last iteration : -8.342e-12

degrees of freedom    (FIT_NDF)                        : 14
rms of residuals      (FIT_STDFIT) = sqrt(WSSR/ndf)    : 2.69764
variance of residuals (reduced chisquare) = WSSR/ndf   : 7.27724
p-value of the Chisq distribution (FIT_P)              : 2.10942e-15

Final set of parameters            Asymptotic Standard Error
=======================            ==========================
b               = 0.00637236       +/- 0.001566     (24.57%)
c               = 5.95207          +/- 0.672        (11.29%)

correlation matrix of the fit parameters:
                b      c      
b               1.000 
c              -0.982  1.000 


*******************************************************************************
Wed Aug 30 14:54:14 2023


FIT:    data read from 'pesOO_100.dat' u 1:($4/a2ang):($5/a2ang)
        format = x:z:s
        x range restricted to [2.34000 : 2.50000]
        #datapoints = 16
function used for fitting: dmorse(x)
	dmorse(x) = -2.*b*c*(exp(-2.*c*(x-d))-exp(-c*(x-d)))
fitted parameters initialized with current variable values

iter      chisq       delta/lim  lambda   b             c             d            
   0 1.0188138477e+02   0.00e+00  7.30e+02    6.372360e-03   5.952070e+00   2.400000e+00
  18 6.0836842992e+00  -2.07e-07  7.30e-05    1.420034e-02   3.808844e+00   2.408357e+00

After 18 iterations the fit converged.
final sum of squares of residuals : 6.08368
rel. change during last iteration : -2.07471e-12

degrees of freedom    (FIT_NDF)                        : 13
rms of residuals      (FIT_STDFIT) = sqrt(WSSR/ndf)    : 0.684088
variance of residuals (reduced chisquare) = WSSR/ndf   : 0.467976
p-value of the Chisq distribution (FIT_P)              : 0.943054

Final set of parameters            Asymptotic Standard Error
=======================            ==========================
b               = 0.0142003        +/- 0.001665     (11.72%)
c               = 3.80884          +/- 0.2205       (5.789%)
d               = 2.40836          +/- 0.0006014    (0.02497%)

correlation matrix of the fit parameters:
                b      c      d      
b               1.000 
c              -0.993  1.000 
d               0.588 -0.647  1.000 


*******************************************************************************
Wed Aug 30 14:54:21 2023


FIT:    data read from 'pesOO_100.dat' u 1:($4/a2ang):($5/a2ang)
        format = x:z:s
        x range restricted to [2.34000 : 2.50000]
        #datapoints = 16
function used for fitting: dmorse(x)
	dmorse(x) = -2.*b*c*(exp(-2.*c*(x-d))-exp(-c*(x-d)))
fitted parameters initialized with current variable values

iter      chisq       delta/lim  lambda   b             c            
   0 4.5577274762e+04   0.00e+00  1.04e+02    1.000000e+00   1.000000e+00
 211 1.0188138477e+02  -8.34e-07  1.04e-04    6.372360e-03   5.952070e+00

After 211 iterations the fit converged.
final sum of squares of residuals : 101.881
rel. change during last iteration : -8.342e-12

degrees of freedom    (FIT_NDF)                        : 14
rms of residuals      (FIT_STDFIT) = sqrt(WSSR/ndf)    : 2.69764
variance of residuals (reduced chisquare) = WSSR/ndf   : 7.27724
p-value of the Chisq distribution (FIT_P)              : 2.10942e-15

Final set of parameters            Asymptotic Standard Error
=======================            ==========================
b               = 0.00637236       +/- 0.001566     (24.57%)
c               = 5.95207          +/- 0.672        (11.29%)

correlation matrix of the fit parameters:
                b      c      
b               1.000 
c              -0.982  1.000 


*******************************************************************************
Wed Aug 30 14:54:21 2023


FIT:    data read from 'pesOO_100.dat' u 1:($4/a2ang):($5/a2ang)
        format = x:z:s
        x range restricted to [2.34000 : 2.50000]
        #datapoints = 16
function used for fitting: dmorse(x)
	dmorse(x) = -2.*b*c*(exp(-2.*c*(x-d))-exp(-c*(x-d)))
fitted parameters initialized with current variable values

iter      chisq       delta/lim  lambda   b             c             d            
   0 1.0188138477e+02   0.00e+00  7.30e+02    6.372360e-03   5.952070e+00   2.400000e+00
  18 6.0836842992e+00  -2.07e-07  7.30e-05    1.420034e-02   3.808844e+00   2.408357e+00

After 18 iterations the fit converged.
final sum of squares of residuals : 6.08368
rel. change during last iteration : -2.07471e-12

degrees of freedom    (FIT_NDF)                        : 13
rms of residuals      (FIT_STDFIT) = sqrt(WSSR/ndf)    : 0.684088
variance of residuals (reduced chisquare) = WSSR/ndf   : 0.467976
p-value of the Chisq distribution (FIT_P)              : 0.943054

Final set of parameters            Asymptotic Standard Error
=======================            ==========================
b               = 0.0142003        +/- 0.001665     (11.72%)
c               = 3.80884          +/- 0.2205       (5.789%)
d               = 2.40836          +/- 0.0006014    (0.02497%)

correlation matrix of the fit parameters:
                b      c      d      
b               1.000 
c              -0.993  1.000 
d               0.588 -0.647  1.000 


*******************************************************************************
Fri Sep  1 12:05:40 2023


FIT:    data read from 'pesOO_100.dat' u 1:($4/a2ang):($5/a2ang)
        format = x:z:s
        x range restricted to [2.34000 : 2.50000]
        #datapoints = 16
function used for fitting: dmorse(x)
	dmorse(x) = -2.*b*c*(exp(-2.*c*(x-d))-exp(-c*(x-d)))
fitted parameters initialized with current variable values

iter      chisq       delta/lim  lambda   b             c            
   0 4.5577274762e+04   0.00e+00  1.04e+02    1.000000e+00   1.000000e+00
 211 1.0188138477e+02  -8.34e-07  1.04e-04    6.372360e-03   5.952070e+00

After 211 iterations the fit converged.
final sum of squares of residuals : 101.881
rel. change during last iteration : -8.342e-12

degrees of freedom    (FIT_NDF)                        : 14
rms of residuals      (FIT_STDFIT) = sqrt(WSSR/ndf)    : 2.69764
variance of residuals (reduced chisquare) = WSSR/ndf   : 7.27724
p-value of the Chisq distribution (FIT_P)              : 2.10942e-15

Final set of parameters            Asymptotic Standard Error
=======================            ==========================
b               = 0.00637236       +/- 0.001566     (24.57%)
c               = 5.95207          +/- 0.672        (11.29%)

correlation matrix of the fit parameters:
                b      c      
b               1.000 
c              -0.982  1.000 


*******************************************************************************
Fri Sep  1 12:05:40 2023


FIT:    data read from 'pesOO_100.dat' u 1:($4/a2ang):($5/a2ang)
        format = x:z:s
        x range restricted to [2.34000 : 2.50000]
        #datapoints = 16
function used for fitting: dmorse(x)
	dmorse(x) = -2.*b*c*(exp(-2.*c*(x-d))-exp(-c*(x-d)))
fitted parameters initialized with current variable values

iter      chisq       delta/lim  lambda   b             c             d            
   0 1.0188138477e+02   0.00e+00  7.30e+02    6.372360e-03   5.952070e+00   2.400000e+00
  18 6.0836842992e+00  -2.07e-07  7.30e-05    1.420034e-02   3.808844e+00   2.408357e+00

After 18 iterations the fit converged.
final sum of squares of residuals : 6.08368
rel. change during last iteration : -2.07471e-12

degrees of freedom    (FIT_NDF)                        : 13
rms of residuals      (FIT_STDFIT) = sqrt(WSSR/ndf)    : 0.684088
variance of residuals (reduced chisquare) = WSSR/ndf   : 0.467976
p-value of the Chisq distribution (FIT_P)              : 0.943054

Final set of parameters            Asymptotic Standard Error
=======================            ==========================
b               = 0.0142003        +/- 0.001665     (11.72%)
c               = 3.80884          +/- 0.2205       (5.789%)
d               = 2.40836          +/- 0.0006014    (0.02497%)

correlation matrix of the fit parameters:
                b      c      d      
b               1.000 
c              -0.993  1.000 
d               0.588 -0.647  1.000 


*******************************************************************************
Fri Sep  1 23:09:42 2023


FIT:    data read from 'pesOO_100.dat' u 1:($4/a2ang):($5/a2ang)
        format = x:z:s
        x range restricted to [2.34000 : 2.50000]
        #datapoints = 16
function used for fitting: dmorse(x)
	dmorse(x) = -2.*b*c*(exp(-2.*c*(x-d))-exp(-c*(x-d)))
fitted parameters initialized with current variable values

iter      chisq       delta/lim  lambda   b             c            
   0 4.5577274762e+04   0.00e+00  1.04e+02    1.000000e+00   1.000000e+00
 211 1.0188138477e+02  -8.34e-07  1.04e-04    6.372360e-03   5.952070e+00

After 211 iterations the fit converged.
final sum of squares of residuals : 101.881
rel. change during last iteration : -8.34423e-12

degrees of freedom    (FIT_NDF)                        : 14
rms of residuals      (FIT_STDFIT) = sqrt(WSSR/ndf)    : 2.69764
variance of residuals (reduced chisquare) = WSSR/ndf   : 7.27724
p-value of the Chisq distribution (FIT_P)              : 2.10942e-15

Final set of parameters            Asymptotic Standard Error
=======================            ==========================
b               = 0.00637236       +/- 0.001566     (24.57%)
c               = 5.95207          +/- 0.672        (11.29%)

correlation matrix of the fit parameters:
                b      c      
b               1.000 
c              -0.982  1.000 


*******************************************************************************
Fri Sep  1 23:09:42 2023


FIT:    data read from 'pesOO_100.dat' u 1:($4/a2ang):($5/a2ang)
        format = x:z:s
        x range restricted to [2.34000 : 2.50000]
        #datapoints = 16
function used for fitting: dmorse(x)
	dmorse(x) = -2.*b*c*(exp(-2.*c*(x-d))-exp(-c*(x-d)))
fitted parameters initialized with current variable values

iter      chisq       delta/lim  lambda   b             c             d            
   0 1.0188138477e+02   0.00e+00  7.30e+02    6.372360e-03   5.952070e+00   2.400000e+00
  18 6.0836842992e+00  -2.07e-07  7.30e-05    1.420034e-02   3.808844e+00   2.408357e+00

After 18 iterations the fit converged.
final sum of squares of residuals : 6.08368
rel. change during last iteration : -2.07267e-12

degrees of freedom    (FIT_NDF)                        : 13
rms of residuals      (FIT_STDFIT) = sqrt(WSSR/ndf)    : 0.684088
variance of residuals (reduced chisquare) = WSSR/ndf   : 0.467976
p-value of the Chisq distribution (FIT_P)              : 0.943054

Final set of parameters            Asymptotic Standard Error
=======================            ==========================
b               = 0.0142003        +/- 0.001665     (11.72%)
c               = 3.80884          +/- 0.2205       (5.789%)
d               = 2.40836          +/- 0.0006014    (0.02497%)

correlation matrix of the fit parameters:
                b      c      d      
b               1.000 
c              -0.993  1.000 
d               0.588 -0.647  1.000 


*******************************************************************************
Mon Sep  4 18:10:18 2023


FIT:    data read from 'pesOO_100.dat' u 1:($4/a2ang):($5/a2ang)
        format = x:z:s
        x range restricted to [2.34000 : 2.50000]
        #datapoints = 16
function used for fitting: dmorse(x)
	dmorse(x) = -2.*b*c*(exp(-2.*c*(x-d))-exp(-c*(x-d)))
fitted parameters initialized with current variable values

iter      chisq       delta/lim  lambda   b             c            
   0 4.5577274762e+04   0.00e+00  1.04e+02    1.000000e+00   1.000000e+00
 211 1.0188138477e+02  -8.34e-07  1.04e-04    6.372360e-03   5.952070e+00

After 211 iterations the fit converged.
final sum of squares of residuals : 101.881
rel. change during last iteration : -8.34423e-12

degrees of freedom    (FIT_NDF)                        : 14
rms of residuals      (FIT_STDFIT) = sqrt(WSSR/ndf)    : 2.69764
variance of residuals (reduced chisquare) = WSSR/ndf   : 7.27724
p-value of the Chisq distribution (FIT_P)              : 2.10942e-15

Final set of parameters            Asymptotic Standard Error
=======================            ==========================
b               = 0.00637236       +/- 0.001566     (24.57%)
c               = 5.95207          +/- 0.672        (11.29%)

correlation matrix of the fit parameters:
                b      c      
b               1.000 
c              -0.982  1.000 


*******************************************************************************
Mon Sep  4 18:10:18 2023


FIT:    data read from 'pesOO_100.dat' u 1:($4/a2ang):($5/a2ang)
        format = x:z:s
        x range restricted to [2.34000 : 2.50000]
        #datapoints = 16
function used for fitting: dmorse(x)
	dmorse(x) = -2.*b*c*(exp(-2.*c*(x-d))-exp(-c*(x-d)))
fitted parameters initialized with current variable values

iter      chisq       delta/lim  lambda   b             c             d            
   0 1.0188138477e+02   0.00e+00  7.30e+02    6.372360e-03   5.952070e+00   2.400000e+00
  18 6.0836842992e+00  -2.07e-07  7.30e-05    1.420034e-02   3.808844e+00   2.408357e+00

After 18 iterations the fit converged.
final sum of squares of residuals : 6.08368
rel. change during last iteration : -2.07267e-12

degrees of freedom    (FIT_NDF)                        : 13
rms of residuals      (FIT_STDFIT) = sqrt(WSSR/ndf)    : 0.684088
variance of residuals (reduced chisquare) = WSSR/ndf   : 0.467976
p-value of the Chisq distribution (FIT_P)              : 0.943054

Final set of parameters            Asymptotic Standard Error
=======================            ==========================
b               = 0.0142003        +/- 0.001665     (11.72%)
c               = 3.80884          +/- 0.2205       (5.789%)
d               = 2.40836          +/- 0.0006014    (0.02497%)

correlation matrix of the fit parameters:
                b      c      d      
b               1.000 
c              -0.993  1.000 
d               0.588 -0.647  1.000 
