# Supplementary material for: Thermal dependence of the hydrated proton and optimal proton transfer in the protonated water hexamer
Source: Nat Commun. 2023 Oct 30;14:6930. doi: 10.1038/s41467-023-42366-4 (PMC10616126; doi:10.1038/s41467-023-42366-4)
Supplement: Supplementary file 4 — Source Data [file 41467_2023_42366_MOESM4_ESM.zip › NCOMMS-22-51229C Source Data/SourceData/figSI_10/morse.fcn]

# function for multi-branch fit with gnuplot
# Morse potential and its derivative
#
# parameters a b c d

morse(x)    =  a + b*(exp(-2*c*(x-d))-2*exp(-c*(x-d)))

dmorse(x) = -2.*b*c*(exp(-2.*c*(x-d))-exp(-c*(x-d)))
