# Supplementary material for: Thermal dependence of the hydrated proton and optimal proton transfer in the protonated water hexamer
Source: Nat Commun. 2023 Oct 30;14:6930. doi: 10.1038/s41467-023-42366-4 (PMC10616126; doi:10.1038/s41467-023-42366-4)
Supplement: Supplementary file 4 — Source Data [file 41467_2023_42366_MOESM4_ESM.zip › NCOMMS-22-51229C Source Data/SourceData/figSI_11/fit.log]

*******************************************************************************
Wed Aug 30 14:46:58 2023


FIT:    data read from '<join pesOO_250.dat pesOO_350.dat' u 1:( $4 != 0 && $8 != 0 ? 0.5*fac*($4+$8) : 1/0):( $4 != 0 && $8 != 0 ? 0.5*fac*sqrt($5**2+$9**2) : 1/0)
        format = x:z:s
        x range restricted to [2.30000 : 2.65000]
        #datapoints = 35
function used for fitting: dmorse(x)
	dmorse(x) = -2.*b*c*(exp(-2.*c*(x-d))-exp(-c*(x-d)))
fitted parameters initialized with current variable values

iter      chisq       delta/lim  lambda   b             c            
   0 1.4409054573e+05   0.00e+00  1.14e+02    1.000000e+00   1.000000e+00
 125 5.7774580566e+02  -7.02e-04  1.14e-04    1.228701e-02   4.243535e+00

After 125 iterations the fit converged.
final sum of squares of residuals : 577.746
rel. change during last iteration : -7.02137e-09

degrees of freedom    (FIT_NDF)                        : 33
rms of residuals      (FIT_STDFIT) = sqrt(WSSR/ndf)    : 4.18419
variance of residuals (reduced chisquare) = WSSR/ndf   : 17.5074
p-value of the Chisq distribution (FIT_P)              : 0

Final set of parameters            Asymptotic Standard Error
=======================            ==========================
b               = 0.012287         +/- 0.002305     (18.76%)
c               = 4.24354          +/- 0.3724       (8.775%)

correlation matrix of the fit parameters:
                b      c      
b               1.000 
c              -0.962  1.000 


*******************************************************************************
Wed Aug 30 14:46:58 2023


FIT:    data read from '<join pesOO_250.dat pesOO_350.dat' u 1:( $4 != 0 && $8 != 0 ? 0.5*fac*($4+$8) : 1/0):( $4 != 0 && $8 != 0 ? 0.5*fac*sqrt($5**2+$9**2) : 1/0)
        format = x:z:s
        x range restricted to [2.30000 : 2.65000]
        #datapoints = 35
function used for fitting: dmorse(x)
	dmorse(x) = -2.*b*c*(exp(-2.*c*(x-d))-exp(-c*(x-d)))
fitted parameters initialized with current variable values

iter      chisq       delta/lim  lambda   b             c             d            
   0 5.7774580566e+02   0.00e+00  3.95e+02    1.228701e-02   4.243535e+00   2.400000e+00
  20 1.7226763729e+02  -3.94e-05  3.95e-04    2.808051e-02   2.539975e+00   2.423977e+00

After 20 iterations the fit converged.
final sum of squares of residuals : 172.268
rel. change during last iteration : -3.94491e-10

degrees of freedom    (FIT_NDF)                        : 32
rms of residuals      (FIT_STDFIT) = sqrt(WSSR/ndf)    : 2.32021
variance of residuals (reduced chisquare) = WSSR/ndf   : 5.38336
p-value of the Chisq distribution (FIT_P)              : 0

Final set of parameters            Asymptotic Standard Error
=======================            ==========================
b               = 0.0280805        +/- 0.005589     (19.9%)
c               = 2.53997          +/- 0.2596       (10.22%)
d               = 2.42398          +/- 0.002945     (0.1215%)

correlation matrix of the fit parameters:
                b      c      d      
b               1.000 
c              -0.984  1.000 
d               0.591 -0.681  1.000 


*******************************************************************************
Wed Aug 30 14:47:52 2023


FIT:    data read from '<join pesOO_250.dat pesOO_350.dat' u 1:( $4 != 0 && $8 != 0 ? 0.5*fac*($4+$8) : 1/0):( $4 != 0 && $8 != 0 ? 0.5*fac*sqrt($5**2+$9**2) : 1/0)
        format = x:z:s
        x range restricted to [2.30000 : 2.65000]
        #datapoints = 35
function used for fitting: dmorse(x)
	dmorse(x) = -2.*b*c*(exp(-2.*c*(x-d))-exp(-c*(x-d)))
fitted parameters initialized with current variable values

iter      chisq       delta/lim  lambda   b             c            
   0 1.4409054573e+05   0.00e+00  1.14e+02    1.000000e+00   1.000000e+00
 125 5.7774580566e+02  -7.02e-04  1.14e-04    1.228701e-02   4.243535e+00

After 125 iterations the fit converged.
final sum of squares of residuals : 577.746
rel. change during last iteration : -7.02137e-09

degrees of freedom    (FIT_NDF)                        : 33
rms of residuals      (FIT_STDFIT) = sqrt(WSSR/ndf)    : 4.18419
variance of residuals (reduced chisquare) = WSSR/ndf   : 17.5074
p-value of the Chisq distribution (FIT_P)              : 0

Final set of parameters            Asymptotic Standard Error
=======================            ==========================
b               = 0.012287         +/- 0.002305     (18.76%)
c               = 4.24354          +/- 0.3724       (8.775%)

correlation matrix of the fit parameters:
                b      c      
b               1.000 
c              -0.962  1.000 


*******************************************************************************
Wed Aug 30 14:47:52 2023


FIT:    data read from '<join pesOO_250.dat pesOO_350.dat' u 1:( $4 != 0 && $8 != 0 ? 0.5*fac*($4+$8) : 1/0):( $4 != 0 && $8 != 0 ? 0.5*fac*sqrt($5**2+$9**2) : 1/0)
        format = x:z:s
        x range restricted to [2.30000 : 2.65000]
        #datapoints = 35
function used for fitting: dmorse(x)
	dmorse(x) = -2.*b*c*(exp(-2.*c*(x-d))-exp(-c*(x-d)))
fitted parameters initialized with current variable values

iter      chisq       delta/lim  lambda   b             c             d            
   0 5.7774580566e+02   0.00e+00  3.95e+02    1.228701e-02   4.243535e+00   2.400000e+00
  20 1.7226763729e+02  -3.94e-05  3.95e-04    2.808051e-02   2.539975e+00   2.423977e+00

After 20 iterations the fit converged.
final sum of squares of residuals : 172.268
rel. change during last iteration : -3.94491e-10

degrees of freedom    (FIT_NDF)                        : 32
rms of residuals      (FIT_STDFIT) = sqrt(WSSR/ndf)    : 2.32021
variance of residuals (reduced chisquare) = WSSR/ndf   : 5.38336
p-value of the Chisq distribution (FIT_P)              : 0

Final set of parameters            Asymptotic Standard Error
=======================            ==========================
b               = 0.0280805        +/- 0.005589     (19.9%)
c               = 2.53997          +/- 0.2596       (10.22%)
d               = 2.42398          +/- 0.002945     (0.1215%)

correlation matrix of the fit parameters:
                b      c      d      
b               1.000 
c              -0.984  1.000 
d               0.591 -0.681  1.000 


*******************************************************************************
Fri Sep  1 11:55:28 2023


FIT:    data read from '<join pesOO_250.dat pesOO_350.dat' u 1:( $4 != 0 && $8 != 0 ? 0.5*fac*($4+$8) : 1/0):( $4 != 0 && $8 != 0 ? 0.5*fac*sqrt($5**2+$9**2) : 1/0)
        format = x:z:s
        x range restricted to [2.30000 : 2.65000]
        #datapoints = 35
function used for fitting: dmorse(x)
	dmorse(x) = -2.*b*c*(exp(-2.*c*(x-d))-exp(-c*(x-d)))
fitted parameters initialized with current variable values

iter      chisq       delta/lim  lambda   b             c            
   0 1.4409054573e+05   0.00e+00  1.14e+02    1.000000e+00   1.000000e+00
 125 5.7774580566e+02  -7.02e-04  1.14e-04    1.228701e-02   4.243535e+00

After 125 iterations the fit converged.
final sum of squares of residuals : 577.746
rel. change during last iteration : -7.02137e-09

degrees of freedom    (FIT_NDF)                        : 33
rms of residuals      (FIT_STDFIT) = sqrt(WSSR/ndf)    : 4.18419
variance of residuals (reduced chisquare) = WSSR/ndf   : 17.5074
p-value of the Chisq distribution (FIT_P)              : 0

Final set of parameters            Asymptotic Standard Error
=======================            ==========================
b               = 0.012287         +/- 0.002305     (18.76%)
c               = 4.24354          +/- 0.3724       (8.775%)

correlation matrix of the fit parameters:
                b      c      
b               1.000 
c              -0.962  1.000 


*******************************************************************************
Fri Sep  1 11:55:28 2023


FIT:    data read from '<join pesOO_250.dat pesOO_350.dat' u 1:( $4 != 0 && $8 != 0 ? 0.5*fac*($4+$8) : 1/0):( $4 != 0 && $8 != 0 ? 0.5*fac*sqrt($5**2+$9**2) : 1/0)
        format = x:z:s
        x range restricted to [2.30000 : 2.65000]
        #datapoints = 35
function used for fitting: dmorse(x)
	dmorse(x) = -2.*b*c*(exp(-2.*c*(x-d))-exp(-c*(x-d)))
fitted parameters initialized with current variable values

iter      chisq       delta/lim  lambda   b             c             d            
   0 5.7774580566e+02   0.00e+00  3.95e+02    1.228701e-02   4.243535e+00   2.400000e+00
  20 1.7226763729e+02  -3.94e-05  3.95e-04    2.808051e-02   2.539975e+00   2.423977e+00

After 20 iterations the fit converged.
final sum of squares of residuals : 172.268
rel. change during last iteration : -3.94491e-10

degrees of freedom    (FIT_NDF)                        : 32
rms of residuals      (FIT_STDFIT) = sqrt(WSSR/ndf)    : 2.32021
variance of residuals (reduced chisquare) = WSSR/ndf   : 5.38336
p-value of the Chisq distribution (FIT_P)              : 0

Final set of parameters            Asymptotic Standard Error
=======================            ==========================
b               = 0.0280805        +/- 0.005589     (19.9%)
c               = 2.53997          +/- 0.2596       (10.22%)
d               = 2.42398          +/- 0.002945     (0.1215%)

correlation matrix of the fit parameters:
                b      c      d      
b               1.000 
c              -0.984  1.000 
d               0.591 -0.681  1.000 


*******************************************************************************
Fri Sep  1 12:05:40 2023


FIT:    data read from '<join pesOO_250.dat pesOO_350.dat' u 1:( $4 != 0 && $8 != 0 ? 0.5*fac*($4+$8) : 1/0):( $4 != 0 && $8 != 0 ? 0.5*fac*sqrt($5**2+$9**2) : 1/0)
        format = x:z:s
        x range restricted to [2.30000 : 2.65000]
        #datapoints = 35
function used for fitting: dmorse(x)
	dmorse(x) = -2.*b*c*(exp(-2.*c*(x-d))-exp(-c*(x-d)))
fitted parameters initialized with current variable values

iter      chisq       delta/lim  lambda   b             c            
   0 1.4409054573e+05   0.00e+00  1.14e+02    1.000000e+00   1.000000e+00
 125 5.7774580566e+02  -7.02e-04  1.14e-04    1.228701e-02   4.243535e+00

After 125 iterations the fit converged.
final sum of squares of residuals : 577.746
rel. change during last iteration : -7.02137e-09

degrees of freedom    (FIT_NDF)                        : 33
rms of residuals      (FIT_STDFIT) = sqrt(WSSR/ndf)    : 4.18419
variance of residuals (reduced chisquare) = WSSR/ndf   : 17.5074
p-value of the Chisq distribution (FIT_P)              : 0

Final set of parameters            Asymptotic Standard Error
=======================            ==========================
b               = 0.012287         +/- 0.002305     (18.76%)
c               = 4.24354          +/- 0.3724       (8.775%)

correlation matrix of the fit parameters:
                b      c      
b               1.000 
c              -0.962  1.000 


*******************************************************************************
Fri Sep  1 12:05:40 2023


FIT:    data read from '<join pesOO_250.dat pesOO_350.dat' u 1:( $4 != 0 && $8 != 0 ? 0.5*fac*($4+$8) : 1/0):( $4 != 0 && $8 != 0 ? 0.5*fac*sqrt($5**2+$9**2) : 1/0)
        format = x:z:s
        x range restricted to [2.30000 : 2.65000]
        #datapoints = 35
function used for fitting: dmorse(x)
	dmorse(x) = -2.*b*c*(exp(-2.*c*(x-d))-exp(-c*(x-d)))
fitted parameters initialized with current variable values

iter      chisq       delta/lim  lambda   b             c             d            
   0 5.7774580566e+02   0.00e+00  3.95e+02    1.228701e-02   4.243535e+00   2.400000e+00
  20 1.7226763729e+02  -3.94e-05  3.95e-04    2.808051e-02   2.539975e+00   2.423977e+00

After 20 iterations the fit converged.
final sum of squares of residuals : 172.268
rel. change during last iteration : -3.94491e-10

degrees of freedom    (FIT_NDF)                        : 32
rms of residuals      (FIT_STDFIT) = sqrt(WSSR/ndf)    : 2.32021
variance of residuals (reduced chisquare) = WSSR/ndf   : 5.38336
p-value of the Chisq distribution (FIT_P)              : 0

Final set of parameters            Asymptotic Standard Error
=======================            ==========================
b               = 0.0280805        +/- 0.005589     (19.9%)
c               = 2.53997          +/- 0.2596       (10.22%)
d               = 2.42398          +/- 0.002945     (0.1215%)

correlation matrix of the fit parameters:
                b      c      d      
b               1.000 
c              -0.984  1.000 
d               0.591 -0.681  1.000 


*******************************************************************************
Fri Sep  1 23:09:43 2023


FIT:    data read from '<join pesOO_250.dat pesOO_350.dat' u 1:( $4 != 0 && $8 != 0 ? 0.5*fac*($4+$8) : 1/0):( $4 != 0 && $8 != 0 ? 0.5*fac*sqrt($5**2+$9**2) : 1/0)
        format = x:z:s
        x range restricted to [2.30000 : 2.65000]
        #datapoints = 35
function used for fitting: dmorse(x)
	dmorse(x) = -2.*b*c*(exp(-2.*c*(x-d))-exp(-c*(x-d)))
fitted parameters initialized with current variable values

iter      chisq       delta/lim  lambda   b             c            
   0 1.4409054573e+05   0.00e+00  1.14e+02    1.000000e+00   1.000000e+00
 125 5.7774580566e+02  -7.02e-04  1.14e-04    1.228701e-02   4.243535e+00

After 125 iterations the fit converged.
final sum of squares of residuals : 577.746
rel. change during last iteration : -7.02137e-09

degrees of freedom    (FIT_NDF)                        : 33
rms of residuals      (FIT_STDFIT) = sqrt(WSSR/ndf)    : 4.18419
variance of residuals (reduced chisquare) = WSSR/ndf   : 17.5074
p-value of the Chisq distribution (FIT_P)              : 0

Final set of parameters            Asymptotic Standard Error
=======================            ==========================
b               = 0.012287         +/- 0.002305     (18.76%)
c               = 4.24354          +/- 0.3724       (8.775%)

correlation matrix of the fit parameters:
                b      c      
b               1.000 
c              -0.962  1.000 


*******************************************************************************
Fri Sep  1 23:09:43 2023


FIT:    data read from '<join pesOO_250.dat pesOO_350.dat' u 1:( $4 != 0 && $8 != 0 ? 0.5*fac*($4+$8) : 1/0):( $4 != 0 && $8 != 0 ? 0.5*fac*sqrt($5**2+$9**2) : 1/0)
        format = x:z:s
        x range restricted to [2.30000 : 2.65000]
        #datapoints = 35
function used for fitting: dmorse(x)
	dmorse(x) = -2.*b*c*(exp(-2.*c*(x-d))-exp(-c*(x-d)))
fitted parameters initialized with current variable values

iter      chisq       delta/lim  lambda   b             c             d            
   0 5.7774580566e+02   0.00e+00  3.95e+02    1.228701e-02   4.243535e+00   2.400000e+00
  20 1.7226763729e+02  -3.94e-05  3.95e-04    2.808051e-02   2.539975e+00   2.423977e+00

After 20 iterations the fit converged.
final sum of squares of residuals : 172.268
rel. change during last iteration : -3.94491e-10

degrees of freedom    (FIT_NDF)                        : 32
rms of residuals      (FIT_STDFIT) = sqrt(WSSR/ndf)    : 2.32021
variance of residuals (reduced chisquare) = WSSR/ndf   : 5.38336
p-value of the Chisq distribution (FIT_P)              : 0

Final set of parameters            Asymptotic Standard Error
=======================            ==========================
b               = 0.0280805        +/- 0.005589     (19.9%)
c               = 2.53997          +/- 0.2596       (10.22%)
d               = 2.42398          +/- 0.002945     (0.1215%)

correlation matrix of the fit parameters:
                b      c      d      
b               1.000 
c              -0.984  1.000 
d               0.591 -0.681  1.000 


*******************************************************************************
Mon Sep  4 18:10:19 2023


FIT:    data read from '<join pesOO_250.dat pesOO_350.dat' u 1:( $4 != 0 && $8 != 0 ? 0.5*fac*($4+$8) : 1/0):( $4 != 0 && $8 != 0 ? 0.5*fac*sqrt($5**2+$9**2) : 1/0)
        format = x:z:s
        x range restricted to [2.30000 : 2.65000]
        #datapoints = 35
function used for fitting: dmorse(x)
	dmorse(x) = -2.*b*c*(exp(-2.*c*(x-d))-exp(-c*(x-d)))
fitted parameters initialized with current variable values

iter      chisq       delta/lim  lambda   b             c            
   0 1.4409054573e+05   0.00e+00  1.14e+02    1.000000e+00   1.000000e+00
 125 5.7774580566e+02  -7.02e-04  1.14e-04    1.228701e-02   4.243535e+00

After 125 iterations the fit converged.
final sum of squares of residuals : 577.746
rel. change during last iteration : -7.02137e-09

degrees of freedom    (FIT_NDF)                        : 33
rms of residuals      (FIT_STDFIT) = sqrt(WSSR/ndf)    : 4.18419
variance of residuals (reduced chisquare) = WSSR/ndf   : 17.5074
p-value of the Chisq distribution (FIT_P)              : 0

Final set of parameters            Asymptotic Standard Error
=======================            ==========================
b               = 0.012287         +/- 0.002305     (18.76%)
c               = 4.24354          +/- 0.3724       (8.775%)

correlation matrix of the fit parameters:
                b      c      
b               1.000 
c              -0.962  1.000 


*******************************************************************************
Mon Sep  4 18:10:19 2023


FIT:    data read from '<join pesOO_250.dat pesOO_350.dat' u 1:( $4 != 0 && $8 != 0 ? 0.5*fac*($4+$8) : 1/0):( $4 != 0 && $8 != 0 ? 0.5*fac*sqrt($5**2+$9**2) : 1/0)
        format = x:z:s
        x range restricted to [2.30000 : 2.65000]
        #datapoints = 35
function used for fitting: dmorse(x)
	dmorse(x) = -2.*b*c*(exp(-2.*c*(x-d))-exp(-c*(x-d)))
fitted parameters initialized with current variable values

iter      chisq       delta/lim  lambda   b             c             d            
   0 5.7774580566e+02   0.00e+00  3.95e+02    1.228701e-02   4.243535e+00   2.400000e+00
  20 1.7226763729e+02  -3.94e-05  3.95e-04    2.808051e-02   2.539975e+00   2.423977e+00

After 20 iterations the fit converged.
final sum of squares of residuals : 172.268
rel. change during last iteration : -3.94491e-10

degrees of freedom    (FIT_NDF)                        : 32
rms of residuals      (FIT_STDFIT) = sqrt(WSSR/ndf)    : 2.32021
variance of residuals (reduced chisquare) = WSSR/ndf   : 5.38336
p-value of the Chisq distribution (FIT_P)              : 0

Final set of parameters            Asymptotic Standard Error
=======================            ==========================
b               = 0.0280805        +/- 0.005589     (19.9%)
c               = 2.53997          +/- 0.2596       (10.22%)
d               = 2.42398          +/- 0.002945     (0.1215%)

correlation matrix of the fit parameters:
                b      c      d      
b               1.000 
c              -0.984  1.000 
d               0.591 -0.681  1.000 
