# Supplementary material for: Thermal dependence of the hydrated proton and optimal proton transfer in the protonated water hexamer
Source: Nat Commun. 2023 Oct 30;14:6930. doi: 10.1038/s41467-023-42366-4 (PMC10616126; doi:10.1038/s41467-023-42366-4)
Supplement: Supplementary file 4 — Source Data [file 41467_2023_42366_MOESM4_ESM.zip › NCOMMS-22-51229C Source Data/SourceData/figSI_11/pesOO_force_morse_avT250T350_new.gpl]

set term postscript color enhanced 24
set output 'pesOO_force_morse_avT250T350_new.ps'

set fit errorvariables

load 'morse.fcn'
load 'fitpar_morse.dat'

#NB: added a factor of 2 to the change of units to angstrom to correct for the OO force definition in average program 
a2ang=0.529177210903*2.
Ha2eV=27.211386245988
eV2K=11604.5

xmax=2.65
xmin=2.3

set format y "%.2f"

fac=1./a2ang

fit [xmin:xmax] dmorse(x) '<join pesOO_250.dat pesOO_350.dat' u 1:( $4 != 0 && $8 != 0 ? 0.5*fac*($4+$8) : 1/0):( $4 != 0 && $8 != 0 ? 0.5*fac*sqrt($5**2+$9**2) : 1/0) via b, c

fit [xmin:xmax] dmorse(x) '<join pesOO_250.dat pesOO_350.dat' u 1:( $4 != 0 && $8 != 0 ? 0.5*fac*($4+$8) : 1/0):( $4 != 0 && $8 != 0 ? 0.5*fac*sqrt($5**2+$9**2) : 1/0) via b, c, d

save fit 'fitpar_morse_avT250T350.dat'

f(x)=0.

#set size square
#set title "100 K"
#unset key
set key top left

set encoding iso_8859_1
set xlabel "d_{O_1O_2} (\305)" font "Helvetica,24"
#set ylabel "dV/d_{O_1O_2} (Ha/\305)" font "Helvetica,24"
set ylabel "{/Symbol \266}V_{1D}/{/Symbol \266}d_{O_1O_2} (Ha/\305)" font "Helvetica,24"

set xrange [2.2:2.7]
#set xrange [2.35:2.45]
set yrange [-0.12/a2ang:0.12/a2ang]


set xtics 0.1 font "Helvetica,24" textcolor rgb "black"
#set xtics 0.01
#set ytics 0.1 font "Helvetica,24" textcolor rgb "black"

plot 'pesOO_100.dat' u 1:( $4 == 0 ? 1/0 : ($4/a2ang)):($5/a2ang) ti "100K" w e lc 1, \
'pesOO_100.dat' u 1:( $4 == 0 ? 1/0 : ($4/a2ang)):($5/a2ang) ti "" w lp ps 1.4 pt 7 lc 1, \
'<join pesOO_250.dat pesOO_350.dat' u 1:( $4 != 0 && $8 != 0 ? 0.5*fac*($4+$8) : 1/0):( $4 != 0 && $8 != 0 ? 0.5*fac*sqrt($5**2+$9**2) : 1/0) ti "average of 250K and 350K" w e lc 2, \
'<join pesOO_250.dat pesOO_350.dat' u 1:( $4 != 0 && $8 != 0 ? 0.5*fac*($4+$8) : 1/0):( $4 != 0 && $8 != 0 ? 0.5*fac*sqrt($5**2+$9**2) : 1/0) ti "" w lp ps 1.4 pt 7 lc 2, \
f(x) ti "equilibrium condition" w l lw 2 lc -1 dt 2, \
dmorse(x) ti "Morse fitting function" w l lw 4 lc 4


print 'rmin (A) =',d, d_err
print 'binding energy (Ha) =',b, b_err
print 'binding energy (eV) =',b*Ha2eV, b_err*Ha2eV
