# Supplementary material for: Thermal dependence of the hydrated proton and optimal proton transfer in the protonated water hexamer
Source: Nat Commun. 2023 Oct 30;14:6930. doi: 10.1038/s41467-023-42366-4 (PMC10616126; doi:10.1038/s41467-023-42366-4)
Supplement: Supplementary file 4 — Source Data [file 41467_2023_42366_MOESM4_ESM.zip › NCOMMS-22-51229C Source Data/SourceData/figSI_12/fitpar_morse_avT250T350.dat]

# fit [xmin:xmax] dmorse(x) '<join ../250K/conf/pesOO.dat ../350K/conf/pesOO.dat' u 1:( $4 != 0 && $8 != 0 ? 0.5*fac*($4+$8) : 1/0):( $4 != 0 && $8 != 0 ? 0.5*fac*sqrt($5**2+$9**2) : 1/0) via b, c, d
# final sum of squares of residuals : 2.32021
b               = 0.0280805074605993    
c               = 2.53997495879835      
d               = 2.42397667404791      
