# Supplementary material for: Thermal dependence of the hydrated proton and optimal proton transfer in the protonated water hexamer
Source: Nat Commun. 2023 Oct 30;14:6930. doi: 10.1038/s41467-023-42366-4 (PMC10616126; doi:10.1038/s41467-023-42366-4)
Supplement: Supplementary file 4 — Source Data [file 41467_2023_42366_MOESM4_ESM.zip › NCOMMS-22-51229C Source Data/SourceData/figSI_12/fitpar_morse_new.dat]

# fit [xmin:xmax] dmorse(x) '../100K/conf/pesOO.dat' u 1:($4/a2ang):($5/a2ang) via b, c, d
# final sum of squares of residuals : 0.684088
b               = 0.0142003369607748    
c               = 3.80884401277644      
d               = 2.40835685803648      
