# Supplementary material for: Thermal dependence of the hydrated proton and optimal proton transfer in the protonated water hexamer
Source: Nat Commun. 2023 Oct 30;14:6930. doi: 10.1038/s41467-023-42366-4 (PMC10616126; doi:10.1038/s41467-023-42366-4)
Supplement: Supplementary file 4 — Source Data [file 41467_2023_42366_MOESM4_ESM.zip › NCOMMS-22-51229C Source Data/SourceData/figSI_12/plot_PES_avT250T350_new.gpl]

set term postscript color enhanced 24
set output 'plot_PES_avT250T350_new.ps'

load 'fitpar_morse_new.dat'

a2=0
b2=b
c2=c
d2=d

morse2(x) = a2 + b2*(exp(-2*c2*(x-d2))-2*exp(-c2*(x-d2)))

load 'morse.fcn'
load 'fitpar_morse_avT250T350.dat'

a=0

a2ang=0.529177210903
Ha2eV=27.211386245988
eV2K=11604.5
eV2kcal=23.061

xmax=2.65
xmin=2.25

#xmax=2.85
#xmin=2.15

ymin_eV=0.
ymax_eV=0.2
#ymax_eV=0.7

energy_level_eV=0.08

#fac=eV2kcal
fac=eV2K
fac2=Ha2eV*fac

ymin_units=ymin_eV*fac
ymax_units=ymax_eV*fac

#xshort=2.37
#xeigen=2.48

xshort=2.3+0.015
xeigen=2.56+0.018

f(x)=energy_level_eV*fac

#unset key
set key top right font "Helvetica,20"

set encoding iso_8859_1
set xlabel "d_{O_1O_2} (\305)" font "Helvetica,24"
set ylabel "V_{1D} (K)" font "Helvetica,24"
#set ylabel "V (kcal/mol)" font "Helvetica,24"

set xrange [xmin:xmax]
set yrange [ymin_units:ymax_units]

set xtics 0.1 font "Helvetica,24" textcolor rgb "black"

set arrow from xshort,ymin_units to xshort,ymax_units nohead lw 2 dt 2 lc -1
set arrow from xeigen,ymin_units to xeigen,ymax_units nohead lw 2 dt 2 lc -1

emin_morse=-b
emin_morse2=-b2

plot (morse(x)-emin_morse)*fac2 ti "Morse potential from average of 250K and 350K" w l lw 4 lc 2, \
(morse2(x)-emin_morse2)*fac2 ti "Morse potential from 100K" w l lw 4 lc 3, \
f(x) ti "" w l lw 2 lc -1 dt 4
