# Supplementary material for: Thermal dependence of the hydrated proton and optimal proton transfer in the protonated water hexamer
Source: Nat Commun. 2023 Oct 30;14:6930. doi: 10.1038/s41467-023-42366-4 (PMC10616126; doi:10.1038/s41467-023-42366-4)
Supplement: Supplementary file 4 — Source Data [file 41467_2023_42366_MOESM4_ESM.zip › NCOMMS-22-51229C Source Data/SourceData/figSI_13/fit.log]

*******************************************************************************
Wed Aug 30 14:28:59 2023


FIT:    data read from '<join pes_layer_force_symm_250.dat pes_layer_force_symm_350.dat' u 1:(((fac*column(c1) != 0) && (fac*column(c2) != 0)) ? 0.5*fac*(column(c1)+column(c2)) : 1/0):(((fac*column(c1) != 0) && (fac*column(c2) != 0)) ? 0.5*fac*sqrt(column(c1err)**2+column(c2err)**2) : 1/0)
        format = x:z:s
        #datapoints = 9
function used for fitting: dlandau(x)
	dlandau(x) = 2.*b*x + 4.*c*x**3
fitted parameters initialized with current variable values

iter      chisq       delta/lim  lambda   b             c            
   0 2.8519753359e+03   0.00e+00  6.35e+00   -1.000000e-01   1.000000e+00
   4 1.5390261202e+00  -3.72e-05  6.35e-04    5.090402e-02   2.790223e+00

After 4 iterations the fit converged.
final sum of squares of residuals : 1.53903
rel. change during last iteration : -3.71832e-10

degrees of freedom    (FIT_NDF)                        : 7
rms of residuals      (FIT_STDFIT) = sqrt(WSSR/ndf)    : 0.468893
variance of residuals (reduced chisquare) = WSSR/ndf   : 0.219861
p-value of the Chisq distribution (FIT_P)              : 0.980928

Final set of parameters            Asymptotic Standard Error
=======================            ==========================
b               = 0.050904         +/- 0.004133     (8.118%)
c               = 2.79022          +/- 0.1145       (4.103%)

correlation matrix of the fit parameters:
                b      c      
b               1.000 
c              -0.894  1.000 


*******************************************************************************
Wed Aug 30 14:30:23 2023


FIT:    data read from '<join pes_layer_force_symm_250.dat pes_layer_force_symm_350.dat' u 1:(((fac*column(c1) != 0) && (fac*column(c2) != 0)) ? 0.5*fac*(column(c1)+column(c2)) : 1/0):(((fac*column(c1) != 0) && (fac*column(c2) != 0)) ? 0.5*fac*sqrt(column(c1err)**2+column(c2err)**2) : 1/0)
        format = x:z:s
        #datapoints = 9
function used for fitting: dlandau(x)
	dlandau(x) = 2.*b*x + 4.*c*x**3
fitted parameters initialized with current variable values

iter      chisq       delta/lim  lambda   b             c            
   0 2.8519753359e+03   0.00e+00  6.35e+00   -1.000000e-01   1.000000e+00
   4 1.5390261202e+00  -3.72e-05  6.35e-04    5.090402e-02   2.790223e+00

After 4 iterations the fit converged.
final sum of squares of residuals : 1.53903
rel. change during last iteration : -3.71832e-10

degrees of freedom    (FIT_NDF)                        : 7
rms of residuals      (FIT_STDFIT) = sqrt(WSSR/ndf)    : 0.468893
variance of residuals (reduced chisquare) = WSSR/ndf   : 0.219861
p-value of the Chisq distribution (FIT_P)              : 0.980928

Final set of parameters            Asymptotic Standard Error
=======================            ==========================
b               = 0.050904         +/- 0.004133     (8.118%)
c               = 2.79022          +/- 0.1145       (4.103%)

correlation matrix of the fit parameters:
                b      c      
b               1.000 
c              -0.894  1.000 


*******************************************************************************
Wed Aug 30 14:31:55 2023


FIT:    data read from '<join pes_layer_force_symm_250.dat pes_layer_force_symm_350.dat' u 1:(((fac*column(c1) != 0) && (fac*column(c2) != 0)) ? 0.5*fac*(column(c1)+column(c2)) : 1/0):(((fac*column(c1) != 0) && (fac*column(c2) != 0)) ? 0.5*fac*sqrt(column(c1err)**2+column(c2err)**2) : 1/0)
        format = x:z:s
        #datapoints = 9
function used for fitting: dlandau(x)
	dlandau(x) = 2.*b*x + 4.*c*x**3
fitted parameters initialized with current variable values

iter      chisq       delta/lim  lambda   b             c            
   0 2.8519753359e+03   0.00e+00  6.35e+00   -1.000000e-01   1.000000e+00
   4 1.5390261202e+00  -3.72e-05  6.35e-04    5.090402e-02   2.790223e+00

After 4 iterations the fit converged.
final sum of squares of residuals : 1.53903
rel. change during last iteration : -3.71832e-10

degrees of freedom    (FIT_NDF)                        : 7
rms of residuals      (FIT_STDFIT) = sqrt(WSSR/ndf)    : 0.468893
variance of residuals (reduced chisquare) = WSSR/ndf   : 0.219861
p-value of the Chisq distribution (FIT_P)              : 0.980928

Final set of parameters            Asymptotic Standard Error
=======================            ==========================
b               = 0.050904         +/- 0.004133     (8.118%)
c               = 2.79022          +/- 0.1145       (4.103%)

correlation matrix of the fit parameters:
                b      c      
b               1.000 
c              -0.894  1.000 


*******************************************************************************
Wed Aug 30 14:33:06 2023


FIT:    data read from '<join pes_layer_force_symm_250.dat pes_layer_force_symm_350.dat' u 1:(((fac*column(c1) != 0) && (fac*column(c2) != 0)) ? 0.5*fac*(column(c1)+column(c2)) : 1/0):(((fac*column(c1) != 0) && (fac*column(c2) != 0)) ? 0.5*fac*sqrt(column(c1err)**2+column(c2err)**2) : 1/0)
        format = x:z:s
        #datapoints = 9
function used for fitting: dlandau(x)
	dlandau(x) = 2.*b*x + 4.*c*x**3
fitted parameters initialized with current variable values

iter      chisq       delta/lim  lambda   b             c            
   0 2.8519753359e+03   0.00e+00  6.35e+00   -1.000000e-01   1.000000e+00
   4 1.5390261202e+00  -3.72e-05  6.35e-04    5.090402e-02   2.790223e+00

After 4 iterations the fit converged.
final sum of squares of residuals : 1.53903
rel. change during last iteration : -3.71832e-10

degrees of freedom    (FIT_NDF)                        : 7
rms of residuals      (FIT_STDFIT) = sqrt(WSSR/ndf)    : 0.468893
variance of residuals (reduced chisquare) = WSSR/ndf   : 0.219861
p-value of the Chisq distribution (FIT_P)              : 0.980928

Final set of parameters            Asymptotic Standard Error
=======================            ==========================
b               = 0.050904         +/- 0.004133     (8.118%)
c               = 2.79022          +/- 0.1145       (4.103%)

correlation matrix of the fit parameters:
                b      c      
b               1.000 
c              -0.894  1.000 


*******************************************************************************
Wed Aug 30 14:33:06 2023


FIT:    data read from '<join pes_layer_force_symm_250.dat pes_layer_force_symm_350.dat' u 1:(((fac*column(c1) != 0) && (fac*column(c2) != 0)) ? 0.5*fac*(column(c1)+column(c2)) : 1/0):(((fac*column(c1) != 0) && (fac*column(c2) != 0)) ? 0.5*fac*sqrt(column(c1err)**2+column(c2err)**2) : 1/0)
        format = x:z:s
        #datapoints = 10
function used for fitting: dlandau(x)
	dlandau(x) = 2.*b*x + 4.*c*x**3
fitted parameters initialized with current variable values

iter      chisq       delta/lim  lambda   b             c            
   0 6.2307754891e+03   0.00e+00  1.05e+01   -1.000000e-01   1.000000e+00
   4 3.1360911611e+00  -2.27e-05  1.05e-03   -5.397885e-03   3.127109e+00

After 4 iterations the fit converged.
final sum of squares of residuals : 3.13609
rel. change during last iteration : -2.26928e-10

degrees of freedom    (FIT_NDF)                        : 8
rms of residuals      (FIT_STDFIT) = sqrt(WSSR/ndf)    : 0.626108
variance of residuals (reduced chisquare) = WSSR/ndf   : 0.392011
p-value of the Chisq distribution (FIT_P)              : 0.925529

Final set of parameters            Asymptotic Standard Error
=======================            ==========================
b               = -0.00539788      +/- 0.003316     (61.44%)
c               = 3.12711          +/- 0.07494      (2.396%)

correlation matrix of the fit parameters:
                b      c      
b               1.000 
c              -0.898  1.000 


*******************************************************************************
Wed Aug 30 14:33:06 2023


FIT:    data read from '<join pes_layer_force_symm_250.dat pes_layer_force_symm_350.dat' u 1:(((fac*column(c1) != 0) && (fac*column(c2) != 0)) ? 0.5*fac*(column(c1)+column(c2)) : 1/0):(((fac*column(c1) != 0) && (fac*column(c2) != 0)) ? 0.5*fac*sqrt(column(c1err)**2+column(c2err)**2) : 1/0)
        format = x:z:s
        #datapoints = 12
function used for fitting: dlandau(x)
	dlandau(x) = 2.*b*x + 4.*c*x**3
fitted parameters initialized with current variable values

iter      chisq       delta/lim  lambda   b             c            
   0 6.6885741940e+03   0.00e+00  1.36e+01   -1.000000e-01   1.000000e+00
   4 3.5156563495e+01  -6.65e-07  1.36e-03   -2.489781e-02   2.370926e+00

After 4 iterations the fit converged.
final sum of squares of residuals : 35.1566
rel. change during last iteration : -6.65077e-12

degrees of freedom    (FIT_NDF)                        : 10
rms of residuals      (FIT_STDFIT) = sqrt(WSSR/ndf)    : 1.87501
variance of residuals (reduced chisquare) = WSSR/ndf   : 3.51566
p-value of the Chisq distribution (FIT_P)              : 0.000117411

Final set of parameters            Asymptotic Standard Error
=======================            ==========================
b               = -0.0248978       +/- 0.007338     (29.47%)
c               = 2.37093          +/- 0.1589       (6.704%)

correlation matrix of the fit parameters:
                b      c      
b               1.000 
c              -0.906  1.000 


*******************************************************************************
Wed Aug 30 14:33:07 2023


FIT:    data read from '<join pes_layer_force_symm_250.dat pes_layer_force_symm_350.dat' u 1:(((fac*column(c1) != 0) && (fac*column(c2) != 0)) ? 0.5*fac*(column(c1)+column(c2)) : 1/0):(((fac*column(c1) != 0) && (fac*column(c2) != 0)) ? 0.5*fac*sqrt(column(c1err)**2+column(c2err)**2) : 1/0)
        format = x:z:s
        #datapoints = 13
function used for fitting: dlandau(x)
	dlandau(x) = 2.*b*x + 4.*c*x**3
fitted parameters initialized with current variable values

iter      chisq       delta/lim  lambda   b             c            
   0 7.3083769024e+03   0.00e+00  1.80e+01   -1.000000e-01   1.000000e+00
   4 7.4222682023e+01  -1.04e-08  1.80e-03   -4.751748e-02   1.974669e+00

After 4 iterations the fit converged.
final sum of squares of residuals : 74.2227
rel. change during last iteration : -1.03773e-13

degrees of freedom    (FIT_NDF)                        : 11
rms of residuals      (FIT_STDFIT) = sqrt(WSSR/ndf)    : 2.5976
variance of residuals (reduced chisquare) = WSSR/ndf   : 6.74752
p-value of the Chisq distribution (FIT_P)              : 1.91026e-11

Final set of parameters            Asymptotic Standard Error
=======================            ==========================
b               = -0.0475175       +/- 0.006735     (14.17%)
c               = 1.97467          +/- 0.1085       (5.494%)

correlation matrix of the fit parameters:
                b      c      
b               1.000 
c              -0.869  1.000 


*******************************************************************************
Wed Aug 30 14:33:07 2023


FIT:    data read from '<join pes_layer_force_symm_250.dat pes_layer_force_symm_350.dat' u 1:(((fac*column(c1) != 0) && (fac*column(c2) != 0)) ? 0.5*fac*(column(c1)+column(c2)) : 1/0):(((fac*column(c1) != 0) && (fac*column(c2) != 0)) ? 0.5*fac*sqrt(column(c1err)**2+column(c2err)**2) : 1/0)
        format = x:z:s
        #datapoints = 14
function used for fitting: dlandau(x)
	dlandau(x) = 2.*b*x + 4.*c*x**3
fitted parameters initialized with current variable values

iter      chisq       delta/lim  lambda   b             c            
   0 8.1661535975e+03   0.00e+00  2.34e+01   -1.000000e-01   1.000000e+00
   4 3.4880350211e+01  -1.75e-07  2.34e-03   -8.124444e-02   1.981657e+00

After 4 iterations the fit converged.
final sum of squares of residuals : 34.8804
rel. change during last iteration : -1.7466e-12

degrees of freedom    (FIT_NDF)                        : 12
rms of residuals      (FIT_STDFIT) = sqrt(WSSR/ndf)    : 1.7049
variance of residuals (reduced chisquare) = WSSR/ndf   : 2.9067
p-value of the Chisq distribution (FIT_P)              : 0.000489301

Final set of parameters            Asymptotic Standard Error
=======================            ==========================
b               = -0.0812444       +/- 0.004406     (5.423%)
c               = 1.98166          +/- 0.05918      (2.987%)

correlation matrix of the fit parameters:
                b      c      
b               1.000 
c              -0.921  1.000 


*******************************************************************************
Wed Aug 30 14:33:07 2023


FIT:    data read from '<join pes_layer_force_symm_250.dat pes_layer_force_symm_350.dat' u 1:(((fac*column(c1) != 0) && (fac*column(c2) != 0)) ? 0.5*fac*(column(c1)+column(c2)) : 1/0):(((fac*column(c1) != 0) && (fac*column(c2) != 0)) ? 0.5*fac*sqrt(column(c1err)**2+column(c2err)**2) : 1/0)
        format = x:z:s
        #datapoints = 15
function used for fitting: dlandau(x)
	dlandau(x) = 2.*b*x + 4.*c*x**3
fitted parameters initialized with current variable values

iter      chisq       delta/lim  lambda   b             c            
   0 4.5147745619e+03   0.00e+00  2.63e+01   -1.000000e-01   1.000000e+00
   4 6.6655173043e+01  -6.98e-08  2.63e-03   -1.173640e-01   1.913629e+00

After 4 iterations the fit converged.
final sum of squares of residuals : 66.6552
rel. change during last iteration : -6.97802e-13

degrees of freedom    (FIT_NDF)                        : 13
rms of residuals      (FIT_STDFIT) = sqrt(WSSR/ndf)    : 2.26436
variance of residuals (reduced chisquare) = WSSR/ndf   : 5.12732
p-value of the Chisq distribution (FIT_P)              : 3.29383e-09

Final set of parameters            Asymptotic Standard Error
=======================            ==========================
b               = -0.117364        +/- 0.005031     (4.287%)
c               = 1.91363          +/- 0.06074      (3.174%)

correlation matrix of the fit parameters:
                b      c      
b               1.000 
c              -0.914  1.000 


*******************************************************************************
Wed Aug 30 14:33:07 2023


FIT:    data read from '<join pes_layer_force_symm_250.dat pes_layer_force_symm_350.dat' u 1:(((fac*column(c1) != 0) && (fac*column(c2) != 0)) ? 0.5*fac*(column(c1)+column(c2)) : 1/0):(((fac*column(c1) != 0) && (fac*column(c2) != 0)) ? 0.5*fac*sqrt(column(c1err)**2+column(c2err)**2) : 1/0)
        format = x:z:s
        #datapoints = 15
function used for fitting: dlandau(x)
	dlandau(x) = 2.*b*x + 4.*c*x**3
fitted parameters initialized with current variable values

iter      chisq       delta/lim  lambda   b             c            
   0 1.8168751660e+03   0.00e+00  2.99e+01   -1.000000e-01   1.000000e+00
   4 9.8176061393e+01  -1.79e-07  2.99e-03   -1.376191e-01   1.788628e+00

After 4 iterations the fit converged.
final sum of squares of residuals : 98.1761
rel. change during last iteration : -1.79098e-12

degrees of freedom    (FIT_NDF)                        : 13
rms of residuals      (FIT_STDFIT) = sqrt(WSSR/ndf)    : 2.74809
variance of residuals (reduced chisquare) = WSSR/ndf   : 7.552
p-value of the Chisq distribution (FIT_P)              : 3.77476e-15

Final set of parameters            Asymptotic Standard Error
=======================            ==========================
b               = -0.137619        +/- 0.006026     (4.379%)
c               = 1.78863          +/- 0.07316      (4.091%)

correlation matrix of the fit parameters:
                b      c      
b               1.000 
c              -0.933  1.000 


*******************************************************************************
Wed Aug 30 14:33:07 2023


FIT:    data read from '<join pes_layer_force_symm_250.dat pes_layer_force_symm_350.dat' u 1:(((fac*column(c1) != 0) && (fac*column(c2) != 0)) ? 0.5*fac*(column(c1)+column(c2)) : 1/0):(((fac*column(c1) != 0) && (fac*column(c2) != 0)) ? 0.5*fac*sqrt(column(c1err)**2+column(c2err)**2) : 1/0)
        format = x:z:s
        #datapoints = 15
function used for fitting: dlandau(x)
	dlandau(x) = 2.*b*x + 4.*c*x**3
fitted parameters initialized with current variable values

iter      chisq       delta/lim  lambda   b             c            
   0 7.1178697966e+02   0.00e+00  2.91e+01   -1.000000e-01   1.000000e+00
   4 3.4712103798e+01  -1.00e-06  2.91e-03   -1.643451e-01   1.701975e+00

After 4 iterations the fit converged.
final sum of squares of residuals : 34.7121
rel. change during last iteration : -1.00139e-11

degrees of freedom    (FIT_NDF)                        : 13
rms of residuals      (FIT_STDFIT) = sqrt(WSSR/ndf)    : 1.63406
variance of residuals (reduced chisquare) = WSSR/ndf   : 2.67016
p-value of the Chisq distribution (FIT_P)              : 0.000937276

Final set of parameters            Asymptotic Standard Error
=======================            ==========================
b               = -0.164345        +/- 0.004299     (2.616%)
c               = 1.70197          +/- 0.04408      (2.59%)

correlation matrix of the fit parameters:
                b      c      
b               1.000 
c              -0.943  1.000 


*******************************************************************************
Wed Aug 30 14:33:07 2023


FIT:    data read from '<join pes_layer_force_symm_250.dat pes_layer_force_symm_350.dat' u 1:(((fac*column(c1) != 0) && (fac*column(c2) != 0)) ? 0.5*fac*(column(c1)+column(c2)) : 1/0):(((fac*column(c1) != 0) && (fac*column(c2) != 0)) ? 0.5*fac*sqrt(column(c1err)**2+column(c2err)**2) : 1/0)
        format = x:z:s
        #datapoints = 12
function used for fitting: dlandau(x)
	dlandau(x) = 2.*b*x + 4.*c*x**3
fitted parameters initialized with current variable values

iter      chisq       delta/lim  lambda   b             c            
   0 7.4317138125e+02   0.00e+00  2.65e+01   -1.000000e-01   1.000000e+00
   4 4.0261765192e+01  -3.46e-06  2.65e-03   -1.936258e-01   1.618631e+00

After 4 iterations the fit converged.
final sum of squares of residuals : 40.2618
rel. change during last iteration : -3.45516e-11

degrees of freedom    (FIT_NDF)                        : 10
rms of residuals      (FIT_STDFIT) = sqrt(WSSR/ndf)    : 2.00653
variance of residuals (reduced chisquare) = WSSR/ndf   : 4.02618
p-value of the Chisq distribution (FIT_P)              : 1.52373e-05

Final set of parameters            Asymptotic Standard Error
=======================            ==========================
b               = -0.193626        +/- 0.007601     (3.926%)
c               = 1.61863          +/- 0.06122      (3.782%)

correlation matrix of the fit parameters:
                b      c      
b               1.000 
c              -0.946  1.000 


*******************************************************************************
Wed Aug 30 14:33:07 2023


FIT:    data read from '<join pes_layer_force_symm_250.dat pes_layer_force_symm_350.dat' u 1:(((fac*column(c1) != 0) && (fac*column(c2) != 0)) ? 0.5*fac*(column(c1)+column(c2)) : 1/0):(((fac*column(c1) != 0) && (fac*column(c2) != 0)) ? 0.5*fac*sqrt(column(c1err)**2+column(c2err)**2) : 1/0)
        format = x:z:s
        #datapoints = 11
function used for fitting: dlandau(x)
	dlandau(x) = 2.*b*x + 4.*c*x**3
fitted parameters initialized with current variable values

iter      chisq       delta/lim  lambda   b             c            
   0 1.0835422744e+03   0.00e+00  2.23e+01   -1.000000e-01   1.000000e+00
   4 3.8042026378e+01  -3.72e-06  2.23e-03   -1.660233e-01   1.097651e+00

After 4 iterations the fit converged.
final sum of squares of residuals : 38.042
rel. change during last iteration : -3.71607e-11

degrees of freedom    (FIT_NDF)                        : 9
rms of residuals      (FIT_STDFIT) = sqrt(WSSR/ndf)    : 2.05594
variance of residuals (reduced chisquare) = WSSR/ndf   : 4.22689
p-value of the Chisq distribution (FIT_P)              : 1.71313e-05

Final set of parameters            Asymptotic Standard Error
=======================            ==========================
b               = -0.166023        +/- 0.01206      (7.264%)
c               = 1.09765          +/- 0.08647      (7.878%)

correlation matrix of the fit parameters:
                b      c      
b               1.000 
c              -0.960  1.000 


*******************************************************************************
Wed Aug 30 14:34:44 2023


FIT:    data read from '<join pes_layer_force_symm_250.dat pes_layer_force_symm_350.dat' u 1:(((fac*column(c1) != 0) && (fac*column(c2) != 0)) ? 0.5*fac*(column(c1)+column(c2)) : 1/0):(((fac*column(c1) != 0) && (fac*column(c2) != 0)) ? 0.5*fac*sqrt(column(c1err)**2+column(c2err)**2) : 1/0)
        format = x:z:s
        #datapoints = 9
function used for fitting: dlandau(x)
	dlandau(x) = 2.*b*x + 4.*c*x**3
fitted parameters initialized with current variable values

iter      chisq       delta/lim  lambda   b             c            
   0 2.8519753359e+03   0.00e+00  6.35e+00   -1.000000e-01   1.000000e+00
   4 1.5390261202e+00  -3.72e-05  6.35e-04    5.090402e-02   2.790223e+00

After 4 iterations the fit converged.
final sum of squares of residuals : 1.53903
rel. change during last iteration : -3.71832e-10

degrees of freedom    (FIT_NDF)                        : 7
rms of residuals      (FIT_STDFIT) = sqrt(WSSR/ndf)    : 0.468893
variance of residuals (reduced chisquare) = WSSR/ndf   : 0.219861
p-value of the Chisq distribution (FIT_P)              : 0.980928

Final set of parameters            Asymptotic Standard Error
=======================            ==========================
b               = 0.050904         +/- 0.004133     (8.118%)
c               = 2.79022          +/- 0.1145       (4.103%)

correlation matrix of the fit parameters:
                b      c      
b               1.000 
c              -0.894  1.000 


*******************************************************************************
Wed Aug 30 14:34:45 2023


FIT:    data read from '<join pes_layer_force_symm_250.dat pes_layer_force_symm_350.dat' u 1:(((fac*column(c1) != 0) && (fac*column(c2) != 0)) ? 0.5*fac*(column(c1)+column(c2)) : 1/0):(((fac*column(c1) != 0) && (fac*column(c2) != 0)) ? 0.5*fac*sqrt(column(c1err)**2+column(c2err)**2) : 1/0)
        format = x:z:s
        #datapoints = 10
function used for fitting: dlandau(x)
	dlandau(x) = 2.*b*x + 4.*c*x**3
fitted parameters initialized with current variable values

iter      chisq       delta/lim  lambda   b             c            
   0 6.2307754891e+03   0.00e+00  1.05e+01   -1.000000e-01   1.000000e+00
   4 3.1360911611e+00  -2.27e-05  1.05e-03   -5.397885e-03   3.127109e+00

After 4 iterations the fit converged.
final sum of squares of residuals : 3.13609
rel. change during last iteration : -2.26928e-10

degrees of freedom    (FIT_NDF)                        : 8
rms of residuals      (FIT_STDFIT) = sqrt(WSSR/ndf)    : 0.626108
variance of residuals (reduced chisquare) = WSSR/ndf   : 0.392011
p-value of the Chisq distribution (FIT_P)              : 0.925529

Final set of parameters            Asymptotic Standard Error
=======================            ==========================
b               = -0.00539788      +/- 0.003316     (61.44%)
c               = 3.12711          +/- 0.07494      (2.396%)

correlation matrix of the fit parameters:
                b      c      
b               1.000 
c              -0.898  1.000 


*******************************************************************************
Wed Aug 30 14:34:45 2023


FIT:    data read from '<join pes_layer_force_symm_250.dat pes_layer_force_symm_350.dat' u 1:(((fac*column(c1) != 0) && (fac*column(c2) != 0)) ? 0.5*fac*(column(c1)+column(c2)) : 1/0):(((fac*column(c1) != 0) && (fac*column(c2) != 0)) ? 0.5*fac*sqrt(column(c1err)**2+column(c2err)**2) : 1/0)
        format = x:z:s
        #datapoints = 12
function used for fitting: dlandau(x)
	dlandau(x) = 2.*b*x + 4.*c*x**3
fitted parameters initialized with current variable values

iter      chisq       delta/lim  lambda   b             c            
   0 6.6885741940e+03   0.00e+00  1.36e+01   -1.000000e-01   1.000000e+00
   4 3.5156563495e+01  -6.65e-07  1.36e-03   -2.489781e-02   2.370926e+00

After 4 iterations the fit converged.
final sum of squares of residuals : 35.1566
rel. change during last iteration : -6.65077e-12

degrees of freedom    (FIT_NDF)                        : 10
rms of residuals      (FIT_STDFIT) = sqrt(WSSR/ndf)    : 1.87501
variance of residuals (reduced chisquare) = WSSR/ndf   : 3.51566
p-value of the Chisq distribution (FIT_P)              : 0.000117411

Final set of parameters            Asymptotic Standard Error
=======================            ==========================
b               = -0.0248978       +/- 0.007338     (29.47%)
c               = 2.37093          +/- 0.1589       (6.704%)

correlation matrix of the fit parameters:
                b      c      
b               1.000 
c              -0.906  1.000 


*******************************************************************************
Wed Aug 30 14:34:45 2023


FIT:    data read from '<join pes_layer_force_symm_250.dat pes_layer_force_symm_350.dat' u 1:(((fac*column(c1) != 0) && (fac*column(c2) != 0)) ? 0.5*fac*(column(c1)+column(c2)) : 1/0):(((fac*column(c1) != 0) && (fac*column(c2) != 0)) ? 0.5*fac*sqrt(column(c1err)**2+column(c2err)**2) : 1/0)
        format = x:z:s
        #datapoints = 13
function used for fitting: dlandau(x)
	dlandau(x) = 2.*b*x + 4.*c*x**3
fitted parameters initialized with current variable values

iter      chisq       delta/lim  lambda   b             c            
   0 7.3083769024e+03   0.00e+00  1.80e+01   -1.000000e-01   1.000000e+00
   4 7.4222682023e+01  -1.04e-08  1.80e-03   -4.751748e-02   1.974669e+00

After 4 iterations the fit converged.
final sum of squares of residuals : 74.2227
rel. change during last iteration : -1.03773e-13

degrees of freedom    (FIT_NDF)                        : 11
rms of residuals      (FIT_STDFIT) = sqrt(WSSR/ndf)    : 2.5976
variance of residuals (reduced chisquare) = WSSR/ndf   : 6.74752
p-value of the Chisq distribution (FIT_P)              : 1.91026e-11

Final set of parameters            Asymptotic Standard Error
=======================            ==========================
b               = -0.0475175       +/- 0.006735     (14.17%)
c               = 1.97467          +/- 0.1085       (5.494%)

correlation matrix of the fit parameters:
                b      c      
b               1.000 
c              -0.869  1.000 


*******************************************************************************
Wed Aug 30 14:34:45 2023


FIT:    data read from '<join pes_layer_force_symm_250.dat pes_layer_force_symm_350.dat' u 1:(((fac*column(c1) != 0) && (fac*column(c2) != 0)) ? 0.5*fac*(column(c1)+column(c2)) : 1/0):(((fac*column(c1) != 0) && (fac*column(c2) != 0)) ? 0.5*fac*sqrt(column(c1err)**2+column(c2err)**2) : 1/0)
        format = x:z:s
        #datapoints = 14
function used for fitting: dlandau(x)
	dlandau(x) = 2.*b*x + 4.*c*x**3
fitted parameters initialized with current variable values

iter      chisq       delta/lim  lambda   b             c            
   0 8.1661535975e+03   0.00e+00  2.34e+01   -1.000000e-01   1.000000e+00
   4 3.4880350211e+01  -1.75e-07  2.34e-03   -8.124444e-02   1.981657e+00

After 4 iterations the fit converged.
final sum of squares of residuals : 34.8804
rel. change during last iteration : -1.7466e-12

degrees of freedom    (FIT_NDF)                        : 12
rms of residuals      (FIT_STDFIT) = sqrt(WSSR/ndf)    : 1.7049
variance of residuals (reduced chisquare) = WSSR/ndf   : 2.9067
p-value of the Chisq distribution (FIT_P)              : 0.000489301

Final set of parameters            Asymptotic Standard Error
=======================            ==========================
b               = -0.0812444       +/- 0.004406     (5.423%)
c               = 1.98166          +/- 0.05918      (2.987%)

correlation matrix of the fit parameters:
                b      c      
b               1.000 
c              -0.921  1.000 


*******************************************************************************
Wed Aug 30 14:34:45 2023


FIT:    data read from '<join pes_layer_force_symm_250.dat pes_layer_force_symm_350.dat' u 1:(((fac*column(c1) != 0) && (fac*column(c2) != 0)) ? 0.5*fac*(column(c1)+column(c2)) : 1/0):(((fac*column(c1) != 0) && (fac*column(c2) != 0)) ? 0.5*fac*sqrt(column(c1err)**2+column(c2err)**2) : 1/0)
        format = x:z:s
        #datapoints = 15
function used for fitting: dlandau(x)
	dlandau(x) = 2.*b*x + 4.*c*x**3
fitted parameters initialized with current variable values

iter      chisq       delta/lim  lambda   b             c            
   0 4.5147745619e+03   0.00e+00  2.63e+01   -1.000000e-01   1.000000e+00
   4 6.6655173043e+01  -6.98e-08  2.63e-03   -1.173640e-01   1.913629e+00

After 4 iterations the fit converged.
final sum of squares of residuals : 66.6552
rel. change during last iteration : -6.97802e-13

degrees of freedom    (FIT_NDF)                        : 13
rms of residuals      (FIT_STDFIT) = sqrt(WSSR/ndf)    : 2.26436
variance of residuals (reduced chisquare) = WSSR/ndf   : 5.12732
p-value of the Chisq distribution (FIT_P)              : 3.29383e-09

Final set of parameters            Asymptotic Standard Error
=======================            ==========================
b               = -0.117364        +/- 0.005031     (4.287%)
c               = 1.91363          +/- 0.06074      (3.174%)

correlation matrix of the fit parameters:
                b      c      
b               1.000 
c              -0.914  1.000 


*******************************************************************************
Wed Aug 30 14:34:45 2023


FIT:    data read from '<join pes_layer_force_symm_250.dat pes_layer_force_symm_350.dat' u 1:(((fac*column(c1) != 0) && (fac*column(c2) != 0)) ? 0.5*fac*(column(c1)+column(c2)) : 1/0):(((fac*column(c1) != 0) && (fac*column(c2) != 0)) ? 0.5*fac*sqrt(column(c1err)**2+column(c2err)**2) : 1/0)
        format = x:z:s
        #datapoints = 15
function used for fitting: dlandau(x)
	dlandau(x) = 2.*b*x + 4.*c*x**3
fitted parameters initialized with current variable values

iter      chisq       delta/lim  lambda   b             c            
   0 1.8168751660e+03   0.00e+00  2.99e+01   -1.000000e-01   1.000000e+00
   4 9.8176061393e+01  -1.79e-07  2.99e-03   -1.376191e-01   1.788628e+00

After 4 iterations the fit converged.
final sum of squares of residuals : 98.1761
rel. change during last iteration : -1.79098e-12

degrees of freedom    (FIT_NDF)                        : 13
rms of residuals      (FIT_STDFIT) = sqrt(WSSR/ndf)    : 2.74809
variance of residuals (reduced chisquare) = WSSR/ndf   : 7.552
p-value of the Chisq distribution (FIT_P)              : 3.77476e-15

Final set of parameters            Asymptotic Standard Error
=======================            ==========================
b               = -0.137619        +/- 0.006026     (4.379%)
c               = 1.78863          +/- 0.07316      (4.091%)

correlation matrix of the fit parameters:
                b      c      
b               1.000 
c              -0.933  1.000 


*******************************************************************************
Wed Aug 30 14:34:45 2023


FIT:    data read from '<join pes_layer_force_symm_250.dat pes_layer_force_symm_350.dat' u 1:(((fac*column(c1) != 0) && (fac*column(c2) != 0)) ? 0.5*fac*(column(c1)+column(c2)) : 1/0):(((fac*column(c1) != 0) && (fac*column(c2) != 0)) ? 0.5*fac*sqrt(column(c1err)**2+column(c2err)**2) : 1/0)
        format = x:z:s
        #datapoints = 15
function used for fitting: dlandau(x)
	dlandau(x) = 2.*b*x + 4.*c*x**3
fitted parameters initialized with current variable values

iter      chisq       delta/lim  lambda   b             c            
   0 7.1178697966e+02   0.00e+00  2.91e+01   -1.000000e-01   1.000000e+00
   4 3.4712103798e+01  -1.00e-06  2.91e-03   -1.643451e-01   1.701975e+00

After 4 iterations the fit converged.
final sum of squares of residuals : 34.7121
rel. change during last iteration : -1.00139e-11

degrees of freedom    (FIT_NDF)                        : 13
rms of residuals      (FIT_STDFIT) = sqrt(WSSR/ndf)    : 1.63406
variance of residuals (reduced chisquare) = WSSR/ndf   : 2.67016
p-value of the Chisq distribution (FIT_P)              : 0.000937276

Final set of parameters            Asymptotic Standard Error
=======================            ==========================
b               = -0.164345        +/- 0.004299     (2.616%)
c               = 1.70197          +/- 0.04408      (2.59%)

correlation matrix of the fit parameters:
                b      c      
b               1.000 
c              -0.943  1.000 


*******************************************************************************
Wed Aug 30 14:34:45 2023


FIT:    data read from '<join pes_layer_force_symm_250.dat pes_layer_force_symm_350.dat' u 1:(((fac*column(c1) != 0) && (fac*column(c2) != 0)) ? 0.5*fac*(column(c1)+column(c2)) : 1/0):(((fac*column(c1) != 0) && (fac*column(c2) != 0)) ? 0.5*fac*sqrt(column(c1err)**2+column(c2err)**2) : 1/0)
        format = x:z:s
        #datapoints = 12
function used for fitting: dlandau(x)
	dlandau(x) = 2.*b*x + 4.*c*x**3
fitted parameters initialized with current variable values

iter      chisq       delta/lim  lambda   b             c            
   0 7.4317138125e+02   0.00e+00  2.65e+01   -1.000000e-01   1.000000e+00
   4 4.0261765192e+01  -3.46e-06  2.65e-03   -1.936258e-01   1.618631e+00

After 4 iterations the fit converged.
final sum of squares of residuals : 40.2618
rel. change during last iteration : -3.45516e-11

degrees of freedom    (FIT_NDF)                        : 10
rms of residuals      (FIT_STDFIT) = sqrt(WSSR/ndf)    : 2.00653
variance of residuals (reduced chisquare) = WSSR/ndf   : 4.02618
p-value of the Chisq distribution (FIT_P)              : 1.52373e-05

Final set of parameters            Asymptotic Standard Error
=======================            ==========================
b               = -0.193626        +/- 0.007601     (3.926%)
c               = 1.61863          +/- 0.06122      (3.782%)

correlation matrix of the fit parameters:
                b      c      
b               1.000 
c              -0.946  1.000 


*******************************************************************************
Wed Aug 30 14:34:45 2023


FIT:    data read from '<join pes_layer_force_symm_250.dat pes_layer_force_symm_350.dat' u 1:(((fac*column(c1) != 0) && (fac*column(c2) != 0)) ? 0.5*fac*(column(c1)+column(c2)) : 1/0):(((fac*column(c1) != 0) && (fac*column(c2) != 0)) ? 0.5*fac*sqrt(column(c1err)**2+column(c2err)**2) : 1/0)
        format = x:z:s
        #datapoints = 11
function used for fitting: dlandau(x)
	dlandau(x) = 2.*b*x + 4.*c*x**3
fitted parameters initialized with current variable values

iter      chisq       delta/lim  lambda   b             c            
   0 1.0835422744e+03   0.00e+00  2.23e+01   -1.000000e-01   1.000000e+00
   4 3.8042026378e+01  -3.72e-06  2.23e-03   -1.660233e-01   1.097651e+00

After 4 iterations the fit converged.
final sum of squares of residuals : 38.042
rel. change during last iteration : -3.71607e-11

degrees of freedom    (FIT_NDF)                        : 9
rms of residuals      (FIT_STDFIT) = sqrt(WSSR/ndf)    : 2.05594
variance of residuals (reduced chisquare) = WSSR/ndf   : 4.22689
p-value of the Chisq distribution (FIT_P)              : 1.71313e-05

Final set of parameters            Asymptotic Standard Error
=======================            ==========================
b               = -0.166023        +/- 0.01206      (7.264%)
c               = 1.09765          +/- 0.08647      (7.878%)

correlation matrix of the fit parameters:
                b      c      
b               1.000 
c              -0.960  1.000 


*******************************************************************************
Fri Sep  1 12:05:41 2023


FIT:    data read from '<join pes_layer_force_symm_250.dat pes_layer_force_symm_350.dat' u 1:(((fac*column(c1) != 0) && (fac*column(c2) != 0)) ? 0.5*fac*(column(c1)+column(c2)) : 1/0):(((fac*column(c1) != 0) && (fac*column(c2) != 0)) ? 0.5*fac*sqrt(column(c1err)**2+column(c2err)**2) : 1/0)
        format = x:z:s
        #datapoints = 9
function used for fitting: dlandau(x)
	dlandau(x) = 2.*b*x + 4.*c*x**3
fitted parameters initialized with current variable values

iter      chisq       delta/lim  lambda   b             c            
   0 2.8519753359e+03   0.00e+00  6.35e+00   -1.000000e-01   1.000000e+00
   4 1.5390261202e+00  -3.72e-05  6.35e-04    5.090402e-02   2.790223e+00

After 4 iterations the fit converged.
final sum of squares of residuals : 1.53903
rel. change during last iteration : -3.71832e-10

degrees of freedom    (FIT_NDF)                        : 7
rms of residuals      (FIT_STDFIT) = sqrt(WSSR/ndf)    : 0.468893
variance of residuals (reduced chisquare) = WSSR/ndf   : 0.219861
p-value of the Chisq distribution (FIT_P)              : 0.980928

Final set of parameters            Asymptotic Standard Error
=======================            ==========================
b               = 0.050904         +/- 0.004133     (8.118%)
c               = 2.79022          +/- 0.1145       (4.103%)

correlation matrix of the fit parameters:
                b      c      
b               1.000 
c              -0.894  1.000 


*******************************************************************************
Fri Sep  1 12:05:41 2023


FIT:    data read from '<join pes_layer_force_symm_250.dat pes_layer_force_symm_350.dat' u 1:(((fac*column(c1) != 0) && (fac*column(c2) != 0)) ? 0.5*fac*(column(c1)+column(c2)) : 1/0):(((fac*column(c1) != 0) && (fac*column(c2) != 0)) ? 0.5*fac*sqrt(column(c1err)**2+column(c2err)**2) : 1/0)
        format = x:z:s
        #datapoints = 10
function used for fitting: dlandau(x)
	dlandau(x) = 2.*b*x + 4.*c*x**3
fitted parameters initialized with current variable values

iter      chisq       delta/lim  lambda   b             c            
   0 6.2307754891e+03   0.00e+00  1.05e+01   -1.000000e-01   1.000000e+00
   4 3.1360911611e+00  -2.27e-05  1.05e-03   -5.397885e-03   3.127109e+00

After 4 iterations the fit converged.
final sum of squares of residuals : 3.13609
rel. change during last iteration : -2.26928e-10

degrees of freedom    (FIT_NDF)                        : 8
rms of residuals      (FIT_STDFIT) = sqrt(WSSR/ndf)    : 0.626108
variance of residuals (reduced chisquare) = WSSR/ndf   : 0.392011
p-value of the Chisq distribution (FIT_P)              : 0.925529

Final set of parameters            Asymptotic Standard Error
=======================            ==========================
b               = -0.00539788      +/- 0.003316     (61.44%)
c               = 3.12711          +/- 0.07494      (2.396%)

correlation matrix of the fit parameters:
                b      c      
b               1.000 
c              -0.898  1.000 


*******************************************************************************
Fri Sep  1 12:05:41 2023


FIT:    data read from '<join pes_layer_force_symm_250.dat pes_layer_force_symm_350.dat' u 1:(((fac*column(c1) != 0) && (fac*column(c2) != 0)) ? 0.5*fac*(column(c1)+column(c2)) : 1/0):(((fac*column(c1) != 0) && (fac*column(c2) != 0)) ? 0.5*fac*sqrt(column(c1err)**2+column(c2err)**2) : 1/0)
        format = x:z:s
        #datapoints = 12
function used for fitting: dlandau(x)
	dlandau(x) = 2.*b*x + 4.*c*x**3
fitted parameters initialized with current variable values

iter      chisq       delta/lim  lambda   b             c            
   0 6.6885741940e+03   0.00e+00  1.36e+01   -1.000000e-01   1.000000e+00
   4 3.5156563495e+01  -6.65e-07  1.36e-03   -2.489781e-02   2.370926e+00

After 4 iterations the fit converged.
final sum of squares of residuals : 35.1566
rel. change during last iteration : -6.65077e-12

degrees of freedom    (FIT_NDF)                        : 10
rms of residuals      (FIT_STDFIT) = sqrt(WSSR/ndf)    : 1.87501
variance of residuals (reduced chisquare) = WSSR/ndf   : 3.51566
p-value of the Chisq distribution (FIT_P)              : 0.000117411

Final set of parameters            Asymptotic Standard Error
=======================            ==========================
b               = -0.0248978       +/- 0.007338     (29.47%)
c               = 2.37093          +/- 0.1589       (6.704%)

correlation matrix of the fit parameters:
                b      c      
b               1.000 
c              -0.906  1.000 


*******************************************************************************
Fri Sep  1 12:05:41 2023


FIT:    data read from '<join pes_layer_force_symm_250.dat pes_layer_force_symm_350.dat' u 1:(((fac*column(c1) != 0) && (fac*column(c2) != 0)) ? 0.5*fac*(column(c1)+column(c2)) : 1/0):(((fac*column(c1) != 0) && (fac*column(c2) != 0)) ? 0.5*fac*sqrt(column(c1err)**2+column(c2err)**2) : 1/0)
        format = x:z:s
        #datapoints = 13
function used for fitting: dlandau(x)
	dlandau(x) = 2.*b*x + 4.*c*x**3
fitted parameters initialized with current variable values

iter      chisq       delta/lim  lambda   b             c            
   0 7.3083769024e+03   0.00e+00  1.80e+01   -1.000000e-01   1.000000e+00
   4 7.4222682023e+01  -1.04e-08  1.80e-03   -4.751748e-02   1.974669e+00

After 4 iterations the fit converged.
final sum of squares of residuals : 74.2227
rel. change during last iteration : -1.03773e-13

degrees of freedom    (FIT_NDF)                        : 11
rms of residuals      (FIT_STDFIT) = sqrt(WSSR/ndf)    : 2.5976
variance of residuals (reduced chisquare) = WSSR/ndf   : 6.74752
p-value of the Chisq distribution (FIT_P)              : 1.91026e-11

Final set of parameters            Asymptotic Standard Error
=======================            ==========================
b               = -0.0475175       +/- 0.006735     (14.17%)
c               = 1.97467          +/- 0.1085       (5.494%)

correlation matrix of the fit parameters:
                b      c      
b               1.000 
c              -0.869  1.000 


*******************************************************************************
Fri Sep  1 12:05:41 2023


FIT:    data read from '<join pes_layer_force_symm_250.dat pes_layer_force_symm_350.dat' u 1:(((fac*column(c1) != 0) && (fac*column(c2) != 0)) ? 0.5*fac*(column(c1)+column(c2)) : 1/0):(((fac*column(c1) != 0) && (fac*column(c2) != 0)) ? 0.5*fac*sqrt(column(c1err)**2+column(c2err)**2) : 1/0)
        format = x:z:s
        #datapoints = 14
function used for fitting: dlandau(x)
	dlandau(x) = 2.*b*x + 4.*c*x**3
fitted parameters initialized with current variable values

iter      chisq       delta/lim  lambda   b             c            
   0 8.1661535975e+03   0.00e+00  2.34e+01   -1.000000e-01   1.000000e+00
   4 3.4880350211e+01  -1.75e-07  2.34e-03   -8.124444e-02   1.981657e+00

After 4 iterations the fit converged.
final sum of squares of residuals : 34.8804
rel. change during last iteration : -1.7466e-12

degrees of freedom    (FIT_NDF)                        : 12
rms of residuals      (FIT_STDFIT) = sqrt(WSSR/ndf)    : 1.7049
variance of residuals (reduced chisquare) = WSSR/ndf   : 2.9067
p-value of the Chisq distribution (FIT_P)              : 0.000489301

Final set of parameters            Asymptotic Standard Error
=======================            ==========================
b               = -0.0812444       +/- 0.004406     (5.423%)
c               = 1.98166          +/- 0.05918      (2.987%)

correlation matrix of the fit parameters:
                b      c      
b               1.000 
c              -0.921  1.000 


*******************************************************************************
Fri Sep  1 12:05:41 2023


FIT:    data read from '<join pes_layer_force_symm_250.dat pes_layer_force_symm_350.dat' u 1:(((fac*column(c1) != 0) && (fac*column(c2) != 0)) ? 0.5*fac*(column(c1)+column(c2)) : 1/0):(((fac*column(c1) != 0) && (fac*column(c2) != 0)) ? 0.5*fac*sqrt(column(c1err)**2+column(c2err)**2) : 1/0)
        format = x:z:s
        #datapoints = 15
function used for fitting: dlandau(x)
	dlandau(x) = 2.*b*x + 4.*c*x**3
fitted parameters initialized with current variable values

iter      chisq       delta/lim  lambda   b             c            
   0 4.5147745619e+03   0.00e+00  2.63e+01   -1.000000e-01   1.000000e+00
   4 6.6655173043e+01  -6.98e-08  2.63e-03   -1.173640e-01   1.913629e+00

After 4 iterations the fit converged.
final sum of squares of residuals : 66.6552
rel. change during last iteration : -6.97802e-13

degrees of freedom    (FIT_NDF)                        : 13
rms of residuals      (FIT_STDFIT) = sqrt(WSSR/ndf)    : 2.26436
variance of residuals (reduced chisquare) = WSSR/ndf   : 5.12732
p-value of the Chisq distribution (FIT_P)              : 3.29383e-09

Final set of parameters            Asymptotic Standard Error
=======================            ==========================
b               = -0.117364        +/- 0.005031     (4.287%)
c               = 1.91363          +/- 0.06074      (3.174%)

correlation matrix of the fit parameters:
                b      c      
b               1.000 
c              -0.914  1.000 


*******************************************************************************
Fri Sep  1 12:05:41 2023


FIT:    data read from '<join pes_layer_force_symm_250.dat pes_layer_force_symm_350.dat' u 1:(((fac*column(c1) != 0) && (fac*column(c2) != 0)) ? 0.5*fac*(column(c1)+column(c2)) : 1/0):(((fac*column(c1) != 0) && (fac*column(c2) != 0)) ? 0.5*fac*sqrt(column(c1err)**2+column(c2err)**2) : 1/0)
        format = x:z:s
        #datapoints = 15
function used for fitting: dlandau(x)
	dlandau(x) = 2.*b*x + 4.*c*x**3
fitted parameters initialized with current variable values

iter      chisq       delta/lim  lambda   b             c            
   0 1.8168751660e+03   0.00e+00  2.99e+01   -1.000000e-01   1.000000e+00
   4 9.8176061393e+01  -1.79e-07  2.99e-03   -1.376191e-01   1.788628e+00

After 4 iterations the fit converged.
final sum of squares of residuals : 98.1761
rel. change during last iteration : -1.79098e-12

degrees of freedom    (FIT_NDF)                        : 13
rms of residuals      (FIT_STDFIT) = sqrt(WSSR/ndf)    : 2.74809
variance of residuals (reduced chisquare) = WSSR/ndf   : 7.552
p-value of the Chisq distribution (FIT_P)              : 3.77476e-15

Final set of parameters            Asymptotic Standard Error
=======================            ==========================
b               = -0.137619        +/- 0.006026     (4.379%)
c               = 1.78863          +/- 0.07316      (4.091%)

correlation matrix of the fit parameters:
                b      c      
b               1.000 
c              -0.933  1.000 


*******************************************************************************
Fri Sep  1 12:05:41 2023


FIT:    data read from '<join pes_layer_force_symm_250.dat pes_layer_force_symm_350.dat' u 1:(((fac*column(c1) != 0) && (fac*column(c2) != 0)) ? 0.5*fac*(column(c1)+column(c2)) : 1/0):(((fac*column(c1) != 0) && (fac*column(c2) != 0)) ? 0.5*fac*sqrt(column(c1err)**2+column(c2err)**2) : 1/0)
        format = x:z:s
        #datapoints = 15
function used for fitting: dlandau(x)
	dlandau(x) = 2.*b*x + 4.*c*x**3
fitted parameters initialized with current variable values

iter      chisq       delta/lim  lambda   b             c            
   0 7.1178697966e+02   0.00e+00  2.91e+01   -1.000000e-01   1.000000e+00
   4 3.4712103798e+01  -1.00e-06  2.91e-03   -1.643451e-01   1.701975e+00

After 4 iterations the fit converged.
final sum of squares of residuals : 34.7121
rel. change during last iteration : -1.00139e-11

degrees of freedom    (FIT_NDF)                        : 13
rms of residuals      (FIT_STDFIT) = sqrt(WSSR/ndf)    : 1.63406
variance of residuals (reduced chisquare) = WSSR/ndf   : 2.67016
p-value of the Chisq distribution (FIT_P)              : 0.000937276

Final set of parameters            Asymptotic Standard Error
=======================            ==========================
b               = -0.164345        +/- 0.004299     (2.616%)
c               = 1.70197          +/- 0.04408      (2.59%)

correlation matrix of the fit parameters:
                b      c      
b               1.000 
c              -0.943  1.000 


*******************************************************************************
Fri Sep  1 12:05:41 2023


FIT:    data read from '<join pes_layer_force_symm_250.dat pes_layer_force_symm_350.dat' u 1:(((fac*column(c1) != 0) && (fac*column(c2) != 0)) ? 0.5*fac*(column(c1)+column(c2)) : 1/0):(((fac*column(c1) != 0) && (fac*column(c2) != 0)) ? 0.5*fac*sqrt(column(c1err)**2+column(c2err)**2) : 1/0)
        format = x:z:s
        #datapoints = 12
function used for fitting: dlandau(x)
	dlandau(x) = 2.*b*x + 4.*c*x**3
fitted parameters initialized with current variable values

iter      chisq       delta/lim  lambda   b             c            
   0 7.4317138125e+02   0.00e+00  2.65e+01   -1.000000e-01   1.000000e+00
   4 4.0261765192e+01  -3.46e-06  2.65e-03   -1.936258e-01   1.618631e+00

After 4 iterations the fit converged.
final sum of squares of residuals : 40.2618
rel. change during last iteration : -3.45516e-11

degrees of freedom    (FIT_NDF)                        : 10
rms of residuals      (FIT_STDFIT) = sqrt(WSSR/ndf)    : 2.00653
variance of residuals (reduced chisquare) = WSSR/ndf   : 4.02618
p-value of the Chisq distribution (FIT_P)              : 1.52373e-05

Final set of parameters            Asymptotic Standard Error
=======================            ==========================
b               = -0.193626        +/- 0.007601     (3.926%)
c               = 1.61863          +/- 0.06122      (3.782%)

correlation matrix of the fit parameters:
                b      c      
b               1.000 
c              -0.946  1.000 


*******************************************************************************
Fri Sep  1 12:05:41 2023


FIT:    data read from '<join pes_layer_force_symm_250.dat pes_layer_force_symm_350.dat' u 1:(((fac*column(c1) != 0) && (fac*column(c2) != 0)) ? 0.5*fac*(column(c1)+column(c2)) : 1/0):(((fac*column(c1) != 0) && (fac*column(c2) != 0)) ? 0.5*fac*sqrt(column(c1err)**2+column(c2err)**2) : 1/0)
        format = x:z:s
        #datapoints = 11
function used for fitting: dlandau(x)
	dlandau(x) = 2.*b*x + 4.*c*x**3
fitted parameters initialized with current variable values

iter      chisq       delta/lim  lambda   b             c            
   0 1.0835422744e+03   0.00e+00  2.23e+01   -1.000000e-01   1.000000e+00
   4 3.8042026378e+01  -3.72e-06  2.23e-03   -1.660233e-01   1.097651e+00

After 4 iterations the fit converged.
final sum of squares of residuals : 38.042
rel. change during last iteration : -3.71607e-11

degrees of freedom    (FIT_NDF)                        : 9
rms of residuals      (FIT_STDFIT) = sqrt(WSSR/ndf)    : 2.05594
variance of residuals (reduced chisquare) = WSSR/ndf   : 4.22689
p-value of the Chisq distribution (FIT_P)              : 1.71313e-05

Final set of parameters            Asymptotic Standard Error
=======================            ==========================
b               = -0.166023        +/- 0.01206      (7.264%)
c               = 1.09765          +/- 0.08647      (7.878%)

correlation matrix of the fit parameters:
                b      c      
b               1.000 
c              -0.960  1.000 


*******************************************************************************
Fri Sep  1 23:09:43 2023


FIT:    data read from '<join pes_layer_force_symm_250.dat pes_layer_force_symm_350.dat' u 1:(((fac*column(c1) != 0) && (fac*column(c2) != 0)) ? 0.5*fac*(column(c1)+column(c2)) : 1/0):(((fac*column(c1) != 0) && (fac*column(c2) != 0)) ? 0.5*fac*sqrt(column(c1err)**2+column(c2err)**2) : 1/0)
        format = x:z:s
        #datapoints = 9
function used for fitting: dlandau(x)
	dlandau(x) = 2.*b*x + 4.*c*x**3
fitted parameters initialized with current variable values

iter      chisq       delta/lim  lambda   b             c            
   0 2.8519753359e+03   0.00e+00  6.35e+00   -1.000000e-01   1.000000e+00
   4 1.5390261202e+00  -3.72e-05  6.35e-04    5.090402e-02   2.790223e+00

After 4 iterations the fit converged.
final sum of squares of residuals : 1.53903
rel. change during last iteration : -3.71832e-10

degrees of freedom    (FIT_NDF)                        : 7
rms of residuals      (FIT_STDFIT) = sqrt(WSSR/ndf)    : 0.468893
variance of residuals (reduced chisquare) = WSSR/ndf   : 0.219861
p-value of the Chisq distribution (FIT_P)              : 0.980928

Final set of parameters            Asymptotic Standard Error
=======================            ==========================
b               = 0.050904         +/- 0.004133     (8.118%)
c               = 2.79022          +/- 0.1145       (4.103%)

correlation matrix of the fit parameters:
                b      c      
b               1.000 
c              -0.894  1.000 


*******************************************************************************
Fri Sep  1 23:09:43 2023


FIT:    data read from '<join pes_layer_force_symm_250.dat pes_layer_force_symm_350.dat' u 1:(((fac*column(c1) != 0) && (fac*column(c2) != 0)) ? 0.5*fac*(column(c1)+column(c2)) : 1/0):(((fac*column(c1) != 0) && (fac*column(c2) != 0)) ? 0.5*fac*sqrt(column(c1err)**2+column(c2err)**2) : 1/0)
        format = x:z:s
        #datapoints = 10
function used for fitting: dlandau(x)
	dlandau(x) = 2.*b*x + 4.*c*x**3
fitted parameters initialized with current variable values

iter      chisq       delta/lim  lambda   b             c            
   0 6.2307754891e+03   0.00e+00  1.05e+01   -1.000000e-01   1.000000e+00
   4 3.1360911611e+00  -2.27e-05  1.05e-03   -5.397885e-03   3.127109e+00

After 4 iterations the fit converged.
final sum of squares of residuals : 3.13609
rel. change during last iteration : -2.26928e-10

degrees of freedom    (FIT_NDF)                        : 8
rms of residuals      (FIT_STDFIT) = sqrt(WSSR/ndf)    : 0.626108
variance of residuals (reduced chisquare) = WSSR/ndf   : 0.392011
p-value of the Chisq distribution (FIT_P)              : 0.925529

Final set of parameters            Asymptotic Standard Error
=======================            ==========================
b               = -0.00539788      +/- 0.003316     (61.44%)
c               = 3.12711          +/- 0.07494      (2.396%)

correlation matrix of the fit parameters:
                b      c      
b               1.000 
c              -0.898  1.000 


*******************************************************************************
Fri Sep  1 23:09:43 2023


FIT:    data read from '<join pes_layer_force_symm_250.dat pes_layer_force_symm_350.dat' u 1:(((fac*column(c1) != 0) && (fac*column(c2) != 0)) ? 0.5*fac*(column(c1)+column(c2)) : 1/0):(((fac*column(c1) != 0) && (fac*column(c2) != 0)) ? 0.5*fac*sqrt(column(c1err)**2+column(c2err)**2) : 1/0)
        format = x:z:s
        #datapoints = 12
function used for fitting: dlandau(x)
	dlandau(x) = 2.*b*x + 4.*c*x**3
fitted parameters initialized with current variable values

iter      chisq       delta/lim  lambda   b             c            
   0 6.6885741940e+03   0.00e+00  1.36e+01   -1.000000e-01   1.000000e+00
   4 3.5156563495e+01  -6.65e-07  1.36e-03   -2.489781e-02   2.370926e+00

After 4 iterations the fit converged.
final sum of squares of residuals : 35.1566
rel. change during last iteration : -6.65077e-12

degrees of freedom    (FIT_NDF)                        : 10
rms of residuals      (FIT_STDFIT) = sqrt(WSSR/ndf)    : 1.87501
variance of residuals (reduced chisquare) = WSSR/ndf   : 3.51566
p-value of the Chisq distribution (FIT_P)              : 0.000117411

Final set of parameters            Asymptotic Standard Error
=======================            ==========================
b               = -0.0248978       +/- 0.007338     (29.47%)
c               = 2.37093          +/- 0.1589       (6.704%)

correlation matrix of the fit parameters:
                b      c      
b               1.000 
c              -0.906  1.000 


*******************************************************************************
Fri Sep  1 23:09:43 2023


FIT:    data read from '<join pes_layer_force_symm_250.dat pes_layer_force_symm_350.dat' u 1:(((fac*column(c1) != 0) && (fac*column(c2) != 0)) ? 0.5*fac*(column(c1)+column(c2)) : 1/0):(((fac*column(c1) != 0) && (fac*column(c2) != 0)) ? 0.5*fac*sqrt(column(c1err)**2+column(c2err)**2) : 1/0)
        format = x:z:s
        #datapoints = 13
function used for fitting: dlandau(x)
	dlandau(x) = 2.*b*x + 4.*c*x**3
fitted parameters initialized with current variable values

iter      chisq       delta/lim  lambda   b             c            
   0 7.3083769024e+03   0.00e+00  1.80e+01   -1.000000e-01   1.000000e+00
   4 7.4222682023e+01  -1.04e-08  1.80e-03   -4.751748e-02   1.974669e+00

After 4 iterations the fit converged.
final sum of squares of residuals : 74.2227
rel. change during last iteration : -1.03773e-13

degrees of freedom    (FIT_NDF)                        : 11
rms of residuals      (FIT_STDFIT) = sqrt(WSSR/ndf)    : 2.5976
variance of residuals (reduced chisquare) = WSSR/ndf   : 6.74752
p-value of the Chisq distribution (FIT_P)              : 1.91026e-11

Final set of parameters            Asymptotic Standard Error
=======================            ==========================
b               = -0.0475175       +/- 0.006735     (14.17%)
c               = 1.97467          +/- 0.1085       (5.494%)

correlation matrix of the fit parameters:
                b      c      
b               1.000 
c              -0.869  1.000 


*******************************************************************************
Fri Sep  1 23:09:43 2023


FIT:    data read from '<join pes_layer_force_symm_250.dat pes_layer_force_symm_350.dat' u 1:(((fac*column(c1) != 0) && (fac*column(c2) != 0)) ? 0.5*fac*(column(c1)+column(c2)) : 1/0):(((fac*column(c1) != 0) && (fac*column(c2) != 0)) ? 0.5*fac*sqrt(column(c1err)**2+column(c2err)**2) : 1/0)
        format = x:z:s
        #datapoints = 14
function used for fitting: dlandau(x)
	dlandau(x) = 2.*b*x + 4.*c*x**3
fitted parameters initialized with current variable values

iter      chisq       delta/lim  lambda   b             c            
   0 8.1661535975e+03   0.00e+00  2.34e+01   -1.000000e-01   1.000000e+00
   4 3.4880350211e+01  -1.75e-07  2.34e-03   -8.124444e-02   1.981657e+00

After 4 iterations the fit converged.
final sum of squares of residuals : 34.8804
rel. change during last iteration : -1.7466e-12

degrees of freedom    (FIT_NDF)                        : 12
rms of residuals      (FIT_STDFIT) = sqrt(WSSR/ndf)    : 1.7049
variance of residuals (reduced chisquare) = WSSR/ndf   : 2.9067
p-value of the Chisq distribution (FIT_P)              : 0.000489301

Final set of parameters            Asymptotic Standard Error
=======================            ==========================
b               = -0.0812444       +/- 0.004406     (5.423%)
c               = 1.98166          +/- 0.05918      (2.987%)

correlation matrix of the fit parameters:
                b      c      
b               1.000 
c              -0.921  1.000 


*******************************************************************************
Fri Sep  1 23:09:44 2023


FIT:    data read from '<join pes_layer_force_symm_250.dat pes_layer_force_symm_350.dat' u 1:(((fac*column(c1) != 0) && (fac*column(c2) != 0)) ? 0.5*fac*(column(c1)+column(c2)) : 1/0):(((fac*column(c1) != 0) && (fac*column(c2) != 0)) ? 0.5*fac*sqrt(column(c1err)**2+column(c2err)**2) : 1/0)
        format = x:z:s
        #datapoints = 15
function used for fitting: dlandau(x)
	dlandau(x) = 2.*b*x + 4.*c*x**3
fitted parameters initialized with current variable values

iter      chisq       delta/lim  lambda   b             c            
   0 4.5147745619e+03   0.00e+00  2.63e+01   -1.000000e-01   1.000000e+00
   4 6.6655173043e+01  -6.98e-08  2.63e-03   -1.173640e-01   1.913629e+00

After 4 iterations the fit converged.
final sum of squares of residuals : 66.6552
rel. change during last iteration : -6.97802e-13

degrees of freedom    (FIT_NDF)                        : 13
rms of residuals      (FIT_STDFIT) = sqrt(WSSR/ndf)    : 2.26436
variance of residuals (reduced chisquare) = WSSR/ndf   : 5.12732
p-value of the Chisq distribution (FIT_P)              : 3.29383e-09

Final set of parameters            Asymptotic Standard Error
=======================            ==========================
b               = -0.117364        +/- 0.005031     (4.287%)
c               = 1.91363          +/- 0.06074      (3.174%)

correlation matrix of the fit parameters:
                b      c      
b               1.000 
c              -0.914  1.000 


*******************************************************************************
Fri Sep  1 23:09:44 2023


FIT:    data read from '<join pes_layer_force_symm_250.dat pes_layer_force_symm_350.dat' u 1:(((fac*column(c1) != 0) && (fac*column(c2) != 0)) ? 0.5*fac*(column(c1)+column(c2)) : 1/0):(((fac*column(c1) != 0) && (fac*column(c2) != 0)) ? 0.5*fac*sqrt(column(c1err)**2+column(c2err)**2) : 1/0)
        format = x:z:s
        #datapoints = 15
function used for fitting: dlandau(x)
	dlandau(x) = 2.*b*x + 4.*c*x**3
fitted parameters initialized with current variable values

iter      chisq       delta/lim  lambda   b             c            
   0 1.8168751660e+03   0.00e+00  2.99e+01   -1.000000e-01   1.000000e+00
   4 9.8176061393e+01  -1.79e-07  2.99e-03   -1.376191e-01   1.788628e+00

After 4 iterations the fit converged.
final sum of squares of residuals : 98.1761
rel. change during last iteration : -1.79098e-12

degrees of freedom    (FIT_NDF)                        : 13
rms of residuals      (FIT_STDFIT) = sqrt(WSSR/ndf)    : 2.74809
variance of residuals (reduced chisquare) = WSSR/ndf   : 7.552
p-value of the Chisq distribution (FIT_P)              : 3.77476e-15

Final set of parameters            Asymptotic Standard Error
=======================            ==========================
b               = -0.137619        +/- 0.006026     (4.379%)
c               = 1.78863          +/- 0.07316      (4.091%)

correlation matrix of the fit parameters:
                b      c      
b               1.000 
c              -0.933  1.000 


*******************************************************************************
Fri Sep  1 23:09:44 2023


FIT:    data read from '<join pes_layer_force_symm_250.dat pes_layer_force_symm_350.dat' u 1:(((fac*column(c1) != 0) && (fac*column(c2) != 0)) ? 0.5*fac*(column(c1)+column(c2)) : 1/0):(((fac*column(c1) != 0) && (fac*column(c2) != 0)) ? 0.5*fac*sqrt(column(c1err)**2+column(c2err)**2) : 1/0)
        format = x:z:s
        #datapoints = 15
function used for fitting: dlandau(x)
	dlandau(x) = 2.*b*x + 4.*c*x**3
fitted parameters initialized with current variable values

iter      chisq       delta/lim  lambda   b             c            
   0 7.1178697966e+02   0.00e+00  2.91e+01   -1.000000e-01   1.000000e+00
   4 3.4712103798e+01  -1.00e-06  2.91e-03   -1.643451e-01   1.701975e+00

After 4 iterations the fit converged.
final sum of squares of residuals : 34.7121
rel. change during last iteration : -1.00139e-11

degrees of freedom    (FIT_NDF)                        : 13
rms of residuals      (FIT_STDFIT) = sqrt(WSSR/ndf)    : 1.63406
variance of residuals (reduced chisquare) = WSSR/ndf   : 2.67016
p-value of the Chisq distribution (FIT_P)              : 0.000937276

Final set of parameters            Asymptotic Standard Error
=======================            ==========================
b               = -0.164345        +/- 0.004299     (2.616%)
c               = 1.70197          +/- 0.04408      (2.59%)

correlation matrix of the fit parameters:
                b      c      
b               1.000 
c              -0.943  1.000 


*******************************************************************************
Fri Sep  1 23:09:44 2023


FIT:    data read from '<join pes_layer_force_symm_250.dat pes_layer_force_symm_350.dat' u 1:(((fac*column(c1) != 0) && (fac*column(c2) != 0)) ? 0.5*fac*(column(c1)+column(c2)) : 1/0):(((fac*column(c1) != 0) && (fac*column(c2) != 0)) ? 0.5*fac*sqrt(column(c1err)**2+column(c2err)**2) : 1/0)
        format = x:z:s
        #datapoints = 12
function used for fitting: dlandau(x)
	dlandau(x) = 2.*b*x + 4.*c*x**3
fitted parameters initialized with current variable values

iter      chisq       delta/lim  lambda   b             c            
   0 7.4317138125e+02   0.00e+00  2.65e+01   -1.000000e-01   1.000000e+00
   4 4.0261765192e+01  -3.46e-06  2.65e-03   -1.936258e-01   1.618631e+00

After 4 iterations the fit converged.
final sum of squares of residuals : 40.2618
rel. change during last iteration : -3.45516e-11

degrees of freedom    (FIT_NDF)                        : 10
rms of residuals      (FIT_STDFIT) = sqrt(WSSR/ndf)    : 2.00653
variance of residuals (reduced chisquare) = WSSR/ndf   : 4.02618
p-value of the Chisq distribution (FIT_P)              : 1.52373e-05

Final set of parameters            Asymptotic Standard Error
=======================            ==========================
b               = -0.193626        +/- 0.007601     (3.926%)
c               = 1.61863          +/- 0.06122      (3.782%)

correlation matrix of the fit parameters:
                b      c      
b               1.000 
c              -0.946  1.000 


*******************************************************************************
Fri Sep  1 23:09:44 2023


FIT:    data read from '<join pes_layer_force_symm_250.dat pes_layer_force_symm_350.dat' u 1:(((fac*column(c1) != 0) && (fac*column(c2) != 0)) ? 0.5*fac*(column(c1)+column(c2)) : 1/0):(((fac*column(c1) != 0) && (fac*column(c2) != 0)) ? 0.5*fac*sqrt(column(c1err)**2+column(c2err)**2) : 1/0)
        format = x:z:s
        #datapoints = 11
function used for fitting: dlandau(x)
	dlandau(x) = 2.*b*x + 4.*c*x**3
fitted parameters initialized with current variable values

iter      chisq       delta/lim  lambda   b             c            
   0 1.0835422744e+03   0.00e+00  2.23e+01   -1.000000e-01   1.000000e+00
   4 3.8042026378e+01  -3.72e-06  2.23e-03   -1.660233e-01   1.097651e+00

After 4 iterations the fit converged.
final sum of squares of residuals : 38.042
rel. change during last iteration : -3.71607e-11

degrees of freedom    (FIT_NDF)                        : 9
rms of residuals      (FIT_STDFIT) = sqrt(WSSR/ndf)    : 2.05594
variance of residuals (reduced chisquare) = WSSR/ndf   : 4.22689
p-value of the Chisq distribution (FIT_P)              : 1.71313e-05

Final set of parameters            Asymptotic Standard Error
=======================            ==========================
b               = -0.166023        +/- 0.01206      (7.264%)
c               = 1.09765          +/- 0.08647      (7.878%)

correlation matrix of the fit parameters:
                b      c      
b               1.000 
c              -0.960  1.000 


*******************************************************************************
Mon Sep  4 18:10:20 2023


FIT:    data read from '<join pes_layer_force_symm_250.dat pes_layer_force_symm_350.dat' u 1:(((fac*column(c1) != 0) && (fac*column(c2) != 0)) ? 0.5*fac*(column(c1)+column(c2)) : 1/0):(((fac*column(c1) != 0) && (fac*column(c2) != 0)) ? 0.5*fac*sqrt(column(c1err)**2+column(c2err)**2) : 1/0)
        format = x:z:s
        #datapoints = 9
function used for fitting: dlandau(x)
	dlandau(x) = 2.*b*x + 4.*c*x**3
fitted parameters initialized with current variable values

iter      chisq       delta/lim  lambda   b             c            
   0 2.8519753359e+03   0.00e+00  6.35e+00   -1.000000e-01   1.000000e+00
   4 1.5390261202e+00  -3.72e-05  6.35e-04    5.090402e-02   2.790223e+00

After 4 iterations the fit converged.
final sum of squares of residuals : 1.53903
rel. change during last iteration : -3.71832e-10

degrees of freedom    (FIT_NDF)                        : 7
rms of residuals      (FIT_STDFIT) = sqrt(WSSR/ndf)    : 0.468893
variance of residuals (reduced chisquare) = WSSR/ndf   : 0.219861
p-value of the Chisq distribution (FIT_P)              : 0.980928

Final set of parameters            Asymptotic Standard Error
=======================            ==========================
b               = 0.050904         +/- 0.004133     (8.118%)
c               = 2.79022          +/- 0.1145       (4.103%)

correlation matrix of the fit parameters:
                b      c      
b               1.000 
c              -0.894  1.000 


*******************************************************************************
Mon Sep  4 18:10:20 2023


FIT:    data read from '<join pes_layer_force_symm_250.dat pes_layer_force_symm_350.dat' u 1:(((fac*column(c1) != 0) && (fac*column(c2) != 0)) ? 0.5*fac*(column(c1)+column(c2)) : 1/0):(((fac*column(c1) != 0) && (fac*column(c2) != 0)) ? 0.5*fac*sqrt(column(c1err)**2+column(c2err)**2) : 1/0)
        format = x:z:s
        #datapoints = 10
function used for fitting: dlandau(x)
	dlandau(x) = 2.*b*x + 4.*c*x**3
fitted parameters initialized with current variable values

iter      chisq       delta/lim  lambda   b             c            
   0 6.2307754891e+03   0.00e+00  1.05e+01   -1.000000e-01   1.000000e+00
   4 3.1360911611e+00  -2.27e-05  1.05e-03   -5.397885e-03   3.127109e+00

After 4 iterations the fit converged.
final sum of squares of residuals : 3.13609
rel. change during last iteration : -2.26928e-10

degrees of freedom    (FIT_NDF)                        : 8
rms of residuals      (FIT_STDFIT) = sqrt(WSSR/ndf)    : 0.626108
variance of residuals (reduced chisquare) = WSSR/ndf   : 0.392011
p-value of the Chisq distribution (FIT_P)              : 0.925529

Final set of parameters            Asymptotic Standard Error
=======================            ==========================
b               = -0.00539788      +/- 0.003316     (61.44%)
c               = 3.12711          +/- 0.07494      (2.396%)

correlation matrix of the fit parameters:
                b      c      
b               1.000 
c              -0.898  1.000 


*******************************************************************************
Mon Sep  4 18:10:20 2023


FIT:    data read from '<join pes_layer_force_symm_250.dat pes_layer_force_symm_350.dat' u 1:(((fac*column(c1) != 0) && (fac*column(c2) != 0)) ? 0.5*fac*(column(c1)+column(c2)) : 1/0):(((fac*column(c1) != 0) && (fac*column(c2) != 0)) ? 0.5*fac*sqrt(column(c1err)**2+column(c2err)**2) : 1/0)
        format = x:z:s
        #datapoints = 12
function used for fitting: dlandau(x)
	dlandau(x) = 2.*b*x + 4.*c*x**3
fitted parameters initialized with current variable values

iter      chisq       delta/lim  lambda   b             c            
   0 6.6885741940e+03   0.00e+00  1.36e+01   -1.000000e-01   1.000000e+00
   4 3.5156563495e+01  -6.65e-07  1.36e-03   -2.489781e-02   2.370926e+00

After 4 iterations the fit converged.
final sum of squares of residuals : 35.1566
rel. change during last iteration : -6.65077e-12

degrees of freedom    (FIT_NDF)                        : 10
rms of residuals      (FIT_STDFIT) = sqrt(WSSR/ndf)    : 1.87501
variance of residuals (reduced chisquare) = WSSR/ndf   : 3.51566
p-value of the Chisq distribution (FIT_P)              : 0.000117411

Final set of parameters            Asymptotic Standard Error
=======================            ==========================
b               = -0.0248978       +/- 0.007338     (29.47%)
c               = 2.37093          +/- 0.1589       (6.704%)

correlation matrix of the fit parameters:
                b      c      
b               1.000 
c              -0.906  1.000 


*******************************************************************************
Mon Sep  4 18:10:20 2023


FIT:    data read from '<join pes_layer_force_symm_250.dat pes_layer_force_symm_350.dat' u 1:(((fac*column(c1) != 0) && (fac*column(c2) != 0)) ? 0.5*fac*(column(c1)+column(c2)) : 1/0):(((fac*column(c1) != 0) && (fac*column(c2) != 0)) ? 0.5*fac*sqrt(column(c1err)**2+column(c2err)**2) : 1/0)
        format = x:z:s
        #datapoints = 13
function used for fitting: dlandau(x)
	dlandau(x) = 2.*b*x + 4.*c*x**3
fitted parameters initialized with current variable values

iter      chisq       delta/lim  lambda   b             c            
   0 7.3083769024e+03   0.00e+00  1.80e+01   -1.000000e-01   1.000000e+00
   4 7.4222682023e+01  -1.04e-08  1.80e-03   -4.751748e-02   1.974669e+00

After 4 iterations the fit converged.
final sum of squares of residuals : 74.2227
rel. change during last iteration : -1.03773e-13

degrees of freedom    (FIT_NDF)                        : 11
rms of residuals      (FIT_STDFIT) = sqrt(WSSR/ndf)    : 2.5976
variance of residuals (reduced chisquare) = WSSR/ndf   : 6.74752
p-value of the Chisq distribution (FIT_P)              : 1.91026e-11

Final set of parameters            Asymptotic Standard Error
=======================            ==========================
b               = -0.0475175       +/- 0.006735     (14.17%)
c               = 1.97467          +/- 0.1085       (5.494%)

correlation matrix of the fit parameters:
                b      c      
b               1.000 
c              -0.869  1.000 


*******************************************************************************
Mon Sep  4 18:10:20 2023


FIT:    data read from '<join pes_layer_force_symm_250.dat pes_layer_force_symm_350.dat' u 1:(((fac*column(c1) != 0) && (fac*column(c2) != 0)) ? 0.5*fac*(column(c1)+column(c2)) : 1/0):(((fac*column(c1) != 0) && (fac*column(c2) != 0)) ? 0.5*fac*sqrt(column(c1err)**2+column(c2err)**2) : 1/0)
        format = x:z:s
        #datapoints = 14
function used for fitting: dlandau(x)
	dlandau(x) = 2.*b*x + 4.*c*x**3
fitted parameters initialized with current variable values

iter      chisq       delta/lim  lambda   b             c            
   0 8.1661535975e+03   0.00e+00  2.34e+01   -1.000000e-01   1.000000e+00
   4 3.4880350211e+01  -1.75e-07  2.34e-03   -8.124444e-02   1.981657e+00

After 4 iterations the fit converged.
final sum of squares of residuals : 34.8804
rel. change during last iteration : -1.7466e-12

degrees of freedom    (FIT_NDF)                        : 12
rms of residuals      (FIT_STDFIT) = sqrt(WSSR/ndf)    : 1.7049
variance of residuals (reduced chisquare) = WSSR/ndf   : 2.9067
p-value of the Chisq distribution (FIT_P)              : 0.000489301

Final set of parameters            Asymptotic Standard Error
=======================            ==========================
b               = -0.0812444       +/- 0.004406     (5.423%)
c               = 1.98166          +/- 0.05918      (2.987%)

correlation matrix of the fit parameters:
                b      c      
b               1.000 
c              -0.921  1.000 


*******************************************************************************
Mon Sep  4 18:10:20 2023


FIT:    data read from '<join pes_layer_force_symm_250.dat pes_layer_force_symm_350.dat' u 1:(((fac*column(c1) != 0) && (fac*column(c2) != 0)) ? 0.5*fac*(column(c1)+column(c2)) : 1/0):(((fac*column(c1) != 0) && (fac*column(c2) != 0)) ? 0.5*fac*sqrt(column(c1err)**2+column(c2err)**2) : 1/0)
        format = x:z:s
        #datapoints = 15
function used for fitting: dlandau(x)
	dlandau(x) = 2.*b*x + 4.*c*x**3
fitted parameters initialized with current variable values

iter      chisq       delta/lim  lambda   b             c            
   0 4.5147745619e+03   0.00e+00  2.63e+01   -1.000000e-01   1.000000e+00
   4 6.6655173043e+01  -6.98e-08  2.63e-03   -1.173640e-01   1.913629e+00

After 4 iterations the fit converged.
final sum of squares of residuals : 66.6552
rel. change during last iteration : -6.97802e-13

degrees of freedom    (FIT_NDF)                        : 13
rms of residuals      (FIT_STDFIT) = sqrt(WSSR/ndf)    : 2.26436
variance of residuals (reduced chisquare) = WSSR/ndf   : 5.12732
p-value of the Chisq distribution (FIT_P)              : 3.29383e-09

Final set of parameters            Asymptotic Standard Error
=======================            ==========================
b               = -0.117364        +/- 0.005031     (4.287%)
c               = 1.91363          +/- 0.06074      (3.174%)

correlation matrix of the fit parameters:
                b      c      
b               1.000 
c              -0.914  1.000 


*******************************************************************************
Mon Sep  4 18:10:20 2023


FIT:    data read from '<join pes_layer_force_symm_250.dat pes_layer_force_symm_350.dat' u 1:(((fac*column(c1) != 0) && (fac*column(c2) != 0)) ? 0.5*fac*(column(c1)+column(c2)) : 1/0):(((fac*column(c1) != 0) && (fac*column(c2) != 0)) ? 0.5*fac*sqrt(column(c1err)**2+column(c2err)**2) : 1/0)
        format = x:z:s
        #datapoints = 15
function used for fitting: dlandau(x)
	dlandau(x) = 2.*b*x + 4.*c*x**3
fitted parameters initialized with current variable values

iter      chisq       delta/lim  lambda   b             c            
   0 1.8168751660e+03   0.00e+00  2.99e+01   -1.000000e-01   1.000000e+00
   4 9.8176061393e+01  -1.79e-07  2.99e-03   -1.376191e-01   1.788628e+00

After 4 iterations the fit converged.
final sum of squares of residuals : 98.1761
rel. change during last iteration : -1.79098e-12

degrees of freedom    (FIT_NDF)                        : 13
rms of residuals      (FIT_STDFIT) = sqrt(WSSR/ndf)    : 2.74809
variance of residuals (reduced chisquare) = WSSR/ndf   : 7.552
p-value of the Chisq distribution (FIT_P)              : 3.77476e-15

Final set of parameters            Asymptotic Standard Error
=======================            ==========================
b               = -0.137619        +/- 0.006026     (4.379%)
c               = 1.78863          +/- 0.07316      (4.091%)

correlation matrix of the fit parameters:
                b      c      
b               1.000 
c              -0.933  1.000 


*******************************************************************************
Mon Sep  4 18:10:20 2023


FIT:    data read from '<join pes_layer_force_symm_250.dat pes_layer_force_symm_350.dat' u 1:(((fac*column(c1) != 0) && (fac*column(c2) != 0)) ? 0.5*fac*(column(c1)+column(c2)) : 1/0):(((fac*column(c1) != 0) && (fac*column(c2) != 0)) ? 0.5*fac*sqrt(column(c1err)**2+column(c2err)**2) : 1/0)
        format = x:z:s
        #datapoints = 15
function used for fitting: dlandau(x)
	dlandau(x) = 2.*b*x + 4.*c*x**3
fitted parameters initialized with current variable values

iter      chisq       delta/lim  lambda   b             c            
   0 7.1178697966e+02   0.00e+00  2.91e+01   -1.000000e-01   1.000000e+00
   4 3.4712103798e+01  -1.00e-06  2.91e-03   -1.643451e-01   1.701975e+00

After 4 iterations the fit converged.
final sum of squares of residuals : 34.7121
rel. change during last iteration : -1.00139e-11

degrees of freedom    (FIT_NDF)                        : 13
rms of residuals      (FIT_STDFIT) = sqrt(WSSR/ndf)    : 1.63406
variance of residuals (reduced chisquare) = WSSR/ndf   : 2.67016
p-value of the Chisq distribution (FIT_P)              : 0.000937276

Final set of parameters            Asymptotic Standard Error
=======================            ==========================
b               = -0.164345        +/- 0.004299     (2.616%)
c               = 1.70197          +/- 0.04408      (2.59%)

correlation matrix of the fit parameters:
                b      c      
b               1.000 
c              -0.943  1.000 


*******************************************************************************
Mon Sep  4 18:10:20 2023


FIT:    data read from '<join pes_layer_force_symm_250.dat pes_layer_force_symm_350.dat' u 1:(((fac*column(c1) != 0) && (fac*column(c2) != 0)) ? 0.5*fac*(column(c1)+column(c2)) : 1/0):(((fac*column(c1) != 0) && (fac*column(c2) != 0)) ? 0.5*fac*sqrt(column(c1err)**2+column(c2err)**2) : 1/0)
        format = x:z:s
        #datapoints = 12
function used for fitting: dlandau(x)
	dlandau(x) = 2.*b*x + 4.*c*x**3
fitted parameters initialized with current variable values

iter      chisq       delta/lim  lambda   b             c            
   0 7.4317138125e+02   0.00e+00  2.65e+01   -1.000000e-01   1.000000e+00
   4 4.0261765192e+01  -3.46e-06  2.65e-03   -1.936258e-01   1.618631e+00

After 4 iterations the fit converged.
final sum of squares of residuals : 40.2618
rel. change during last iteration : -3.45516e-11

degrees of freedom    (FIT_NDF)                        : 10
rms of residuals      (FIT_STDFIT) = sqrt(WSSR/ndf)    : 2.00653
variance of residuals (reduced chisquare) = WSSR/ndf   : 4.02618
p-value of the Chisq distribution (FIT_P)              : 1.52373e-05

Final set of parameters            Asymptotic Standard Error
=======================            ==========================
b               = -0.193626        +/- 0.007601     (3.926%)
c               = 1.61863          +/- 0.06122      (3.782%)

correlation matrix of the fit parameters:
                b      c      
b               1.000 
c              -0.946  1.000 


*******************************************************************************
Mon Sep  4 18:10:20 2023


FIT:    data read from '<join pes_layer_force_symm_250.dat pes_layer_force_symm_350.dat' u 1:(((fac*column(c1) != 0) && (fac*column(c2) != 0)) ? 0.5*fac*(column(c1)+column(c2)) : 1/0):(((fac*column(c1) != 0) && (fac*column(c2) != 0)) ? 0.5*fac*sqrt(column(c1err)**2+column(c2err)**2) : 1/0)
        format = x:z:s
        #datapoints = 11
function used for fitting: dlandau(x)
	dlandau(x) = 2.*b*x + 4.*c*x**3
fitted parameters initialized with current variable values

iter      chisq       delta/lim  lambda   b             c            
   0 1.0835422744e+03   0.00e+00  2.23e+01   -1.000000e-01   1.000000e+00
   4 3.8042026378e+01  -3.72e-06  2.23e-03   -1.660233e-01   1.097651e+00

After 4 iterations the fit converged.
final sum of squares of residuals : 38.042
rel. change during last iteration : -3.71607e-11

degrees of freedom    (FIT_NDF)                        : 9
rms of residuals      (FIT_STDFIT) = sqrt(WSSR/ndf)    : 2.05594
variance of residuals (reduced chisquare) = WSSR/ndf   : 4.22689
p-value of the Chisq distribution (FIT_P)              : 1.71313e-05

Final set of parameters            Asymptotic Standard Error
=======================            ==========================
b               = -0.166023        +/- 0.01206      (7.264%)
c               = 1.09765          +/- 0.08647      (7.878%)

correlation matrix of the fit parameters:
                b      c      
b               1.000 
c              -0.960  1.000 
