# Supplementary material for: Thermal dependence of the hydrated proton and optimal proton transfer in the protonated water hexamer
Source: Nat Commun. 2023 Oct 30;14:6930. doi: 10.1038/s41467-023-42366-4 (PMC10616126; doi:10.1038/s41467-023-42366-4)
Supplement: Supplementary file 4 — Source Data [file 41467_2023_42366_MOESM4_ESM.zip › NCOMMS-22-51229C Source Data/SourceData/figSI_13/fitpar_landau_dOO2.405.dat]

# fit dlandau(x) '<join pes_layer_force_symm_250.dat pes_layer_force_symm_350.dat' u 1:(((fac*column(c1) != 0) && (fac*column(c2) != 0)) ? 0.5*fac*(column(c1)+column(c2)) : 1/0):(((fac*column(c1) != 0) && (fac*column(c2) != 0)) ? 0.5*fac*sqrt(column(c1err)**2+column(c2err)**2) : 1/0) via b, c
# final sum of squares of residuals : 2.5976
b               = -0.0475174849046208   
c               = 1.97466884012839      
