# Supplementary material for: Thermal dependence of the hydrated proton and optimal proton transfer in the protonated water hexamer
Source: Nat Commun. 2023 Oct 30;14:6930. doi: 10.1038/s41467-023-42366-4 (PMC10616126; doi:10.1038/s41467-023-42366-4)
Supplement: Supplementary file 4 — Source Data [file 41467_2023_42366_MOESM4_ESM.zip › NCOMMS-22-51229C Source Data/SourceData/figSI_13/landau.fcn]

# function for multi-branch fit with gnuplot
# Landau potential and its derivative
#
# parameters a b c

landau(x)    =  a + b*x**2 + c*x**4

dlandau(x) = 2.*b*x + 4.*c*x**3
