# Supplementary material for: Thermal dependence of the hydrated proton and optimal proton transfer in the protonated water hexamer
Source: Nat Commun. 2023 Oct 30;14:6930. doi: 10.1038/s41467-023-42366-4 (PMC10616126; doi:10.1038/s41467-023-42366-4)
Supplement: Supplementary file 4 — Source Data [file 41467_2023_42366_MOESM4_ESM.zip › NCOMMS-22-51229C Source Data/SourceData/figSI_13/pesOH_dOO2.465_new.gpl]

set term postscript color enhanced 24
set output "pesOH_dOO2.465_new.ps"

a2ang=0.529177210903
Ha2eV=27.211386245988
eV2K=11604.518
Ha2K=Ha2eV*eV2K
Ha2meV=27.211386245988*1000

set key right bottom
set title "average over 250 K and 350 K"

set fit errorvariables

load 'landau.fcn'
load 'fitpar_landau.dat'


nc1=6
c1=2+(nc1-1)*2
c1err=3+(nc1-1)*2

shift=21

nc2=6
c2=shift+1+(nc2-1)*2
c2err=shift+2+(nc2-1)*2

fac=1./a2ang

fit dlandau(x) '<join pes_layer_force_symm_250.dat pes_layer_force_symm_350.dat' u 1:(((fac*column(c1) != 0) && (fac*column(c2) != 0)) ? 0.5*fac*(column(c1)+column(c2)) : 1/0):(((fac*column(c1) != 0) && (fac*column(c2) != 0)) ? 0.5*fac*sqrt(column(c1err)**2+column(c2err)**2) : 1/0) via b, c

save fit "fitpar_landau_dOO2.465.dat"


set encoding iso_8859_1
set xlabel "{/Symbol d} (\305)" offset screen 0,0.01 font "Helvetica,24"
#set ylabel "dV/d{/Symbol d} (Ha/\305)" font "Helvetica,24"
set ylabel "{/Symbol \266}V_{2D}/{/Symbol \266}{/Symbol d} (Ha/\305)" font "Helvetica,24"

set xrange [-0.4:0.4]
set yrange [-0.05/a2ang:0.05/a2ang]
set format y "%.2f"

#plot 'pes_layer_force_symm_350.dat' u 1:(fac*column(c1) == 0 ? 1/0 : fac*column(c1)):(fac*column(c1err)) ti "dOO=2.465" w e lc 6, #'pes_layer_force_symm_350.dat' u 1:(fac*column(c1) == 0 ? 1/0 : fac*column(c1)):(fac*column(c1err)) ti "" w lp ps 1.4 pt 7 lc 6

plot '<join pes_layer_force_symm_250.dat pes_layer_force_symm_350.dat' u 1:(((fac*column(c1) != 0) && (fac*column(c2) != 0)) ? 0.5*fac*(column(c1)+column(c2)) : 1/0):(((fac*column(c1) != 0) && (fac*column(c2) != 0)) ? 0.5*fac*sqrt(column(c1err)**2+column(c2err)**2) : 1/0) ti "dOO=2.465" w e lc 6, '<join pes_layer_force_symm_250.dat pes_layer_force_symm_350.dat' u 1:(((fac*column(c1) != 0) && (fac*column(c2) != 0)) ? 0.5*fac*(column(c1)+column(c2)) : 1/0):(((fac*column(c1) != 0) && (fac*column(c2) != 0)) ? 0.5*fac*sqrt(column(c1err)**2+column(c2err)**2) : 1/0) ti "" w lp ps 1.4 pt 7 lc 6, dlandau(x) ti "Landau fitting function" w l lw 4 lc 4

print "fitting variables"
print "b = ",b,b_err
print "c = ",c,c_err

xmin_abs=0
xmin_abs_err=0
if (b < 0) {
   xmin_abs=sqrt(-b/2./c)
   xmin_abs_err=sqrt((b_err/2./c)**2+(b*c_err/2./c**2)**2)/xmin_abs
} 
print "min abs (A) = ",xmin_abs

print "barrier (K) = ",(landau(0.)-landau(xmin_abs))*Ha2eV*eV2K,abs(landau(xmin_abs)-landau(xmin_abs+xmin_abs_err))*Ha2eV*eV2K
