# Supplementary material for: Thermal dependence of the hydrated proton and optimal proton transfer in the protonated water hexamer
Source: Nat Commun. 2023 Oct 30;14:6930. doi: 10.1038/s41467-023-42366-4 (PMC10616126; doi:10.1038/s41467-023-42366-4)
Supplement: Supplementary file 4 — Source Data [file 41467_2023_42366_MOESM4_ESM.zip › NCOMMS-22-51229C Source Data/SourceData/figSI_14/fit.log]

*******************************************************************************
Wed Aug 30 14:07:32 2023


FIT:    data read from 'landau_par_evolution.dat' u 1:((($1 != 2.345) && ($1 != 2.585)) ? $2 : 1/0):((($1 != 2.345) && ($1 != 2.585)) ? $3 : 1/0)
        format = x:z:s
        #datapoints = 8
function used for fitting: f(x)
	f(x)=a+b*x
fitted parameters initialized with current variable values

iter      chisq       delta/lim  lambda   a             b            
   0 3.5883838404e+06   0.00e+00  3.54e+02    1.000000e+00   1.000000e+00
   5 9.6342411181e+00  -4.37e-03  3.54e-03    2.412308e+00  -1.022468e+00

After 5 iterations the fit converged.
final sum of squares of residuals : 9.63424
rel. change during last iteration : -4.37482e-08

degrees of freedom    (FIT_NDF)                        : 6
rms of residuals      (FIT_STDFIT) = sqrt(WSSR/ndf)    : 1.26716
variance of residuals (reduced chisquare) = WSSR/ndf   : 1.60571
p-value of the Chisq distribution (FIT_P)              : 0.140924

Final set of parameters            Asymptotic Standard Error
=======================            ==========================
a               = 2.41231          +/- 0.07392      (3.064%)
b               = -1.02247         +/- 0.0303       (2.964%)

correlation matrix of the fit parameters:
                a      b      
a               1.000 
b              -0.999  1.000 


*******************************************************************************
Wed Aug 30 14:15:19 2023


FIT:    data read from 'landau_par_evolution.dat' u 1:((($1 != 2.345) && ($1 != 2.585)) ? $2 : 1/0):((($1 != 2.345) && ($1 != 2.585)) ? $3 : 1/0)
        format = x:z:s
        #datapoints = 8
function used for fitting: f(x)
	f(x)=a+b*x
fitted parameters initialized with current variable values

iter      chisq       delta/lim  lambda   a             b            
   0 3.5883838404e+06   0.00e+00  3.54e+02    1.000000e+00   1.000000e+00
   5 9.6342411181e+00  -4.37e-03  3.54e-03    2.412308e+00  -1.022468e+00

After 5 iterations the fit converged.
final sum of squares of residuals : 9.63424
rel. change during last iteration : -4.37482e-08

degrees of freedom    (FIT_NDF)                        : 6
rms of residuals      (FIT_STDFIT) = sqrt(WSSR/ndf)    : 1.26716
variance of residuals (reduced chisquare) = WSSR/ndf   : 1.60571
p-value of the Chisq distribution (FIT_P)              : 0.140924

Final set of parameters            Asymptotic Standard Error
=======================            ==========================
a               = 2.41231          +/- 0.07392      (3.064%)
b               = -1.02247         +/- 0.0303       (2.964%)

correlation matrix of the fit parameters:
                a      b      
a               1.000 
b              -0.999  1.000 


*******************************************************************************
Wed Aug 30 14:16:02 2023


FIT:    data read from 'landau_par_evolution.dat' u 1:((($1 != 2.345) && ($1 != 2.585)) ? $2 : 1/0):((($1 != 2.345) && ($1 != 2.585)) ? $3 : 1/0)
        format = x:z:s
        #datapoints = 8
function used for fitting: f(x)
	f(x)=a+b*x
fitted parameters initialized with current variable values

iter      chisq       delta/lim  lambda   a             b            
   0 3.5883838404e+06   0.00e+00  3.54e+02    1.000000e+00   1.000000e+00
   5 9.6342411181e+00  -4.37e-03  3.54e-03    2.412308e+00  -1.022468e+00

After 5 iterations the fit converged.
final sum of squares of residuals : 9.63424
rel. change during last iteration : -4.37482e-08

degrees of freedom    (FIT_NDF)                        : 6
rms of residuals      (FIT_STDFIT) = sqrt(WSSR/ndf)    : 1.26716
variance of residuals (reduced chisquare) = WSSR/ndf   : 1.60571
p-value of the Chisq distribution (FIT_P)              : 0.140924

Final set of parameters            Asymptotic Standard Error
=======================            ==========================
a               = 2.41231          +/- 0.07392      (3.064%)
b               = -1.02247         +/- 0.0303       (2.964%)

correlation matrix of the fit parameters:
                a      b      
a               1.000 
b              -0.999  1.000 


*******************************************************************************
Wed Aug 30 14:16:28 2023


FIT:    data read from 'landau_par_evolution.dat' u 1:((($1 != 2.345) && ($1 != 2.585)) ? $2 : 1/0):((($1 != 2.345) && ($1 != 2.585)) ? $3 : 1/0)
        format = x:z:s
        #datapoints = 8
function used for fitting: f(x)
	f(x)=a+b*x
fitted parameters initialized with current variable values

iter      chisq       delta/lim  lambda   a             b            
   0 3.5883838404e+06   0.00e+00  3.54e+02    1.000000e+00   1.000000e+00
   5 9.6342411181e+00  -4.37e-03  3.54e-03    2.412308e+00  -1.022468e+00

After 5 iterations the fit converged.
final sum of squares of residuals : 9.63424
rel. change during last iteration : -4.37482e-08

degrees of freedom    (FIT_NDF)                        : 6
rms of residuals      (FIT_STDFIT) = sqrt(WSSR/ndf)    : 1.26716
variance of residuals (reduced chisquare) = WSSR/ndf   : 1.60571
p-value of the Chisq distribution (FIT_P)              : 0.140924

Final set of parameters            Asymptotic Standard Error
=======================            ==========================
a               = 2.41231          +/- 0.07392      (3.064%)
b               = -1.02247         +/- 0.0303       (2.964%)

correlation matrix of the fit parameters:
                a      b      
a               1.000 
b              -0.999  1.000 


*******************************************************************************
Wed Aug 30 14:17:18 2023


FIT:    data read from 'landau_par_evolution.dat' u 1:((($1 != 2.345) && ($1 != 2.585)) ? $2 : 1/0):((($1 != 2.345) && ($1 != 2.585)) ? $3 : 1/0)
        format = x:z:s
        #datapoints = 8
function used for fitting: f(x)
	f(x)=a+b*x
fitted parameters initialized with current variable values

iter      chisq       delta/lim  lambda   a             b            
   0 3.5883838404e+06   0.00e+00  3.54e+02    1.000000e+00   1.000000e+00
   5 9.6342411181e+00  -4.37e-03  3.54e-03    2.412308e+00  -1.022468e+00

After 5 iterations the fit converged.
final sum of squares of residuals : 9.63424
rel. change during last iteration : -4.37482e-08

degrees of freedom    (FIT_NDF)                        : 6
rms of residuals      (FIT_STDFIT) = sqrt(WSSR/ndf)    : 1.26716
variance of residuals (reduced chisquare) = WSSR/ndf   : 1.60571
p-value of the Chisq distribution (FIT_P)              : 0.140924

Final set of parameters            Asymptotic Standard Error
=======================            ==========================
a               = 2.41231          +/- 0.07392      (3.064%)
b               = -1.02247         +/- 0.0303       (2.964%)

correlation matrix of the fit parameters:
                a      b      
a               1.000 
b              -0.999  1.000 


*******************************************************************************
Wed Aug 30 14:20:09 2023


FIT:    data read from 'landau_par_evolution.dat' u 1:((($1 != 2.345) && ($1 != 2.585)) ? $4 : 1/0):((($1 != 2.345) && ($1 != 2.585)) ? $5 : 1/0)
        format = x:z:s
        #datapoints = 8
function used for fitting: f2(x)
	f2(x)=a2*exp(-b2*x)
fitted parameters initialized with current variable values

iter      chisq       delta/lim  lambda   a2            b2           
   0 5.5210098791e+03   0.00e+00  2.32e+00    1.000000e+00   1.000000e+00
 466 6.8989229675e+00  -4.55e-01  2.32e-06    3.501962e+02   2.113720e+00

After 466 iterations the fit converged.
final sum of squares of residuals : 6.89892
rel. change during last iteration : -4.55161e-06

degrees of freedom    (FIT_NDF)                        : 6
rms of residuals      (FIT_STDFIT) = sqrt(WSSR/ndf)    : 1.0723
variance of residuals (reduced chisquare) = WSSR/ndf   : 1.14982
p-value of the Chisq distribution (FIT_P)              : 0.330296

Final set of parameters            Asymptotic Standard Error
=======================            ==========================
a2              = 350.196          +/- 178          (50.82%)
b2              = 2.11372          +/- 0.2065       (9.77%)

correlation matrix of the fit parameters:
                a2     b2     
a2              1.000 
b2              1.000  1.000 


*******************************************************************************
Wed Aug 30 14:21:31 2023


FIT:    data read from 'landau_par_evolution.dat' u 1:((($1 != 2.345) && ($1 != 2.585)) ? $4 : 1/0):((($1 != 2.345) && ($1 != 2.585)) ? $5 : 1/0)
        format = x:z:s
        #datapoints = 8
function used for fitting: f2(x)
	f2(x)=a2*exp(-b2*x)
fitted parameters initialized with current variable values

iter      chisq       delta/lim  lambda   a2            b2           
   0 5.5210098791e+03   0.00e+00  2.32e+00    1.000000e+00   1.000000e+00
 466 6.8989229675e+00  -4.55e-01  2.32e-06    3.501962e+02   2.113720e+00

After 466 iterations the fit converged.
final sum of squares of residuals : 6.89892
rel. change during last iteration : -4.55161e-06

degrees of freedom    (FIT_NDF)                        : 6
rms of residuals      (FIT_STDFIT) = sqrt(WSSR/ndf)    : 1.0723
variance of residuals (reduced chisquare) = WSSR/ndf   : 1.14982
p-value of the Chisq distribution (FIT_P)              : 0.330296

Final set of parameters            Asymptotic Standard Error
=======================            ==========================
a2              = 350.196          +/- 178          (50.82%)
b2              = 2.11372          +/- 0.2065       (9.77%)

correlation matrix of the fit parameters:
                a2     b2     
a2              1.000 
b2              1.000  1.000 


*******************************************************************************
Wed Aug 30 14:22:15 2023


FIT:    data read from 'landau_par_evolution.dat' u 1:((($1 != 2.345) && ($1 != 2.585)) ? $4 : 1/0):((($1 != 2.345) && ($1 != 2.585)) ? $5 : 1/0)
        format = x:z:s
        #datapoints = 8
function used for fitting: f2(x)
	f2(x)=a2*exp(-b2*x)
fitted parameters initialized with current variable values

iter      chisq       delta/lim  lambda   a2            b2           
   0 5.5210098791e+03   0.00e+00  2.32e+00    1.000000e+00   1.000000e+00
 466 6.8989229675e+00  -4.55e-01  2.32e-06    3.501962e+02   2.113720e+00

After 466 iterations the fit converged.
final sum of squares of residuals : 6.89892
rel. change during last iteration : -4.55161e-06

degrees of freedom    (FIT_NDF)                        : 6
rms of residuals      (FIT_STDFIT) = sqrt(WSSR/ndf)    : 1.0723
variance of residuals (reduced chisquare) = WSSR/ndf   : 1.14982
p-value of the Chisq distribution (FIT_P)              : 0.330296

Final set of parameters            Asymptotic Standard Error
=======================            ==========================
a2              = 350.196          +/- 178          (50.82%)
b2              = 2.11372          +/- 0.2065       (9.77%)

correlation matrix of the fit parameters:
                a2     b2     
a2              1.000 
b2              1.000  1.000 


*******************************************************************************
Fri Sep  1 12:05:44 2023


FIT:    data read from 'landau_par_evolution.dat' u 1:((($1 != 2.345) && ($1 != 2.585)) ? $2 : 1/0):((($1 != 2.345) && ($1 != 2.585)) ? $3 : 1/0)
        format = x:z:s
        #datapoints = 8
function used for fitting: f(x)
	f(x)=a+b*x
fitted parameters initialized with current variable values

iter      chisq       delta/lim  lambda   a             b            
   0 3.5883838404e+06   0.00e+00  3.54e+02    1.000000e+00   1.000000e+00
   5 9.6342411181e+00  -4.37e-03  3.54e-03    2.412308e+00  -1.022468e+00

After 5 iterations the fit converged.
final sum of squares of residuals : 9.63424
rel. change during last iteration : -4.37482e-08

degrees of freedom    (FIT_NDF)                        : 6
rms of residuals      (FIT_STDFIT) = sqrt(WSSR/ndf)    : 1.26716
variance of residuals (reduced chisquare) = WSSR/ndf   : 1.60571
p-value of the Chisq distribution (FIT_P)              : 0.140924

Final set of parameters            Asymptotic Standard Error
=======================            ==========================
a               = 2.41231          +/- 0.07392      (3.064%)
b               = -1.02247         +/- 0.0303       (2.964%)

correlation matrix of the fit parameters:
                a      b      
a               1.000 
b              -0.999  1.000 


*******************************************************************************
Fri Sep  1 12:05:44 2023


FIT:    data read from 'landau_par_evolution.dat' u 1:((($1 != 2.345) && ($1 != 2.585)) ? $4 : 1/0):((($1 != 2.345) && ($1 != 2.585)) ? $5 : 1/0)
        format = x:z:s
        #datapoints = 8
function used for fitting: f2(x)
	f2(x)=a2*exp(-b2*x)
fitted parameters initialized with current variable values

iter      chisq       delta/lim  lambda   a2            b2           
   0 5.5210098791e+03   0.00e+00  2.32e+00    1.000000e+00   1.000000e+00
 466 6.8989229675e+00  -4.55e-01  2.32e-06    3.501962e+02   2.113720e+00

After 466 iterations the fit converged.
final sum of squares of residuals : 6.89892
rel. change during last iteration : -4.55161e-06

degrees of freedom    (FIT_NDF)                        : 6
rms of residuals      (FIT_STDFIT) = sqrt(WSSR/ndf)    : 1.0723
variance of residuals (reduced chisquare) = WSSR/ndf   : 1.14982
p-value of the Chisq distribution (FIT_P)              : 0.330296

Final set of parameters            Asymptotic Standard Error
=======================            ==========================
a2              = 350.196          +/- 178          (50.82%)
b2              = 2.11372          +/- 0.2065       (9.77%)

correlation matrix of the fit parameters:
                a2     b2     
a2              1.000 
b2              1.000  1.000 


*******************************************************************************
Fri Sep  1 23:09:47 2023


FIT:    data read from 'landau_par_evolution.dat' u 1:((($1 != 2.345) && ($1 != 2.585)) ? $2 : 1/0):((($1 != 2.345) && ($1 != 2.585)) ? $3 : 1/0)
        format = x:z:s
        #datapoints = 8
function used for fitting: f(x)
	f(x)=a+b*x
fitted parameters initialized with current variable values

iter      chisq       delta/lim  lambda   a             b            
   0 3.5883838404e+06   0.00e+00  3.54e+02    1.000000e+00   1.000000e+00
   5 9.6342411181e+00  -4.37e-03  3.54e-03    2.412308e+00  -1.022468e+00

After 5 iterations the fit converged.
final sum of squares of residuals : 9.63424
rel. change during last iteration : -4.37482e-08

degrees of freedom    (FIT_NDF)                        : 6
rms of residuals      (FIT_STDFIT) = sqrt(WSSR/ndf)    : 1.26716
variance of residuals (reduced chisquare) = WSSR/ndf   : 1.60571
p-value of the Chisq distribution (FIT_P)              : 0.140924

Final set of parameters            Asymptotic Standard Error
=======================            ==========================
a               = 2.41231          +/- 0.07392      (3.064%)
b               = -1.02247         +/- 0.0303       (2.964%)

correlation matrix of the fit parameters:
                a      b      
a               1.000 
b              -0.999  1.000 


*******************************************************************************
Fri Sep  1 23:09:47 2023


FIT:    data read from 'landau_par_evolution.dat' u 1:((($1 != 2.345) && ($1 != 2.585)) ? $4 : 1/0):((($1 != 2.345) && ($1 != 2.585)) ? $5 : 1/0)
        format = x:z:s
        #datapoints = 8
function used for fitting: f2(x)
	f2(x)=a2*exp(-b2*x)
fitted parameters initialized with current variable values

iter      chisq       delta/lim  lambda   a2            b2           
   0 5.5210098791e+03   0.00e+00  2.32e+00    1.000000e+00   1.000000e+00
 466 6.8989229675e+00  -4.55e-01  2.32e-06    3.501962e+02   2.113720e+00

After 466 iterations the fit converged.
final sum of squares of residuals : 6.89892
rel. change during last iteration : -4.55161e-06

degrees of freedom    (FIT_NDF)                        : 6
rms of residuals      (FIT_STDFIT) = sqrt(WSSR/ndf)    : 1.0723
variance of residuals (reduced chisquare) = WSSR/ndf   : 1.14982
p-value of the Chisq distribution (FIT_P)              : 0.330296

Final set of parameters            Asymptotic Standard Error
=======================            ==========================
a2              = 350.196          +/- 178          (50.82%)
b2              = 2.11372          +/- 0.2065       (9.77%)

correlation matrix of the fit parameters:
                a2     b2     
a2              1.000 
b2              1.000  1.000 


*******************************************************************************
Mon Sep  4 18:10:23 2023


FIT:    data read from 'landau_par_evolution.dat' u 1:((($1 != 2.345) && ($1 != 2.585)) ? $2 : 1/0):((($1 != 2.345) && ($1 != 2.585)) ? $3 : 1/0)
        format = x:z:s
        #datapoints = 8
function used for fitting: f(x)
	f(x)=a+b*x
fitted parameters initialized with current variable values

iter      chisq       delta/lim  lambda   a             b            
   0 3.5883838404e+06   0.00e+00  3.54e+02    1.000000e+00   1.000000e+00
   5 9.6342411181e+00  -4.37e-03  3.54e-03    2.412308e+00  -1.022468e+00

After 5 iterations the fit converged.
final sum of squares of residuals : 9.63424
rel. change during last iteration : -4.37482e-08

degrees of freedom    (FIT_NDF)                        : 6
rms of residuals      (FIT_STDFIT) = sqrt(WSSR/ndf)    : 1.26716
variance of residuals (reduced chisquare) = WSSR/ndf   : 1.60571
p-value of the Chisq distribution (FIT_P)              : 0.140924

Final set of parameters            Asymptotic Standard Error
=======================            ==========================
a               = 2.41231          +/- 0.07392      (3.064%)
b               = -1.02247         +/- 0.0303       (2.964%)

correlation matrix of the fit parameters:
                a      b      
a               1.000 
b              -0.999  1.000 


*******************************************************************************
Mon Sep  4 18:10:23 2023


FIT:    data read from 'landau_par_evolution.dat' u 1:((($1 != 2.345) && ($1 != 2.585)) ? $4 : 1/0):((($1 != 2.345) && ($1 != 2.585)) ? $5 : 1/0)
        format = x:z:s
        #datapoints = 8
function used for fitting: f2(x)
	f2(x)=a2*exp(-b2*x)
fitted parameters initialized with current variable values

iter      chisq       delta/lim  lambda   a2            b2           
   0 5.5210098791e+03   0.00e+00  2.32e+00    1.000000e+00   1.000000e+00
 466 6.8989229675e+00  -4.55e-01  2.32e-06    3.501962e+02   2.113720e+00

After 466 iterations the fit converged.
final sum of squares of residuals : 6.89892
rel. change during last iteration : -4.55161e-06

degrees of freedom    (FIT_NDF)                        : 6
rms of residuals      (FIT_STDFIT) = sqrt(WSSR/ndf)    : 1.0723
variance of residuals (reduced chisquare) = WSSR/ndf   : 1.14982
p-value of the Chisq distribution (FIT_P)              : 0.330296

Final set of parameters            Asymptotic Standard Error
=======================            ==========================
a2              = 350.196          +/- 178          (50.82%)
b2              = 2.11372          +/- 0.2065       (9.77%)

correlation matrix of the fit parameters:
                a2     b2     
a2              1.000 
b2              1.000  1.000 
