# Supplementary material for: Thermal dependence of the hydrated proton and optimal proton transfer in the protonated water hexamer
Source: Nat Commun. 2023 Oct 30;14:6930. doi: 10.1038/s41467-023-42366-4 (PMC10616126; doi:10.1038/s41467-023-42366-4)
Supplement: Supplementary file 4 — Source Data [file 41467_2023_42366_MOESM4_ESM.zip › NCOMMS-22-51229C Source Data/SourceData/figSI_14/fitpar_landau_cpar_evolution.dat]

# fit f2(x) 'landau_par_evolution.dat' u 1:((($1 != 2.345) && ($1 != 2.585)) ? $4 : 1/0):((($1 != 2.345) && ($1 != 2.585)) ? $5 : 1/0) via a2, b2
# final sum of squares of residuals : 1.0723
a2              = 350.196150324498      
b2              = 2.11372047958235      
