# Supplementary material for: Thermal dependence of the hydrated proton and optimal proton transfer in the protonated water hexamer
Source: Nat Commun. 2023 Oct 30;14:6930. doi: 10.1038/s41467-023-42366-4 (PMC10616126; doi:10.1038/s41467-023-42366-4)
Supplement: Supplementary file 4 — Source Data [file 41467_2023_42366_MOESM4_ESM.zip › NCOMMS-22-51229C Source Data/SourceData/figSI_14/landau_cpar_evolution_new.gpl]

set term postscript color enhanced 24
set output "landau_cpar_evolution_new.ps"

a2ang=0.529177210903
Ha2eV=27.211386245988
eV2K=11604.518
Ha2K=Ha2eV*eV2K
Ha2meV=27.211386245988*1000

set key right top
set title "x^4 Landau term"

set fit errorvariables

#f2(x)=a2+b2*x
f2(x)=a2*exp(-b2*x)

a2=1.0
b2=1.0

#fit f2(x) 'landau_par_evolution.dat' u 1:((($1 != 2.345) && ($1 != 2.585)) ? $4 : 1/0):((($1 != 2.345) && ($1 != 2.585)) ? $5 : 1/0) via a2, b2

fit f2(x) 'landau_par_evolution.dat' u 1:((($1 != 2.345) && ($1 != 2.585)) ? $4 : 1/0):((($1 != 2.345) && ($1 != 2.585)) ? $5 : 1/0) via a2, b2

#fit f2(x) 'landau_par_evolution.dat' u 1:(($1 != 2.585) ? $4 : 1/0):((($1 != 2.345) && ($1 != 2.585)) ? $5 : 1/0) via a2, b2

save fit 'fitpar_landau_cpar_evolution.dat'

xmax=2.65
xmin=2.25

ymax=3.5
ymin=1.0

set xrange [xmin:xmax]
set encoding iso_8859_1
set xlabel "d_{O_1O_2} (\305)" font "Helvetica,22"
set ylabel "c_{Landau} evolution" font "Helvetica,22"

set xtics 0.1 font "Helvetica,22" textcolor rgb "black"
set ytics 0.5 font "Helvetica,22" textcolor rgb "black"

set format y "%.2f"

p 'landau_par_evolution.dat' u 1:4:5 ti "Landau c evolution" w e lc 2, 'landau_par_evolution.dat' u 1:4:5 ti "" w lp ps 1.4 pt 7 lc 2, f2(x) ti "Landau c evolution fit" w l lw 4 lc 6

print 'fitting Landau c dependence on dOO'
#print 'constant =',a2,a2_err
#print 'linear coefficient =',b2,b2_err

print 'exponential prefactor =',a2,a2_err
print 'exponent =',b2,b2_err
