# Supplementary material for: Thermal dependence of the hydrated proton and optimal proton transfer in the protonated water hexamer
Source: Nat Commun. 2023 Oct 30;14:6930. doi: 10.1038/s41467-023-42366-4 (PMC10616126; doi:10.1038/s41467-023-42366-4)
Supplement: Supplementary file 4 — Source Data [file 41467_2023_42366_MOESM4_ESM.zip › NCOMMS-22-51229C Source Data/SourceData/figSI_14/landau_par_evolution.dat]

2.315 0.0509040175058051 0.00413258957539939 2.7902234931394 0.114493799859802 0.0 0.0
2.345 -0.00539788484849843 0.00331637420352042 3.12710869401864 0.0749396789363599 0.735566659983304 1.90132380007605
2.375 -0.0248978072058385 0.00733780573588786 2.37092615260007 0.158947533506077 20.6405827303494 9.99414467601051
2.405 -0.0475174849046208 0.00673532160055869 1.97466884012839 0.108487578724859 90.2672890555527 9.66090233154146
2.435 -0.0812444403821878 0.00440593203365984 1.98165696661801 0.0591847777382802 262.952077743453 4.28498791202665
2.465 -0.117363969325317 0.00503095799629074 1.91362855223026 0.0607438402911665 568.237273987896 6.81635344796603
2.495 -0.13761909618189 0.00602647799827591 1.78862758517908 0.0731640875055562 835.901799580789 12.7367596882977
2.525 -0.164345051834264 0.00429869869803702 1.7019749524383 0.0440847425990966 1252.78886044911 7.04280733712931
2.555 -0.193625790775714 0.00760115512311108 1.61863067445148 0.0612195023765785 1828.50614650054 22.9352493095106
2.585 -0.166023308936416 0.0120597827487026 1.09765067940419 0.0864741994254231 1982.4021597589 101.073676836032
