# Supplementary material for: Thermal dependence of the hydrated proton and optimal proton transfer in the protonated water hexamer
Source: Nat Commun. 2023 Oct 30;14:6930. doi: 10.1038/s41467-023-42366-4 (PMC10616126; doi:10.1038/s41467-023-42366-4)
Supplement: Supplementary file 4 — Source Data [file 41467_2023_42366_MOESM4_ESM.zip › NCOMMS-22-51229C Source Data/SourceData/plotall.sh]

#!/bin/bash

for d in fig*; do 
    cd $d;
    for g in *.gpl; do gnuplot $g; done
#    for ps in *.ps; do convert -rotate 90 $ps ${ps::-3}.png; done
    cd ..;
done
