# Supplementary material for: Thermal dependence of the hydrated proton and optimal proton transfer in the protonated water hexamer
Source: Nat Commun. 2023 Oct 30;14:6930. doi: 10.1038/s41467-023-42366-4 (PMC10616126; doi:10.1038/s41467-023-42366-4)
Supplement: Supplementary file 4 — Source Data [file 41467_2023_42366_MOESM4_ESM.zip › NCOMMS-22-51229C Source Data/SourceData/README]

This folder contains both raw data and the scripts to generate the main Figures of the paper and the Supplementary Information. Each figure has its own subdirectory, whose name refers to the Figure number appearing in the paper. The gnuplot scripts used to generate them are self explanatory and reveal the content of the associated raw datafiles.

To generate all of them, please run the script plotall.sh, located in the parent directory.

As mentioned in the main text of the paper and in the SI, Figure 3 can be obtained from the raw data of Supplementary Figs. 6 and 7 (found in figSI_06 and figSI_07, respectively), as difference between the corresponding temperatures.

For additional information, do not hesitate to contact the corresponding author at the following address: michele.casula@sorbonne-universite.fr
